# Supplementary material for: Multilevel Proteomic Profiling of Colorectal Adenocarcinoma Caco-2 Cell Differentiation to Characterize an Intestinal Epithelial Model
Source: J Proteome Res. 2024 May 29;23(7):2561–75. doi: 10.1021/acs.jproteome.4c00276 (PMC11232098; doi:10.1021/acs.jproteome.4c00276)
Supplement: Supplementary file 2 — pr4c00276_si_002.xlsx [file pr4c00276_si_002.xlsx]

## Sheet: proteomics
Supplemental Table 2. Compilation of proteomic data, including PLSDA VIP, Log2FC and adjusted p-value of key differentiation groups compared to undifferentiated cells, Log2(Normalized Intensity) of all replicates for compared groups.
Protein ID	Gene ID	Protein Name	VIP (Comp1)	D1_undiff vs D21_DFBS - log2FC	D1_undiff vs D21_DFBS - adj.pvalue	D1_undiff vs D21_SFM - log2FC	D1_undiff vs D21_SFM - adj.pvalue	D1_undiff vs D7_DM - log2FC	D1_undiff vs D7_DM - adj.pvalue	Log2(Normalized Intensity) D1_undiff_1	Log2(Normalized Intensity) D1_undiff_2	Log2(Normalized Intensity) D1_undiff_3	Log2(Normalized Intensity) D1_undiff_4	Log2(Normalized Intensity) D1_undiff_5	Log2(Normalized Intensity) D1_undiff_6	Log2(Normalized Intensity) D21_DFBS_1	Log2(Normalized Intensity) D21_DFBS_2	Log2(Normalized Intensity) D21_DFBS_3	Log2(Normalized Intensity) D21_DFBS_4	Log2(Normalized Intensity) D21_SFM_1	Log2(Normalized Intensity) D21_SFM_2	Log2(Normalized Intensity) D21_SFM_3	Log2(Normalized Intensity) D21_SFM_4	Log2(Normalized Intensity) D7_DM_1	Log2(Normalized Intensity) D7_DM_2	Log2(Normalized Intensity) D7_DM_3	Log2(Normalized Intensity) D7_DM_4
Q8NEB9	PK3C3	Phosphatidylinositol 3-kinase catalytic subunit type 3 (PI3-kinase type 3) (PI3K type 3) (PtdIns-3-kinase type 3) (EC 2.7.1.137) (Phosphatidylinositol 3-kinase p100 subunit) (Phosphoinositide-3-kinase class 3) (hVps34)	7.3786	-2.75703	2.4802e-06	-4.40532	8.80311e-11	-2.83495	4.05721e-06	13.3248	14.4256	13.9057	13.754	15.5695	14.3278	16.96	17.9687	17.1891	15.5115	17.9731	19.0135	18.5214	18.6791	16.5337	16.8268	17.4213	17.1238
P25815	S100P	Protein S100-P (Migration-inducing gene 9 protein) (MIG9) (Protein S100-E) (S100 calcium-binding protein P)	6.5584	-2.13697	1.28581e-11	-2.8986	3.51282e-15	-2.69032	5.08873e-14	14.8577	12.7999	13.1809	13.1827	13.9199	14.2705	16.1683	15.6989	15.4982	16.13	16.6043	16.7779	17.062	16.2366	16.5876	16.6239	16.515	16.1211
P05187	PPB1	Alkaline phosphatase, placental type (EC 3.1.3.1) (Alkaline phosphatase Regan isozyme) (Placental alkaline phosphatase 1) (PLAP-1)	6.3153	-0.224606	0.34992	-0.109445	0.683814	-3.08818	6.99423e-17	13.0063	12.4598	13.3174	13.1471	12.4505	13.0337	13.9967	13.4952	12.1238	13.2738	13.2261	13.4139	12.9801	13.3267	16.2674	16.3737	16.0853	16.1352
P06703	S10A6	Protein S100-A6 (Calcyclin) (Growth factor-inducible protein 2A9) (MLN 4) (Prolactin receptor-associated protein) (PRA) (S100 calcium-binding protein A6)	6.3117	-0.116297	0.47236	-2.74323	1.02908e-21	-2.29441	3.97614e-19	19.1306	19.2632	19.1707	19.2182	19.5299	19.4252	19.2989	19.984	19.182	19.2421	22.2528	22.2094	21.9425	21.7736	21.8376	21.4417	21.4615	21.6422
P09382	LEG1	Galectin-1 (Gal-1) (14 kDa laminin-binding protein) (HLBP14) (14 kDa lectin) (Beta-galactoside-binding lectin L-14-I) (Galaptin) (HBL) (HPL) (Lactose-binding lectin 1) (Lectin galactoside-binding soluble 1) (Putative MAPK-activating protein PM12) (S-Lac lectin 1)	6.2399	-0.0977851	0.876316	-0.329328	0.6021	-3.01727	1.95644e-06	14.5825	9.65661	14.2146	13.9851	14.0709	14.168	14.2043	14.6747	11.4248	13.8102	14.0671	13.7919	13.5257	14.3169	16.4566	16.4128	17.2554	16.3286
P51857	AK1D1	Aldo-keto reductase family 1 member D1 (EC 1.3.1.3) (3-oxo-5-beta-steroid 4-dehydrogenase) (Delta(4)-3-ketosteroid 5-beta-reductase) (Delta(4)-3-oxosteroid 5-beta-reductase)	5.9931	1.14197	0.0369875	0.120473	0.8578	-3.02984	1.2187e-06	16.096	15.6025	15.8769	15.147	15.9973	16.2171	15.7075	16.2699	11.4317	15.3142	16.3495	15.3699	15.8089	15.2809	18.8385	18.7584	18.7816	19.032
P15328	FOLR1	Folate receptor alpha (FR-alpha) (Adult folate-binding protein) (FBP) (Folate receptor 1) (Folate receptor, adult) (KB cells FBP) (Ovarian tumor-associated antigen MOv18)	5.5037	-1.4394	3.94428e-07	-1.30729	3.92733e-06	-2.60435	2.99329e-13	13.747	13.1342	14.1865	14.8332	14.2237	14.4335	15.836	15.7576	15.1811	15.4653	15.8351	14.8376	15.7397	15.5148	16.661	16.2232	17.105	17.1262
P61927	RL37	Large ribosomal subunit protein eL37 (60S ribosomal protein L37) (G1.16)	5.2768	5.51872	5.73036e-10	4.7052	2.68767e-08	2.07039	0.00106175	18.0383	18.3135	18.1208	18.2412	18.6696	17.8673	NA	NA	11.3935	14.828	NA	NA	14.3463	13.5874	16.6933	16.0073	NA	15.9497
P26447	S10A4	Protein S100-A4 (Calvasculin) (Metastasin) (Placental calcium-binding protein) (Protein Mts1) (S100 calcium-binding protein A4)	5.2539	-0.860874	0.00018839	-1.21608	1.07686e-06	-2.38596	7.92042e-14	15.2989	16.1763	16.6281	16.5135	16.6327	15.1596	17.258	17.0334	16.7149	17.5222	17.5492	16.934	17.6369	17.4584	18.6892	18.652	18.7566	18.1601
O00592	PODXL	Podocalyxin (GCTM-2 antigen) (Gp200) (Podocalyxin-like protein 1) (PC) (PCLP-1)	5.1365	2.99376	2.55057e-13	3.14769	1.67481e-13	2.17132	6.96325e-09	15.596	15.4025	16.122	15.1208	15.2199	15.9197	11.1858	13.1937	13.4556	12.7554	12.5789	12.0482	12.5599	12.7504	13.3071	13.3702	13.8546	13.311
P56470	LEG4	Galectin-4 (Gal-4) (Antigen NY-CO-27) (L-36 lactose-binding protein) (L36LBP) (Lactose-binding lectin 4)	5.1146	-3.59435	2.69136e-07	-2.2774	0.00058553	-2.60613	0.000169284	12.8722	12.5391	9.047	13.1823	12.4047	12.5543	15.83	15.379	15.677	15.9078	14.3417	13.6328	15.2952	14.0743	14.5222	14.8203	14.8252	14.4912
P05090	APOD	Apolipoprotein D (Apo-D) (ApoD)	5.0186	0.0129396	0.971568	0.391109	0.264444	-2.83665	2.61838e-11	13.2959	13.5219	14.1057	13.9867	13.8429	14.0524	14.024	13.7623	13.9883	13.3327	13.4097	12.9175	13.4023	13.9184	16.0238	16.2321	17.0936	17.2095
P21926	CD9	CD9 antigen (5H9 antigen) (Cell growth-inhibiting gene 2 protein) (Leukocyte antigen MIC3) (Motility-related protein) (MRP-1) (Tetraspanin-29) (Tspan-29) (p24) (CD antigen CD9)	4.9703	-2.49025	1.42598e-19	-2.70708	5.93817e-20	-2.13297	1.32011e-16	14.6994	15.4092	15.3785	15.4434	16.1127	15.8078	17.9697	17.8227	18.0636	17.9888	18.1723	17.8788	18.3172	18.1997	17.5353	17.3509	17.7031	17.6822
P83881	RL36A	Large ribosomal subunit protein eL42 (60S ribosomal protein L36a) (60S ribosomal protein L44) (Cell growth-inhibiting gene 15 protein) (Cell migration-inducing gene 6 protein)	4.7965	3.38859	8.45608e-06	5.82211	8.25894e-16	1.13599	0.0131359	18.4848	18.3728	18.6695	18.4373	17.9665	19.0299	NA	NA	NA	15.1049	13.3973	NA	11.1971	13.4197	17.6428	16.9963	17.532	17.2588
Q9NPD8	UBE2T	Ubiquitin-conjugating enzyme E2 T (EC 2.3.2.23) (Cell proliferation-inducing gene 50 protein) (E2 ubiquitin-conjugating enzyme T) (Ubiquitin carrier protein T) (Ubiquitin-protein ligase T)	4.7395	1.5309	0.000755165	2.10103	1.34693e-05	1.98136	5.62221e-05	14.8583	14.082	13.6322	14.3214	13.8295	14.2415	13.541	12.3306	12.4747	11.9278	12.2499	13.4557	9.56548	12.8673	11.1734	13.1222	11.9687	12.3527
P09525	ANXA4	Annexin A4 (35-beta calcimedin) (Annexin IV) (Annexin-4) (Carbohydrate-binding protein p33/p41) (Chromobindin-4) (Endonexin I) (Lipocortin IV) (P32.5) (PP4-X) (Placental anticoagulant protein II) (PAP-II) (Protein II)	4.6545	-1.37028	1.70772e-12	-1.39622	2.56463e-12	-2.11712	6.75636e-18	14.9846	15.034	15.1291	15.2875	15.4477	14.9201	16.5731	17.3064	16.0419	16.5085	16.8779	16.5806	16.7103	16.2719	17.2102	17.3056	17.4525	17.3561
P32320	CDD	Cytidine deaminase (EC 3.5.4.5) (Cytidine aminohydrolase)	4.4418	-2.39906	1.05991e-11	-1.84811	1.67119e-08	-1.80429	5.54641e-08	13.7931	12.4851	13.4602	13.1404	13.0949	13.4716	15.7595	16.0339	15.978	15.9963	15.4934	14.5615	16.4073	14.9675	15.2702	14.9159	15.8431	15.2253
P38571	LICH	Lysosomal acid lipase/cholesteryl ester hydrolase (Acid cholesteryl ester hydrolase) (LAL) (EC 3.1.1.13) (Cholesteryl esterase) (Lipase A) (Sterol esterase)	4.2996	-0.764955	0.00835044	-0.444334	0.143662	-2.30229	2.97576e-10	14.1705	13.6686	13.5412	14.2836	14.044	14.3318	14.2951	15.1966	14.1639	15.0874	14.4956	14.2573	14.3377	14.5954	16.3272	16.1521	16.2588	16.3797
P52895	AK1C2	Aldo-keto reductase family 1 member C2 (EC 1.-.-.-) (EC 1.1.1.112) (EC 1.1.1.209) (EC 1.1.1.53) (EC 1.1.1.62) (EC 1.3.1.20) (3-alpha-HSD3) (Chlordecone reductase homolog HAKRD) (Dihydrodiol dehydrogenase 2) (DD-2) (DD2) (Dihydrodiol dehydrogenase/bile acid-binding protein) (DD/BABP) (Type III 3-alpha-hydroxysteroid dehydrogenase) (EC 1.1.1.357)	4.1855	-0.84037	0.000234044	-1.21227	1.01205e-06	-1.64216	2.24389e-09	13.6202	12.9211	13.9176	14.2148	12.7924	13.0761	14.4111	15.0366	13.6594	14.5294	15.0669	14.9796	14.6738	14.7145	15.1635	15.6067	15.2131	15.1711
Q01995	TAGL	Transgelin (22 kDa actin-binding protein) (Protein WS3-10) (Smooth muscle protein 22-alpha) (SM22-alpha)	4.1785	2.35202	1.187e-15	1.61719	2.31805e-10	2.05089	4.16199e-13	17.4128	17.2045	17.4324	17.575	17.1656	17.6079	14.6192	15.0098	15.3347	15.1119	15.7907	15.641	15.7209	15.9303	15.4045	15.3207	15.2728	15.3501
Q6Q788	APOA5	Apolipoprotein A-V (Apo-AV) (ApoA-V) (Apolipoprotein A5) (Regeneration-associated protein 3)	4.1278	-2.16278	1.17971e-15	-1.78687	1.27416e-12	-1.78997	1.74019e-12	16.1443	15.3051	16.7065	16.4106	15.8701	16.7205	18.5881	18.1	18.3472	18.6505	17.908	17.7019	18.6161	18.127	18.1272	17.8345	18.2164	18.1873
P54868	HMCS2	Hydroxymethylglutaryl-CoA synthase, mitochondrial (HMG-CoA synthase) (EC 2.3.3.10) (3-hydroxy-3-methylglutaryl coenzyme A synthase)	3.999	-0.25392	0.045033	-0.425413	0.00123072	-2.02258	2.14771e-20	15.5372	15.2111	15.2165	15.32	15.3328	15.4711	15.4979	16.0199	15.4329	15.4574	15.6914	15.712	15.9582	15.7325	17.2569	17.3243	17.4525	17.4491
P10696	PPBN	Alkaline phosphatase, germ cell type (EC 3.1.3.1) (ALP-1) (Alkaline phosphatase Nagao isozyme) (Alkaline phosphatase, placental-like) (Germ cell alkaline phosphatase) (GCAP) (Placental alkaline phosphatase-like) (PLAP-like)	3.9533	0.104093	0.714963	0.482168	0.0749618	-2.28953	1.11026e-11	13.3336	13.1593	13.0677	13.3417	13.723	13.3321	13.2557	13.4147	12.9658	13.2523	12.8998	12.2053	13.0002	13.271	15.6684	15.7333	16.2864	14.775
O60637	TSN3	Tetraspanin-3 (Tspan-3) (Tetraspanin TM4-A) (Transmembrane 4 superfamily member 8)	3.7608	-0.440756	0.142974	-0.993165	0.000585165	-2.01503	9.19378e-09	13.6911	NA	13.6137	13.2177	NA	13.9535	14.0641	13.7485	NA	13.7903	14.7102	14.1548	14.0086	15.0621	15.0914	15.3761	15.9323	15.6234
P00374	DYR	Dihydrofolate reductase (EC 1.5.1.3)	3.7217	1.93996	1.401e-06	1.80219	8.23151e-06	1.68937	3.98217e-05	15.341	14.9268	15.4038	15.6767	14.643	15.5976	12.2664	13.6584	13.6633	13.7246	13.6699	13.6666	13.1918	13.4063	13.0975	13.8585	13.7833	13.6468
P47929	LEG7	Galectin-7 (Gal-7) (HKL-14) (PI7) (p53-induced gene 1 protein)	3.6523	-0.392045	0.180166	-0.306843	0.273685	-1.74783	9.88436e-08	12.9984	NA	13.8748	13.115	NA	13.177	13.6021	14.5216	NA	13.3923	14.1176	13.7669	13.5236	13.5472	15.68	14.5839	15.0373	15.418
P31949	S10AB	Protein S100-A11 (Calgizzarin) (Metastatic lymph node gene 70 protein) (MLN 70) (Protein S100-C) (S100 calcium-binding protein A11) [Cleaved into: Protein S100-A11, N-terminally processed]	3.5505	-0.58254	0.00424793	-1.22171	1.29979e-07	-1.3595	2.32695e-08	15.1188	14.9773	15.1964	14.9691	15.0043	15.6475	15.6545	16.3378	15.6865	15.4202	16.6776	16.1523	16.8312	16.3434	16.4708	16.0898	16.8671	17.128
P33947	ERD22	ER lumen protein-retaining receptor 2 (ERD2-like protein 1) (ELP-1) (KDEL endoplasmic reticulum protein retention receptor 2) (KDEL receptor 2)	3.5425	-2.1885	8.69808e-12	-2.18207	2.06751e-11	-1.41155	1.27613e-06	16.6986	16.6613	17.1853	16.1355	15.7389	17.599	18.8948	18.9224	18.7726	18.5524	18.9747	18.6132	19.2092	18.7138	18.0874	17.6542	18.2557	18.4315
Q9H3R2	MUC13	Mucin-13 (MUC-13) (Down-regulated in colon cancer 1)	3.5407	-0.910162	0.000149221	-1.16957	4.13849e-06	-1.6107	7.84854e-09	13.6059	14.2314	14.4312	14.0022	14.185	13.4328	15.232	14.825	14.7911	14.7182	15.0059	14.8423	15.7136	15.0421	15.3695	15.1511	15.621	16.2269
Q3MHD2	LSM12	Protein LSM12	3.5184	2.61244	7.00021e-10	2.2989	3.02612e-08	1.46491	0.000191239	15.9836	15.2945	15.5637	15.3994	15.0764	15.9728	12.6111	12.7397	12.4353	13.8481	13.5615	12.7925	13.6608	12.9032	14.1303	13.3801	14.0965	14.647
P19075	TSN8	Tetraspanin-8 (Tspan-8) (Transmembrane 4 superfamily member 3) (Tumor-associated antigen CO-029)	3.4805	-3.23512	2.86986e-22	-2.82923	9.24886e-20	-1.37269	8.0115e-10	14.7434	15.7698	15.8336	15.8673	15.7371	15.8259	19.1929	18.5619	18.9178	18.8243	18.3655	18.2258	18.7695	18.4993	17.0173	16.6407	17.0405	17.3355
P40121	CAPG	Macrophage-capping protein (Actin regulatory protein CAP-G)	3.4436	-0.581918	0.000257639	-0.892221	3.28147e-07	-1.70782	2.17437e-14	14.0183	14.1575	13.6826	14.1631	14.2362	13.5117	14.8355	14.7627	14.9362	13.5517	14.9845	14.6284	14.7424	14.7507	15.6428	15.5838	15.7198	15.422
P08174	DAF	Complement decay-accelerating factor (CD antigen CD55)	3.4431	-0.760302	4.48286e-06	-1.7607	8.22449e-15	-1.33083	4.04981e-11	14.2385	14.8489	14.9507	14.906	14.5364	15.0758	15.82	15.1322	15.292	15.812	16.1931	16.4236	16.86	16.4895	16.277	15.8919	15.8829	16.1949
Q9H0H5	RGAP1	Rac GTPase-activating protein 1 (Male germ cell RacGap) (MgcRacGAP) (Protein CYK4 homolog) (CYK4) (HsCYK-4)	3.3998	0.261567	0.105201	-0.0848964	0.64853	1.96568	1.15529e-15	14.338	13.8645	14.7206	13.7499	14.0828	14.6779	14.0914	13.4593	14.0876	14.1699	13.8716	14.8516	14.6941	14.0305	11.9343	12.5813	11.8283	12.9016
P51808	DYLT3	Dynein light chain Tctex-type 3 (Protein 91/23) (T-complex-associated testis-expressed 1-like)	3.3645	-2.95609	1.97099e-17	-2.19284	7.7377e-13	-1.2657	1.02123e-06	12.105	11.4581	12.7702	12.2887	11.4975	12.0954	15.7006	14.5165	15.1097	15.2009	14.1353	14.3776	14.9676	14.2299	13.3524	13.7133	13.6009	13.3352
Q969Q0	RL36L	Ribosomal protein eL42-like (60S ribosomal protein L36a-like) (Large ribosomal subunit protein eL42-like)	3.3594	3.1411	1.0631e-07	3.63102	1.02298e-09	1.12817	0.0117137	17.1046	17.3851	17.2774	NA	17.6191	16.5996	NA	NA	14.29	13.8221	NA	12.8289	13.6767	14.1929	16.2852	16.4791	NA	15.4427
P09923	PPBI	Intestinal-type alkaline phosphatase (IAP) (Intestinal alkaline phosphatase) (EC 3.1.3.1)	3.3451	-1.36133	5.84602e-09	-0.210932	0.331346	-1.97709	9.79905e-13	13.6482	12.9433	13.4014	12.2244	13.6049	12.5003	14.7371	13.8233	14.4356	14.8572	12.8396	13.3931	13.6156	13.2451	15.3391	14.7556	14.8735	15.1899
Q9H568	ACTL8	Actin-like protein 8 (Cancer/testis antigen 57) (CT57)	3.3033	1.2382	1.07754e-12	1.16659	1.34816e-11	1.55014	4.72187e-15	16.0813	15.9468	15.8035	16.0795	16.0357	15.855	14.9223	14.2209	14.7817	14.8321	14.5467	14.9719	14.7104	14.9494	14.6123	14.6691	13.8772	14.4856
P29966	MARCS	Myristoylated alanine-rich C-kinase substrate (MARCKS) (Protein kinase C substrate, 80 kDa protein, light chain) (80K-L protein) (PKCSL)	3.2824	-1.94427	1.80393e-20	-1.30434	4.30427e-14	-1.56444	1.35107e-16	14.8973	14.5884	15.0811	14.9053	14.7898	14.9593	16.9331	16.7245	16.7853	16.9301	16.1928	16.1143	16.2422	16.3392	16.6892	16.5147	16.3603	16.3647
P07305	H10	Histone H1.0 (Histone H1') (Histone H1(0)) [Cleaved into: Histone H1.0, N-terminally processed]	3.234	-1.64159	6.54357e-10	-1.62957	1.60253e-09	-1.36594	1.84388e-07	15.6539	15.744	16.5199	15.7964	15.6737	16.4163	17.647	17.7716	17.5081	17.5653	17.862	17.2727	18.2483	17.135	17.3797	17.1892	17.4189	17.4756
Q96AT1	K1143	Uncharacterized protein KIAA1143	3.229	2.06939	3.38934e-08	2.7916	3.48917e-11	1.03588	0.00377114	15.3584	15.2212	15.8557	15.0573	14.5335	15.8029	11.4481	14.357	13.2471	13.8951	13.3727	11.5423	12.6179	12.5469	14.0735	14.1832	14.4056	14.4403
P02647	APOA1	Apolipoprotein A-I (Apo-AI) (ApoA-I) (Apolipoprotein A1) [Cleaved into: Proapolipoprotein A-I (ProapoA-I); Truncated apolipoprotein A-I (Apolipoprotein A-I(1-242))]	3.202	-0.991384	2.54576e-08	-0.203051	0.222925	-1.7627	1.07725e-14	15.2574	15.0248	15.0324	14.8267	15.0893	15.0767	16.2015	15.9986	15.9065	16.2293	15.393	14.836	15.5802	15.4298	16.974	16.7428	16.8513	16.9096
P15428	PGDH	15-hydroxyprostaglandin dehydrogenase [NAD(+)] (15-PGDH) (EC 1.1.1.141) (Eicosanoid/docosanoid dehydrogenase [NAD(+)]) (EC 1.1.1.-, EC 1.1.1.232) (Prostaglandin dehydrogenase 1) (Short chain dehydrogenase/reductase family 36C member 1)	3.1747	-1.11577	1.09285e-06	-0.529058	0.0144964	-1.79609	4.71787e-11	13.2312	13.2198	13.8403	14.1164	13.2306	13.1737	14.3277	14.5876	15.0142	14.4293	14.5775	13.9625	13.7155	13.4982	14.8	14.9894	15.6216	15.4108
P13688	CEAM1	Carcinoembryonic antigen-related cell adhesion molecule 1 (Biliary glycoprotein 1) (BGP-1) (CD antigen CD66a)	3.163	-1.61259	1.8244e-12	-1.65536	2.15747e-12	-1.35523	9.24382e-10	14.7965	14.7288	15.0037	14.5378	14.8619	14.7891	16.6551	16.1314	16.4971	16.3773	16.5405	16.5589	16.4915	16.1831	15.9357	16.1832	16.4834	15.9712
P29373	RABP2	Cellular retinoic acid-binding protein 2 (Cellular retinoic acid-binding protein II) (CRABP-II)	3.1616	-0.492112	0.0855266	-1.06877	0.000368855	-1.32305	2.95911e-05	14.5454	12.4624	14.3791	14.8094	13.9986	14.5035	15.0892	14.7183	14.0968	14.314	14.9525	14.9951	15.3023	15.578	15.027	15.4989	15.6253	15.6938
Q9BWF3	RBM4	RNA-binding protein 4 (Lark homolog) (hLark) (RNA-binding motif protein 4) (RNA-binding motif protein 4a)	3.117	1.87759	3.35379e-09	1.9079	4.34333e-09	1.92487	6.70676e-09	13.9919	14.9575	13.4838	13.5889	14.524	12.8958	11.9928	13.246	12.3544	13.2925	13.2854	12.5294	13.0523	11.3617	12.7595	12.2332	13.4715	11.6967
P51654	GPC3	Glypican-3 (GTR2-2) (Intestinal protein OCI-5) (MXR7) [Cleaved into: Glypican-3 alpha subunit; Glypican-3 beta subunit]	3.0569	-1.15279	4.03976e-09	-0.638925	0.000304174	-1.29204	8.47147e-10	13.7342	14.4533	14.654	13.784	13.7676	13.9929	15.6152	15.606	15.4003	15.5187	15.1461	15.001	15.3683	14.3944	15.6828	15.5117	15.8384	15.4894
Q01650	LAT1	Large neutral amino acids transporter small subunit 1 (4F2 light chain) (4F2 LC) (4F2LC) (CD98 light chain) (Integral membrane protein E16) (E16) (L-type amino acid transporter 1) (hLAT1) (Solute carrier family 7 member 5) (y+ system cationic amino acid transporter)	3.0425	2.27674	1.46374e-12	1.50137	1.08146e-07	1.03193	0.000137158	15.5501	16.0774	15.7349	15.7092	16.0162	14.9715	13.2655	12.5714	14.1203	12.8389	13.1672	14.3898	13.5555	14.1806	13.9207	14.4117	14.3275	14.511
Q9UPM8	AP4E1	AP-4 complex subunit epsilon-1 (AP-4 adaptor complex subunit epsilon) (Adaptor-related protein complex 4 subunit epsilon-1) (Epsilon subunit of AP-4) (Epsilon-adaptin)	3.0322	1.12236	0.00387351	1.26695	0.00161132	1.05888	0.0108042	17.5622	18.661	16.3103	18.3261	16.9934	16.9152	15.3822	15.9886	16.977	16.1582	16.5054	15.2935	15.9732	16.0758	15.8084	16.2057	15.9814	16.6846
Q99571	P2RX4	P2X purinoceptor 4 (P2X4) (ATP receptor) (Purinergic receptor)	3.021	-2.05229	1.84488e-15	-1.32191	1.29507e-09	-1.67783	3.61159e-12	13.7623	13.7023	13.9192	13.472	14.1097	13.3397	16.6217	15.4534	15.9189	14.8505	14.8199	15.2425	14.8119	14.7413	15.0401	15.3504	15.2371	15.4116
P02679	FIBG	Fibrinogen gamma chain	3.0147	-1.09249	4.21895e-06	1.31778	1.14112e-06	0.916832	0.000161907	14.9468	15.4549	15.2347	15.0783	15.3404	15.0073	16.4279	16.2608	16.036	16.3268	13.7504	NA	13.8984	13.9642	14.5901	13.741	14.5002	14.1464
Q9HBH0	RHOF	Rho-related GTP-binding protein RhoF (Rho family GTPase Rif) (Rho in filopodia)	2.9875	-1.55411	9.41787e-13	-1.62561	7.03129e-13	-1.22355	2.44602e-09	13.9322	13.8711	14.1194	14.7356	14.0262	13.9648	16.1298	15.6186	15.7415	15.3175	15.5881	15.8805	16.147	15.4486	15.5068	15.408	15.0328	15.5084
P50416	CPT1A	Carnitine O-palmitoyltransferase 1, liver isoform (CPT1-L) (EC 2.3.1.21) (Carnitine O-palmitoyltransferase I, liver isoform) (CPT I) (CPTI-L) (Carnitine palmitoyltransferase 1A)	2.9832	-0.659773	0.00779137	-0.626205	0.0142579	-1.20864	1.33587e-05	14.0455	13.0219	13.7081	14.3295	13.5597	14.0282	14.5496	15.2332	14.5587	13.9225	15.2917	14.6272	14.1927	14.3662	15.2565	14.8498	15.5506	15.1505
P11166	GTR1	Solute carrier family 2, facilitated glucose transporter member 1 (Glucose transporter type 1, erythrocyte/brain) (GLUT-1) (HepG2 glucose transporter)	2.966	0.398212	0.00208354	-1.06399	5.49666e-11	-0.979802	8.48526e-10	15.7669	15.5087	15.7518	15.5435	15.6601	15.9177	15.622	15.5878	14.8408	15.2558	16.7798	16.9863	16.9174	16.6534	16.6268	16.8432	16.7531	16.7771
P33316	DUT	Deoxyuridine 5'-triphosphate nucleotidohydrolase, mitochondrial (dUTPase) (EC 3.6.1.23) (dUTP pyrophosphatase)	2.9616	1.19041	0.000123519	1.79648	1.28431e-07	1.09809	0.000746497	14.9365	14.7334	15.366	14.4151	14.9214	14.4893	13.9627	13.4969	13.9946	13.0038	13.6035	11.7173	13.1549	13.5543	13.7326	13.7903	13.3032	13.9975
P00352	AL1A1	Aldehyde dehydrogenase 1A1 (EC 1.2.1.19) (EC 1.2.1.28) (EC 1.2.1.3) (EC 1.2.1.36) (3-deoxyglucosone dehydrogenase) (ALDH-E1) (ALHDII) (Aldehyde dehydrogenase family 1 member A1) (Aldehyde dehydrogenase, cytosolic) (Retinal dehydrogenase 1) (RALDH 1) (RalDH1)	2.9413	-2.54249	8.29928e-21	-2.2293	4.13841e-18	-1.1847	9.04229e-10	14.0772	14.37	14.1887	14.9203	14.9823	14.2768	17.2681	17.0592	17.0162	16.9779	16.7821	16.627	16.9226	16.5231	15.5508	15.5728	15.7961	15.7567
Q86TG7	PEG10	Retrotransposon-derived protein PEG10 (Embryonal carcinoma differentiation-regulated protein) (Mammalian retrotransposon-derived protein 2) (Myelin expression factor 3-like protein 1) (MEF3-like protein 1) (Paternally expressed gene 10 protein) (Retrotransposon gag domain-containing protein 3) (Retrotransposon-derived gag-like polyprotein) (Ty3/Gypsy-like protein)	2.9413	-0.398713	5.82626e-05	-0.562715	1.95234e-07	-1.3537	6.75636e-18	14.1134	13.915	13.8896	14.1306	13.9413	14.1258	14.2649	14.4631	14.5436	14.4367	14.4872	14.5127	14.9547	14.5968	15.5296	15.2793	15.6112	15.2952
Q15399	TLR1	Toll-like receptor 1 (Toll/interleukin-1 receptor-like protein) (TIL) (CD antigen CD281)	2.9135	-4.34022	1.06492e-08	-4.81748	2.48804e-09	-1.71816	0.00656929	NA	13.7737	NA	NA	13.9689	11.7511	NA	17.4114	17.6014	17.5622	17.6049	NA	18.3492	17.9548	14.4148	NA	14.9969	15.1992
O00762	UBE2C	Ubiquitin-conjugating enzyme E2 C (EC 2.3.2.23) ((E3-independent) E2 ubiquitin-conjugating enzyme C) (EC 2.3.2.24) (E2 ubiquitin-conjugating enzyme C) (UbcH10) (Ubiquitin carrier protein C) (Ubiquitin-protein ligase C)	2.9042	0.528453	6.44993e-06	0.677197	7.93221e-08	1.41854	1.05403e-16	15.5704	15.5351	15.536	15.478	15.384	15.5287	15.0827	14.6572	14.9985	15.2926	14.7395	14.9277	14.821	14.9224	14.2307	14.4315	13.8193	13.9639
Q96L91	EP400	E1A-binding protein p400 (EC 3.6.4.-) (CAG repeat protein 32) (Domino homolog) (hDomino) (Trinucleotide repeat-containing gene 12 protein) (p400 kDa SWI2/SNF2-related protein)	2.8856	1.53276	1.75191e-06	2.19375	8.91873e-11	1.16985	3.27149e-05	13.8272	13.3957	13.3412	13.4798	13.5037	13.2697	NA	12.4414	11.3706	NA	11.5755	10.4665	NA	11.7653	NA	12.1449	12.102	12.632
O75874	IDHC	Isocitrate dehydrogenase [NADP] cytoplasmic (IDH) (IDH1) (EC 1.1.1.42) (Cytosolic NADP-isocitrate dehydrogenase) (IDPc) (NADP(+)-specific ICDH) (Oxalosuccinate decarboxylase)	2.8787	-0.985049	1.87662e-09	-0.720622	2.9169e-06	-1.50004	5.08873e-14	16.1199	15.8004	16.0151	15.9991	15.9373	16.1773	16.6246	17.1906	16.8169	17.0345	16.704	16.8006	16.6017	16.6241	17.3436	17.4523	17.4208	17.6313
Q96AQ6	PBIP1	Pre-B-cell leukemia transcription factor-interacting protein 1 (Hematopoietic PBX-interacting protein)	2.8771	-0.37299	0.0194842	-0.278038	0.0940046	-1.48121	4.37061e-12	13.6842	13.3672	13.7812	13.5751	13.6087	13.2384	14.0308	14.226	13.8124	13.7601	13.6939	13.9509	14.065	13.6625	15.1872	15.105	15.2463	14.6465
O43567	RNF13	E3 ubiquitin-protein ligase RNF13 (EC 2.3.2.27) (RING finger protein 13)	2.8681	-0.927836	1.24348e-05	-0.647368	0.00188174	-1.30796	4.69524e-08	13.1587	13.521	13.6793	13.4004	14.0464	13.5385	14.3772	14.3577	14.5688	15.1917	13.9934	14.0917	15.0589	14.1968	15.0442	14.7779	15.2951	14.8659
Q5TEC6	H37	Histone H3-7	2.8447	-2.10914	0.000200944	-1.71681	0.00262616	-1.15189	0.0538451	17.0341	18.471	19.6001	19.2095	18.532	19.9108	21.6252	21.6834	20.2581	20.2934	21.2852	20.0493	21.7201	19.3257	19.648	18.9804	20.4778	21.0145
Q06830	PRDX1	Peroxiredoxin-1 (EC 1.11.1.24) (Natural killer cell-enhancing factor A) (NKEF-A) (Proliferation-associated gene protein) (PAG) (Thioredoxin peroxidase 2) (Thioredoxin-dependent peroxide reductase 2) (Thioredoxin-dependent peroxiredoxin 1)	2.8352	-0.641988	7.01341e-05	-0.760894	7.00116e-06	-1.36533	1.90865e-11	16.6298	16.0946	16.7012	16.5028	16.4187	17.0079	17.0979	16.9586	17.4114	17.1596	17.2961	17.2961	17.4782	17.1197	17.8191	17.7451	18.0697	17.974
Q01082	SPTB2	Spectrin beta chain, non-erythrocytic 1 (Beta-II spectrin) (Fodrin beta chain) (Spectrin, non-erythroid beta chain 1)	2.8307	-0.619862	1.07194e-14	-0.877917	4.34567e-19	-1.28684	3.79929e-25	15.4566	15.379	15.508	15.4979	15.4324	15.4794	16.0436	16.0797	16.1633	16.0115	16.2417	16.376	16.4913	16.242	16.746	16.656	16.7915	16.7932
P16403	H12	Histone H1.2 (Histone H1c) (Histone H1d) (Histone H1s-1)	2.8291	2.54312	1.75872e-08	1.99031	4.46705e-06	1.2235	0.004047	17.3245	16.6522	17.5062	17.3749	16.9321	17.2377	13.4071	14.4846	15.1295	15.4698	15.8685	14.3059	15.5561	14.9779	16.2783	14.3727	16.7215	16.4031
O95479	G6PE	GDH/6PGL endoplasmic bifunctional protein [Includes: Hexose-6-phosphate dehydrogenase (Glucose 1-dehydrogenase) (GDH) (EC 1.1.1.47) (Glucose-6-phosphate dehydrogenase) (EC 1.1.1.363); 6-phosphogluconolactonase (6PGL) (EC 3.1.1.31)]	2.8276	-0.165545	0.624	-0.707721	0.0286315	-1.30196	0.000151939	17.8607	17.3581	17.6957	19.2532	18.2335	17.9901	18.2112	18.3403	18.0105	18.0995	18.186	18.8883	18.8788	18.9945	19.2581	19.0078	19.8603	19.1984
P98179	RBM3	RNA-binding protein 3 (RNA-binding motif protein 3) (RNPL)	2.8061	1.76799	1.0011e-06	2.39084	2.58384e-08	1.13238	0.00151807	13.7696	13.595	13.2558	13.9986	13.4137	12.7348	11.1153	11.8814	11.5286	12.5473	11.322	10.5404	11.7269	NA	12.8597	12.9556	12.3965	11.4072
Q9NRZ9	HELLS	Lymphoid-specific helicase (EC 3.6.4.-) (Proliferation-associated SNF2-like protein) (SWI/SNF2-related matrix-associated actin-dependent regulator of chromatin subfamily A member 6)	2.7666	0.70151	0.00147546	0.657434	0.00350015	1.24837	7.21386e-07	14.4852	14.8361	15.1781	15.2949	14.8655	14.6897	13.2073	14.5944	14.3914	14.3939	14.3449	13.436	14.5983	14.2161	13.7652	13.5654	13.4604	13.4405
P07602	SAP	Prosaposin (Proactivator polypeptide) [Cleaved into: Saposin-A (Protein A); Saposin-B-Val; Saposin-B (Cerebroside sulfate activator) (CSAct) (Dispersin) (Sphingolipid activator protein 1) (SAP-1) (Sulfatide/GM1 activator); Saposin-C (A1 activator) (Co-beta-glucosidase) (Glucosylceramidase activator) (Sphingolipid activator protein 2) (SAP-2); Saposin-D (Component C) (Protein C)]	2.7632	-1.77633	4.29927e-18	-0.896539	9.63043e-09	-1.47806	1.09138e-14	15.0887	15.0303	15.001	14.9663	15.0739	15.1617	17.1397	16.4617	16.9314	16.7752	15.9597	15.6543	16.214	15.967	16.5102	16.3507	16.6205	16.6397
P32929	CGL	Cystathionine gamma-lyase (CGL) (CSE) (EC 4.4.1.1) (Cysteine desulfhydrase) (Cysteine-protein sulfhydrase) (Gamma-cystathionase) (Homocysteine desulfhydrase) (EC 4.4.1.2)	2.7611	-0.902188	7.80261e-11	-0.846441	8.53675e-10	-1.23383	3.41271e-14	13.9985	14.081	14.2051	14.0432	14.2074	13.9809	15.0324	14.8213	14.9882	15.3028	14.8401	14.9164	15.1435	15.1056	15.5248	15.5894	15.0515	15.3895
Q9UDT6	CLIP2	CAP-Gly domain-containing linker protein 2 (Cytoplasmic linker protein 115) (CLIP-115) (Cytoplasmic linker protein 2) (Williams-Beuren syndrome chromosomal region 3 protein) (Williams-Beuren syndrome chromosomal region 4 protein)	2.7601	-0.791896	4.36421e-05	-1.15208	1.65359e-08	-1.42681	2.53882e-10	14.1084	NA	14.4673	14.2609	NA	14.0222	15.2752	14.9069	NA	14.9093	15.4824	15.3142	15.1319	15.5825	15.43	15.7139	15.7875	15.6786
Q9GZP8	IMUP	Immortalization up-regulated protein (Hepatocyte growth factor activator inhibitor type 2-related small protein) (H2RSP) (HAI-2-related small protein)	2.7495	-1.77187	0.00652563	-1.46802	0.0286818	-1.13062	0.112484	13.4358	13.5064	16.0244	NA	13.2815	14.3293	15.0814	15.3872	16.7343	16.117	15.1731	13.8167	16.7022	16.5933	14.9675	15.0736	15.452	15.4426
Q8NBQ5	DHB11	Estradiol 17-beta-dehydrogenase 11 (EC 1.1.1.62) (17-beta-hydroxysteroid dehydrogenase 11) (17-beta-HSD 11) (17bHSD11) (17betaHSD11) (17-beta-hydroxysteroid dehydrogenase XI) (17-beta-HSD XI) (17betaHSDXI) (Cutaneous T-cell lymphoma-associated antigen HD-CL-03) (CTCL-associated antigen HD-CL-03) (Dehydrogenase/reductase SDR family member 8) (Retinal short-chain dehydrogenase/reductase 2) (retSDR2…	2.7481	-1.18175	4.17324e-10	-1.18487	7.81313e-10	-1.17098	1.8816e-09	13.9999	14.2075	14.4176	14.3075	14.2656	14.3986	15.902	16.0945	15.213	14.8471	15.7285	15.6558	15.4204	15.2182	15.27	15.3435	15.7174	15.6364
Q9HB90	RRAGC	Ras-related GTP-binding protein C (Rag C) (RagC) (EC 3.6.5.-) (GTPase-interacting protein 2) (TIB929)	2.7294	-1.65635	6.58213e-11	-1.40382	8.44832e-09	-1.29192	1.04018e-07	14.691	13.3651	13.6286	14.2295	13.1919	14.8035	15.5948	15.3934	15.7201	15.2992	15.334	15.0576	15.5271	15.3844	14.9164	14.7312	15.4715	15.7364
Q9Y5J9	TIM8B	Mitochondrial import inner membrane translocase subunit Tim8 B (DDP-like protein) (Deafness dystonia protein 2)	2.7214	1.40143	0.0012256	1.46126	0.00103338	1.14643	0.0125855	16.5506	16.4182	16.4055	16.7317	16.1284	16.8972	14.1186	16.1221	16.0482	14.2505	15.6381	15.0596	14.4638	15.0695	15.3246	15.3154	15.6103	15.2401
O75170	PP6R2	Serine/threonine-protein phosphatase 6 regulatory subunit 2 (SAPS domain family member 2)	2.6917	2.59566	9.69484e-08	0.79773	0.0467461	-1.11347	0.00773088	18.0823	17.85	17.996	17.3594	18.0781	18.0835	13.177	16.8008	NA	16.2604	17.6496	16.5421	16.7342	18.0641	18.8794	19.1898	19.7189	18.8467
O15446	RPA34	DNA-directed RNA polymerase I subunit RPA34 (A34.5) (Antisense to ERCC-1 protein) (ASE-1) (CD3-epsilon-associated protein) (CD3E-associated protein) (DNA-directed RNA polymerase I subunit G) (RNA polymerase I-associated factor PAF49)	2.6886	1.54306	2.80597e-06	1.47755	9.16553e-06	1.2687	0.000153895	14.4125	14.7031	15.7643	13.8842	13.8207	14.2751	12.9674	13.5177	13.2465	12.4078	13.6923	12.662	12.8979	13.1193	13.0089	13.4133	13.5562	13.2284
Q8IWL3	HSC20	Iron-sulfur cluster co-chaperone protein HscB (DnaJ homolog subfamily C member 20) [Cleaved into: Iron-sulfur cluster co-chaperone protein HscB, cytoplasmic (C-HSC20); Iron-sulfur cluster co-chaperone protein HscB, mitochondrial]	2.6881	-0.240127	0.567743	-0.874266	0.0347997	-1.83354	9.12624e-05	11.8314	13.0546	NA	12.4327	13.0614	12.8557	NA	12.313	13.844	NA	13.4075	NA	NA	13.6939	NA	NA	14.4992	14.5208
Q9BQ61	TRIR	Telomerase RNA component interacting RNase (EC 3.1.13.-) (Exoribonuclease TRIR)	2.6695	1.50361	3.39029e-13	1.1811	6.14806e-10	1.14109	2.52752e-09	16.6357	16.3159	16.6761	16.1882	16.4836	15.8999	15.2689	14.5512	14.8256	14.365	14.5683	15.5503	15.002	15.2238	15.2536	15.4537	14.6957	15.1015
Q16762	THTR	Thiosulfate sulfurtransferase (EC 2.8.1.1) (Rhodanese)	2.6678	-0.758878	1.98546e-06	-0.826487	5.94189e-07	-1.14475	6.43361e-10	14.6998	14.1099	14.7319	14.5534	14.147	14.5241	15.1706	15.9529	14.8178	15.1349	15.4788	15.5507	15.2423	15.2072	15.534	15.8927	15.8595	15.4659
Q14764	MVP	Major vault protein (MVP) (Lung resistance-related protein)	2.6571	-0.0376719	0.716018	-0.264968	0.00690644	-1.29377	2.34566e-17	14.2416	14.0955	14.2639	14.3104	14.2531	13.943	14.3461	14.1624	13.9926	14.4515	14.2784	14.3901	14.7292	14.4982	15.6466	15.2845	15.6881	15.3919
Q9H300	PARL	Presenilin-associated rhomboid-like protein, mitochondrial (EC 3.4.21.105) (Mitochondrial intramembrane cleaving protease PARL) [Cleaved into: P-beta (Pbeta)]	2.6497	-0.589776	0.0405634	-1.30406	2.78844e-05	-0.786897	0.0112736	12.8243	12.7076	14.2649	12.6488	11.9688	13.1497	13.9669	14.1796	12.7289	13.4051	14.7147	14.2823	14.4755	14.1366	13.8573	13.6257	13.5967	14.4608
Q7Z4V5	HDGR2	Hepatoma-derived growth factor-related protein 2 (HDGF-related protein 2) (HRP-2) (Hepatoma-derived growth factor 2) (HDGF-2)	2.6324	-0.615354	0.0131158	-0.292858	0.269772	-1.4159	6.36359e-07	14.5172	14.4877	14.978	14.6394	14.458	14.5402	15.0344	15.3235	15.4653	15.0519	14.9373	14.8667	15.1486	14.6325	15.2628	15.6767	16.1198	17.0179
O43709	BUD23	Probable 18S rRNA (guanine-N(7))-methyltransferase (EC 2.1.1.-) (Bud site selection protein 23 homolog) (Metastasis-related methyltransferase 1) (Williams-Beuren syndrome chromosomal region 22 protein) (rRNA methyltransferase and ribosome maturation factor)	2.6263	1.31938	3.91485e-10	1.02305	2.59075e-07	1.40221	2.95938e-10	13.5628	13.6784	13.9111	13.5884	14.0234	13.432	12.3466	12.316	12.4833	13.0969	12.8116	12.201	13.4244	12.7739	12.5695	12.5528	12.4587	12.1133
P09211	GSTP1	Glutathione S-transferase P (EC 2.5.1.18) (GST class-pi) (GSTP1-1)	2.6232	-1.86143	3.18528e-16	-1.90668	5.65756e-16	-1.00347	6.85094e-08	14.9156	15.0209	15.2033	15.1238	15.0393	15.5383	17.4584	16.7245	16.9013	16.9066	16.8613	16.8771	17.3971	17.0819	15.9879	15.995	16.2762	16.3454
Q9H910	JUPI2	Jupiter microtubule associated homolog 2 (Hematological and neurological expressed 1-like protein) (HN1-like protein)	2.6214	1.55509	8.51733e-11	1.47867	6.67466e-10	0.916382	2.46031e-05	16.0145	15.5103	15.1914	15.6137	15.3524	15.0559	13.967	13.631	13.7762	13.3743	13.8401	14.0089	13.2104	14.1369	14.2275	14.4118	14.2625	14.5436
Q8IVM0	CCD50	Coiled-coil domain-containing protein 50 (Protein Ymer)	2.6196	0.466984	0.0553191	0.878155	0.000587139	0.937809	0.000420716	13.6564	13.8704	14.0742	13.5621	13.9759	13.7343	13.3827	12.7207	13.6218	13.1716	12.6462	12.4893	12.6153	13.3235	12.6807	13.1671	12.4266	12.5613
P04792	HSPB1	Heat shock protein beta-1 (HspB1) (28 kDa heat shock protein) (Estrogen-regulated 24 kDa protein) (Heat shock 27 kDa protein) (HSP 27) (Stress-responsive protein 27) (SRP27)	2.6028	0.864585	0.000968029	0.766396	0.00403488	-1.62365	9.08476e-08	15.332	15.1846	15.1834	15.7438	15.2092	14.8613	14.3558	14.5927	14.0361	14.2997	14.35	14.4062	14.4798	14.396	17.0176	16.3866	17.1707	16.6173
P12931	SRC	Proto-oncogene tyrosine-protein kinase Src (EC 2.7.10.2) (Proto-oncogene c-Src) (pp60c-src) (p60-Src)	2.6022	-0.926231	0.00117745	-1.47822	2.00458e-06	-0.992673	0.00112649	13.3528	14.0395	13.3662	13.7714	13.6804	13.3099	15.5692	14.2097	13.3096	14.7247	14.4281	15.3295	15.1869	15.2671	14.483	14.4385	14.2303	15.1176
P0DMM9	ST1A3	Sulfotransferase 1A3 (ST1A3) (EC 2.8.2.1) (Aryl sulfotransferase 1A3/1A4) (Catecholamine-sulfating phenol sulfotransferase) (HAST3) (M-PST) (Monoamine-sulfating phenol sulfotransferase) (Placental estrogen sulfotransferase) (Sulfotransferase 1A3/1A4) (Sulfotransferase, monoamine-preferring) (Thermolabile phenol sulfotransferase) (TL-PST)	2.6013	-1.15507	2.44094e-10	-1.23761	8.11279e-11	-1.14708	1.03332e-09	14.0075	14.2097	14.5649	14.5662	14.397	14.1058	15.6546	16.0576	15.7647	14.5594	15.6908	15.6404	15.5768	15.2518	15.3568	15.3903	15.6929	15.3576
Q9BX40	LS14B	Protein LSM14 homolog B (RNA-associated protein 55B) (hRAP55B)	2.5873	-0.307768	0.144854	0.0590148	0.815172	1.35417	5.54712e-08	13.8455	13.2453	14.0349	14.1821	13.4359	13.8262	14.2589	13.6316	14.0205	14.1989	13.6277	13.8618	13.4542	13.9958	13.0282	11.6841	12.3032	12.7434
Q7LBR1	CHM1B	Charged multivesicular body protein 1b (CHMP1.5) (Chromatin-modifying protein 1b) (CHMP1b) (Vacuolar protein sorting-associated protein 46-2) (Vps46-2) (hVps46-2)	2.5797	-0.184848	0.341761	-0.748122	0.000170485	-1.02264	1.95644e-06	15.4805	15.8912	16.1273	15.1904	15.5997	16.1219	16.335	16.2809	15.5692	15.7815	16.7966	16.7668	16.7027	15.9847	16.6855	16.5203	17.2676	16.8755
Q14997	PSME4	Proteasome activator complex subunit 4 (Proteasome activator PA200)	2.5794	0.300496	0.75852	2.07778	0.0236345	0.610559	0.57111	14.4441	14.1643	14.0125	14.6847	14.0188	14.1932	14.5375	14.0115	14.2823	12.9786	14.0215	14.5465	6.12619	14.0065	13.1208	14.0389	13.5529	13.8569
O60488	ACSL4	Long-chain-fatty-acid--CoA ligase 4 (EC 6.2.1.3) (Arachidonate--CoA ligase) (EC 6.2.1.15) (Long-chain acyl-CoA synthetase 4) (LACS 4)	2.57	-0.520405	7.50797e-07	-0.628799	2.1324e-08	-1.24118	9.15715e-17	14.4831	14.6809	14.6084	14.543	14.6309	14.3794	15.1338	15.2363	15.0673	14.8081	15.1359	15.2708	15.1394	15.1441	15.7653	15.7325	15.8344	15.8076
P08134	RHOC	Rho-related GTP-binding protein RhoC (Rho cDNA clone 9) (h9)	2.5472	-2.33787	1.46485e-11	-1.55939	5.05817e-07	-1.16222	0.000129861	12.9261	12.2267	13.2154	13.3247	12.5314	13.4428	15.1221	15.3672	15.5359	15.218	14.7239	14.4262	14.8346	14.1783	14.0106	13.6335	14.6362	14.2941
P02656	APOC3	Apolipoprotein C-III (Apo-CIII) (ApoC-III) (Apolipoprotein C3)	2.5407	-0.894182	1.11919e-06	0.205392	0.251562	-1.44838	3.96467e-11	14.3259	14.0617	14.0806	14	14.1683	13.8599	15.0122	15.2778	14.7536	15.1921	14.2345	13.7416	14.3499	13.7259	15.5609	15.151	15.991	15.9641
Q13509	TBB3	Tubulin beta-3 chain (Tubulin beta-4 chain) (Tubulin beta-III)	2.5244	0.493363	0.0215117	0.0278662	0.919037	-1.06489	1.04748e-05	12.7557	12.7137	12.7984	12.6124	12.172	12.4199	11.49	12.5263	12.7517	12.1176	12.8301	12.4025	12.9911	12.6279	14.2665	13.3704	13.9341	13.6516
Q9NXW2	DJB12	DnaJ homolog subfamily B member 12	2.508	0.960417	2.57118e-05	0.747687	0.000965301	1.09456	7.62789e-06	15.6808	16.14	16.0376	16.5268	15.9046	15.3936	14.7432	14.3477	15.4197	15.1979	14.9335	15.132	14.9158	15.3778	14.6417	15.1992	14.1162	15.0144
O95671	ASML	Probable bifunctional dTTP/UTP pyrophosphatase/methyltransferase protein [Includes: dTTP/UTP pyrophosphatase (dTTPase/UTPase) (EC 3.6.1.9) (Nucleoside triphosphate pyrophosphatase) (Nucleotide pyrophosphatase) (Nucleotide PPase); N-acetylserotonin O-methyltransferase-like protein (ASMTL) (EC 2.1.1.-)]	2.4874	-0.259329	0.212366	-0.772435	0.000328731	-1.07521	3.16387e-06	13.4457	13.5752	13.5803	13.729	13.3776	13.2256	13.5297	14.4509	13.8527	13.1595	14.5769	13.8116	14.4491	14.2076	14.5622	15.002	14.3801	14.312
P46013	KI67	Proliferation marker protein Ki-67 (Antigen identified by monoclonal antibody Ki-67) (Antigen KI-67) (Antigen Ki67)	2.484	1.12272	3.36696e-15	0.953164	1.48692e-12	1.12822	1.35311e-14	15.2395	15.1424	15.246	15.024	15.1052	15.1333	13.772	13.6511	14.176	14.3278	13.7506	14.2128	14.3528	14.3095	14.1369	14.2245	13.6455	13.9185
Q9Y5A7	NUB1	NEDD8 ultimate buster 1 (Negative regulator of ubiquitin-like proteins 1) (Renal carcinoma antigen NY-REN-18)	2.4768	-1.43941	1.25137e-06	-0.918323	0.00124166	-1.04935	0.000421491	13.3901	14.236	14.6438	14.3781	14.2956	15.0443	16.4223	15.9433	15.0817	15.8664	15.3605	15.0631	15.6005	15.5727	15.6779	14.8577	15.7465	15.8389
P02545	LMNA	Prelamin-A/C [Cleaved into: Lamin-A/C (70 kDa lamin) (Renal carcinoma antigen NY-REN-32)]	2.4743	0.313374	0.0153185	-0.816609	3.56882e-08	-0.935953	2.36556e-09	15.8252	15.766	15.8109	15.6884	15.7485	15.6353	15.4393	15.4625	15.2687	15.5588	16.5783	16.8003	16.3956	16.4751	16.6453	16.651	16.6704	16.76
P52292	IMA1	Importin subunit alpha-1 (Karyopherin subunit alpha-2) (RAG cohort protein 1) (SRP1-alpha)	2.4701	1.00173	4.09567e-10	0.584976	4.328e-05	1.18751	1.4706e-11	15.5302	15.3758	15.5056	15.9024	15.3004	15.3392	14.2858	14.3248	14.6003	14.3149	14.6663	14.884	14.8067	14.9188	14.1314	14.2456	14.2356	14.2532
P09210	GSTA2	Glutathione S-transferase A2 (EC 2.5.1.18) (GST HA subunit 2) (GST class-alpha member 2) (GST-gamma) (GSTA2-2) (GTH2)	2.4654	0.76264	0.0829482	0.194173	0.703912	-1.18962	0.0116931	15.8894	15.4786	15.9801	16.1279	15.301	16.1782	15.4238	16.5284	13.3398	15.0371	15.8365	15.9464	15.8832	15.0317	16.683	16.4726	17.4247	17.6527
Q96G23	CERS2	Ceramide synthase 2 (CerS2) (LAG1 longevity assurance homolog 2) (SP260) (Sphingosine N-acyltransferase CERS2) (EC 2.3.1.24) (Tumor metastasis-suppressor gene 1 protein) (Very-long-chain ceramide synthase CERS2) (EC 2.3.1.297)	2.4637	0.692967	0.00281029	1.40193	1.08398e-07	1.22574	2.91619e-06	16.0579	16.246	16.2556	15.9229	16.5657	15.7782	16.5274	14.9936	15.0573	16.2755	14.2667	15.198	15.679	14.891	15.5498	15.1247	15.1118	14.9531
P09936	UCHL1	Ubiquitin carboxyl-terminal hydrolase isozyme L1 (UCH-L1) (EC 3.4.19.12) (Neuron cytoplasmic protein 9.5) (PGP 9.5) (PGP9.5) (Ubiquitin thioesterase L1)	2.4593	0.630269	0.000924813	-0.377331	0.0504313	-1.08067	6.02122e-07	15.1263	14.9524	14.9163	15.1775	15.1366	15.3357	14.8757	13.9201	14.2386	14.4602	15.1045	15.3895	15.8442	15.4265	15.8811	15.8498	16.3212	16.526
P10620	MGST1	Microsomal glutathione S-transferase 1 (Microsomal GST-1) (EC 2.5.1.18) (Microsomal GST-I)	2.454	0.702286	0.0161481	1.56684	1.32305e-06	0.758013	0.0157761	15.4895	15.701	15.6045	15.5295	15.4693	15.6414	14.508	15.3877	14.7342	14.6599	14.1195	14.6504	12.9625	14.0626	14.8206	14.9021	14.7817	14.526
P16422	EPCAM	Epithelial cell adhesion molecule (Ep-CAM) (Adenocarcinoma-associated antigen) (Cell surface glycoprotein Trop-1) (Epithelial cell surface antigen) (Epithelial glycoprotein) (EGP) (Epithelial glycoprotein 314) (EGP314) (hEGP314) (KS 1/4 antigen) (KSA) (Major gastrointestinal tumor-associated protein GA733-2) (Tumor-associated calcium signal transducer 1) (CD antigen CD326)	2.4529	-1.44391	2.21838e-12	-1.16458	1.60797e-09	-1.02817	5.86792e-08	14.6959	14.6104	14.9643	15.1206	14.3271	14.9327	16.625	16.1814	16.0813	16.2607	16.0787	15.7745	16.522	15.7329	15.8242	15.5281	16.0152	16.195
P47914	RL29	Large ribosomal subunit protein eL29 (60S ribosomal protein L29) (Cell surface heparin-binding protein HIP)	2.447	2.61524	1.47344e-14	2.33717	1.3542e-12	0.926091	0.000567588	17.1048	17.0008	17.1053	16.7048	16.5574	16.6134	13.9761	14.1085	14.2744	14.8706	14.729	14.697	14.5232	14.2137	16.1968	15.6733	16.0094	15.9277
Q16799	RTN1	Reticulon-1 (Neuroendocrine-specific protein)	2.4297	-1.51651	1.33943e-15	-1.42255	3.61083e-14	-1.03759	4.86353e-10	17.7134	17.5476	17.8011	17.5746	17.674	17.989	19.2625	18.9211	19.3397	19.3369	19.0369	19.2009	18.9984	19.3047	18.9049	18.8175	18.667	18.6116
Q96FJ2	DYL2	Dynein light chain 2, cytoplasmic (8 kDa dynein light chain b) (DLC8b) (Dynein light chain LC8-type 2)	2.4197	-1.08825	3.93255e-05	-0.923102	0.000494098	-1.17209	3.00701e-05	13.7655	13.6766	14.2962	13.1486	13.8111	13.951	15.0242	14.8304	15.0009	14.3466	14.8886	14.3591	14.7925	14.6368	14.1449	14.2076	15.2079	16.1126
Q9ULW0	TPX2	Targeting protein for Xklp2 (Differentially expressed in cancerous and non-cancerous lung cells 2) (DIL-2) (Hepatocellular carcinoma-associated antigen 519) (Hepatocellular carcinoma-associated antigen 90) (Protein fls353) (Restricted expression proliferation-associated protein 100) (p100)	2.4056	0.973902	1.25935e-06	0.906555	7.11444e-06	1.07891	5.04936e-07	14.383	14.589	15.3278	15.1403	14.6158	14.4143	13.2866	13.7102	13.8273	14.422	13.8811	13.1696	14.4687	13.7383	13.8012	13.4988	13.7264	13.5418
P27487	DPP4	Dipeptidyl peptidase 4 (EC 3.4.14.5) (ADABP) (Adenosine deaminase complexing protein 2) (ADCP-2) (Dipeptidyl peptidase IV) (DPP IV) (T-cell activation antigen CD26) (TP103) (CD antigen CD26) [Cleaved into: Dipeptidyl peptidase 4 membrane form (Dipeptidyl peptidase IV membrane form); Dipeptidyl peptidase 4 soluble form (Dipeptidyl peptidase IV soluble form)]	2.3984	-2.53108	1.1213e-21	-1.66539	8.76236e-15	-1.12468	1.44562e-09	14.829	14.695	14.9517	15.2122	14.963	15.16	17.7187	17.1768	17.5352	17.5677	16.5098	16.3034	17.0148	16.7076	15.7003	15.9482	16.3467	16.3775
Q6PIU2	NCEH1	Neutral cholesterol ester hydrolase 1 (NCEH) (EC 3.1.1.-) (Acetylalkylglycerol acetylhydrolase) (2-acetyl MAGE hydrolase) (EC 3.1.1.71) (Arylacetamide deacetylase-like 1)	2.3849	-0.406474	0.0331633	-0.693826	0.000535981	-1.14444	3.04654e-07	13.6872	13.1261	13.372	13.3116	13.2272	13.5959	13.9522	13.7393	13.8826	13.0346	13.6011	14.6376	13.5645	14.2575	14.5521	14.2745	14.3289	14.7077
Q9NQW6	ANLN	Anillin	2.3813	2.03345	2.90251e-10	0.53506	0.038586	1.56256	3.04654e-07	14.6644	15.1636	NA	14.5486	14.6745	15.0112	NA	12.1663	13.5153	12.3624	14.4818	NA	13.8634	14.1711	12.8003	NA	13.006	13.6276
Q9H6F5	CCD86	Coiled-coil domain-containing protein 86 (Cytokine-induced protein with coiled-coil domain)	2.3697	1.49576	4.97022e-08	1.20915	5.60672e-06	0.936515	0.000410475	15.1075	15.4313	15.7529	15.5161	15.4742	15.5892	13.0635	13.2518	14.646	14.3346	14.2517	13.3801	14.015	14.9165	14.6549	14.0294	14.1468	14.8228
P62633	CNBP	CCHC-type zinc finger nucleic acid binding protein (Cellular nucleic acid-binding protein) (CNBP) (Zinc finger protein 9)	2.3676	0.397684	0.0209359	0.557068	0.00188547	1.12011	4.98814e-08	15.4356	15.5532	15.187	15.4745	15.4979	15.4147	15.5361	15.2869	15.0539	14.2802	15.2325	14.8556	14.8337	14.5506	14.2253	14.272	14.5403	14.1825
Q8TD57	DYH3	Dynein axonemal heavy chain 3 (Axonemal beta dynein heavy chain 3) (HsADHC3) (Ciliary dynein heavy chain 3) (Dnahc3-b)	2.3653	0.0451096	0.812221	-0.405787	0.0276989	-0.209729	0.291617	NA	NA	18.295	18.2546	NA	NA	18.0647	18.3565	NA	18.4827	18.7089	18.5108	19.0369	NA	18.8148	18.3637	18.4898	NA
P17844	DDX5	Probable ATP-dependent RNA helicase DDX5 (EC 3.6.4.13) (DEAD box protein 5) (RNA helicase p68)	2.365	1.03328	1.45039e-08	0.944283	1.89907e-07	1.09313	1.30275e-08	16.4365	16.4459	16.5472	16.3137	16.2244	16.6896	15.4864	15.2998	15.6268	15.2102	15.4361	15.7406	15.1819	15.6263	15.3547	15.4263	15.1296	15.4789
P42330	AK1C3	Aldo-keto reductase family 1 member C3 (EC 1.1.1.-) (EC 1.1.1.210) (EC 1.1.1.53) (EC 1.1.1.62) (17-beta-hydroxysteroid dehydrogenase type 5) (17-beta-HSD 5) (3-alpha-HSD type II, brain) (3-alpha-hydroxysteroid dehydrogenase type 2) (3-alpha-HSD type 2) (EC 1.1.1.357) (Chlordecone reductase homolog HAKRb) (Dihydrodiol dehydrogenase 3) (DD-3) (DD3) (Dihydrodiol dehydrogenase type I) (HA1753) (Prost…	2.3646	-0.71136	1.457e-07	-0.414109	0.00107052	-1.23934	2.68338e-13	14.1241	13.8505	14.0517	14.096	13.926	13.9822	14.3541	15.0246	14.4887	14.9143	14.3583	14.4529	14.5968	14.2677	15.2851	15.1636	15.2681	15.2598
P33993	MCM7	DNA replication licensing factor MCM7 (EC 3.6.4.12) (CDC47 homolog) (P1.1-MCM3)	2.3631	0.890612	1.18911e-11	0.82537	2.07241e-10	1.08937	1.17724e-13	15.2133	15.3795	15.1682	15.114	14.8831	15.0479	14.0529	14.2999	14.1976	14.3653	14.0611	14.342	14.449	14.3058	14.042	14.2458	13.8565	13.9576
Q8N2U0	TM256	Transmembrane protein 256	2.3549	1.73278	7.74906e-06	1.35008	0.000413399	0.585733	0.144734	15.4701	15.7503	15.5118	15.5385	15.141	13.6902	13.1553	13.4778	13.902	12.4652	13.3899	14.2491	12.1971	14.006	14.263	15.2134	13.9585	13.4644
Q16555	DPYL2	Dihydropyrimidinase-related protein 2 (DRP-2) (Collapsin response mediator protein 2) (CRMP-2) (N2A3) (Unc-33-like phosphoprotein 2) (ULIP-2)	2.3516	-0.830279	5.92314e-11	-0.909141	1.02609e-11	-1.05103	2.27454e-13	14.599	14.5354	14.6074	14.6677	14.6296	14.4007	15.4345	15.1786	15.5267	15.505	15.4414	15.3626	15.6384	15.523	15.7152	15.6334	15.6208	15.5636
Q14002	CEAM7	Carcinoembryonic antigen-related cell adhesion molecule 7 (CEA cell adhesion molecule 7) (Carcinoembryonic antigen CGM2)	2.3482	0.34957	0.283177	-2.58501	6.8456e-10	-0.231226	0.544906	13.6115	14.6286	14.4518	14.9881	15.4042	13.9599	14.62	NA	13.8194	14.5061	NA	17.3229	17.1584	16.9017	14.6842	15.3505	NA	14.287
P15586	GNS	N-acetylglucosamine-6-sulfatase (EC 3.1.6.14) (Glucosamine-6-sulfatase) (G6S)	2.3348	-1.59576	3.64125e-20	0.0596375	0.605683	-1.58022	3.97614e-19	14.4786	14.1211	14.168	14.0221	14.2944	14.4315	16.1073	15.7848	15.7131	15.535	14.1896	13.902	14.2527	14.4297	15.7682	15.7831	15.7564	16.0257
Q96JB2	COG3	Conserved oligomeric Golgi complex subunit 3 (COG complex subunit 3) (Component of oligomeric Golgi complex 3) (Vesicle-docking protein SEC34 homolog) (p94)	2.3197	-0.872668	3.2624e-05	-0.781141	0.000223044	-0.858411	9.83246e-05	12.3371	12.6842	12.5321	11.8173	12.69	12.6715	13.6671	14.1153	13.0349	12.8463	13.575	12.9631	13.4411	13.7203	13.5234	13.158	13.7683	13.5588
O95983	MBD3	Methyl-CpG-binding domain protein 3 (Methyl-CpG-binding protein MBD3)	2.3192	1.06228	9.53535e-06	0.829428	0.000464063	0.99154	7.03029e-05	14.0454	13.9051	14.0841	14.785	13.7592	13.7156	12.778	12.8997	13.1158	12.8578	13.2376	12.9097	13.0228	13.2907	13.1813	12.9387	13.1809	12.5115
Q16822	PCKGM	Phosphoenolpyruvate carboxykinase [GTP], mitochondrial (PEPCK-M) (EC 4.1.1.32)	2.3015	-0.0872227	0.231013	-0.368016	3.07608e-06	-1.06935	8.24791e-19	14.4085	14.2954	14.2895	14.3069	14.3766	14.1369	14.4137	14.5102	14.275	14.4317	14.6105	14.881	14.7559	14.5403	15.3893	15.4962	15.3806	15.327
P50238	CRIP1	Cysteine-rich protein 1 (CRP-1) (Cysteine-rich heart protein) (CRHP) (hCRHP) (Cysteine-rich intestinal protein) (CRIP)	2.3013	-0.36256	0.121516	-0.201197	0.431987	-1.21936	3.58495e-06	15.6066	15.0132	15.101	15.9906	15.5582	15.9156	16.3564	16.2249	15.5575	15.2435	15.5183	15.5061	16.1823	15.7094	16.3714	16.2099	16.9089	17.4986
Q9Y3B9	RRP15	RRP15-like protein (Ribosomal RNA-processing protein 15)	2.296	1.52092	1.19993e-13	0.721864	1.13576e-05	1.02968	1.77039e-08	15.5766	15.6355	15.2212	15.381	15.3988	15.4201	12.8242	14.0299	14.5788	13.8262	14.7052	14.2594	14.4573	14.7712	13.8701	14.3997	14.3495	14.3425
Q13823	NOG2	Nucleolar GTP-binding protein 2 (Autoantigen NGP-1)	2.291	0.754687	0.000830053	1.09361	6.56895e-06	0.782881	0.00112274	15.0131	14.0749	13.258	14.6508	14.0998	14.4007	12.1507	13.2764	13.4007	13.926	12.7185	12.4937	12.9786	13.8072	14.0535	12.5038	12.8696	13.814
P56385	ATP5I	ATP synthase subunit e, mitochondrial (ATPase subunit e) (ATP synthase membrane subunit e) [Cleaved into: ATP synthase subunit e, mitochondrial, N-terminally processed]	2.2894	2.03111	0.000107171	2.27104	3.88223e-05	1.52587	0.00502827	NA	16.6492	17.7463	16.0654	16.3416	NA	NA	15.4933	14.2078	15.0087	15.0034	14.3463	14.8201	NA	15.8201	14.8607	15.7247	NA
Q14157	UBP2L	Ubiquitin-associated protein 2-like (Protein NICE-4) (RNA polymerase II degradation factor UBAP2L)	2.2774	0.850248	1.67758e-06	1.10304	1.13465e-08	0.979073	3.05336e-07	15.1573	14.5815	15.2472	14.9407	14.4071	14.9792	13.841	13.5645	13.985	14.8088	13.3518	13.4957	14.2082	14.1693	14.3704	13.9749	13.6627	13.7129
P14635	CCNB1	G2/mitotic-specific cyclin-B1	2.2726	1.58693	0.000374048	0.743301	0.0954377	1.28504	0.00573306	15.4095	15.141	14.9509	NA	14.6286	15.8477	14.1522	11.9493	13.6677	14.4547	14.5337	14.604	14.0206	14.4678	13.7774	14.2082	13.3433	14.1303
P26358	DNMT1	DNA (cytosine-5)-methyltransferase 1 (Dnmt1) (EC 2.1.1.37) (CXXC-type zinc finger protein 9) (DNA methyltransferase HsaI) (DNA MTase HsaI) (M.HsaI) (MCMT)	2.2633	0.940515	2.43706e-11	0.948015	4.26279e-11	1.00376	1.44526e-11	15.0409	14.9195	15.0044	14.8578	14.8678	15.0922	13.7565	13.7659	14.5817	13.9241	13.9159	13.9703	13.9313	14.1864	13.7519	14.0955	13.8971	14.0366
Q9BW19	KIFC1	Kinesin-like protein KIFC1 (Kinesin-like protein 2) (Kinesin-related protein HSET)	2.2604	1.42533	0.025229	1.69817	0.000197597	0.675045	0.145528	16.4407	17.3239	NA	15.6082	16.6098	16.4085	NA	14.9677	NA	NA	15.1646	NA	14.3122	14.7553	16.0233	NA	15.3865	15.8916
Q14914	PTGR1	Prostaglandin reductase 1 (PRG-1) (15-oxoprostaglandin 13-reductase) (EC 1.3.1.48) (Dithiolethione-inducible gene 1 protein) (D3T-inducible gene 1 protein) (DIG-1) (Leukotriene B4 12-hydroxydehydrogenase) (NAD(P)H-dependent alkenal/one oxidoreductase) (EC 1.3.1.74)	2.2566	-1.10659	1.27753e-14	-0.935772	5.42235e-12	-1.09146	8.8406e-14	14.0293	14.0613	14.0006	14.095	14.4207	14.3457	15.121	15.5814	15.1545	15.0805	15.0378	15.1986	15.0314	14.9905	15.133	15.1245	15.2699	15.3536
P0DMV8	HS71A	Heat shock 70 kDa protein 1A (Heat shock 70 kDa protein 1) (HSP70-1) (HSP70.1)	2.2531	-0.626927	4.03742e-06	-0.903722	3.02089e-09	-0.944796	1.80569e-09	14.9854	14.6938	14.6795	15.2598	14.6041	15.2577	15.6974	15.6739	15.3304	15.2787	15.8401	15.6167	16.073	15.7868	15.7778	15.5016	15.9963	16.2053
Q9NRX5	SERC1	Serine incorporator 1 (Tumor differentially expressed protein 1-like) (Tumor differentially expressed protein 2)	2.2469	0.516806	0.0700305	0.745814	0.0113974	1.58238	1.48972e-06	13.498	13.6613	15.1839	12.9993	13.9329	13.1336	14.4053	13.3568	12.7878	14.0994	13.1018	13.3819	14.6117	12.7542	13.1601	12.6741	12.351	12.3181
O43707	ACTN4	Alpha-actinin-4 (Non-muscle alpha-actinin 4)	2.2308	-0.607426	1.6207e-08	-0.938878	4.05451e-13	-0.898462	1.90849e-12	15.6578	15.6909	15.8433	15.9084	15.7815	15.9786	16.0967	16.6732	16.3351	16.5387	16.8582	16.5842	16.9148	16.7558	16.6887	16.5222	16.8027	16.9377
Q9UN81	LORF1	LINE-1 retrotransposable element ORF1 protein (L1ORF1p) (LINE retrotransposable element 1) (LINE1 retrotransposable element 1)	2.2212	-0.326803	0.288066	0.387217	0.223794	0.969471	0.00268048	15.0533	15.2835	15.5655	15.1146	15.1718	15.6839	15.5908	15.9439	15.9334	15.0875	14.9891	14.8271	15.2472	14.636	14.4107	13.9457	14.5722	14.4419
O00483	NDUA4	Cytochrome c oxidase subunit NDUFA4 (Complex I-MLRQ) (CI-MLRQ) (NADH-ubiquinone oxidoreductase MLRQ subunit)	2.216	1.18901	0.00729927	2.47048	5.16658e-07	0.436561	0.397733	16.8669	16.8119	17.3624	16.7845	16.2541	17.4437	15.4132	15.9143	15.8397	15.7591	15.2664	14.2774	13.4311	14.8256	16.3913	16.3085	16.4849	16.7514
O60343	TBCD4	TBC1 domain family member 4 (Akt substrate of 160 kDa) (AS160)	2.2102	0.938672	5.65303e-10	0.780289	8.01864e-08	0.8178	5.63992e-08	15.2571	15.6118	15.0115	15.5404	15.3069	15.3213	14.3623	13.9206	14.6416	14.1836	14.2775	14.5285	14.1415	14.5349	14.3241	14.5152	14.1013	14.3917
P16070	CD44	CD44 antigen (CDw44) (Epican) (Extracellular matrix receptor III) (ECMR-III) (GP90 lymphocyte homing/adhesion receptor) (HUTCH-I) (Heparan sulfate proteoglycan) (Hermes antigen) (Hyaluronate receptor) (Phagocytic glycoprotein 1) (PGP-1) (Phagocytic glycoprotein I) (PGP-I) (CD antigen CD44)	2.2057	1.76666	8.67709e-08	1.99913	1.16488e-08	0.817018	0.00738631	14.3873	14.9373	14.3506	14.7709	14.9404	14.2836	13.1623	NA	13.5655	11.728	NA	12.7742	12.1719	12.8042	13.9759	13.7706	NA	13.5501
P36639	8ODP	Oxidized purine nucleoside triphosphate hydrolase (EC 3.6.1.56) (2-hydroxy-dATP diphosphatase) (7,8-dihydro-8-oxoguanine triphosphatase) (8-oxo-dGTPase) (Methylated purine nucleoside triphosphate hydrolase) (EC 3.6.1.-) (Nucleoside diphosphate-linked moiety X motif 1) (Nudix motif 1)	2.2025	0.84136	0.000480279	1.20274	3.49055e-06	0.956125	0.000207064	14.5924	14.7126	13.9256	14.0619	14.9472	14.2838	14.0821	14.1507	12.8229	13.4151	13.487	14.0485	12.3002	13.3126	13.6586	12.8	14.0217	13.6545
P35221	CTNA1	Catenin alpha-1 (Alpha E-catenin) (Cadherin-associated protein) (Renal carcinoma antigen NY-REN-13)	2.199	-0.996545	3.26028e-20	-0.725887	4.96572e-15	-1.07871	2.003e-20	14.8206	14.8335	14.7114	14.8606	14.7773	14.9741	15.8136	15.8715	15.8158	15.7524	15.5679	15.3842	15.6856	15.6	15.9603	15.772	15.9495	15.9672
Q9UK22	FBX2	F-box only protein 2	2.1929	-2.18795	5.36949e-26	-1.72592	1.66412e-21	-0.930217	1.74019e-12	14.7018	14.6697	14.6102	14.6429	14.8002	14.6265	17.0518	16.6421	17.115	16.6477	16.3145	16.4828	16.325	16.4588	15.5051	15.6494	15.6305	15.6132
O95340	PAPS2	Bifunctional 3'-phosphoadenosine 5'-phosphosulfate synthase 2 (PAPS synthase 2) (PAPSS 2) (Sulfurylase kinase 2) (SK 2) (SK2) [Includes: Sulfate adenylyltransferase (EC 2.7.7.4) (ATP-sulfurylase) (Sulfate adenylate transferase) (SAT); Adenylyl-sulfate kinase (EC 2.7.1.25) (3'-phosphoadenosine-5'-phosphosulfate synthase) (APS kinase) (Adenosine-5'-phosphosulfate 3'-phosphotransferase) (Adenylylsul…	2.1879	-1.33746	1.6897e-08	-0.654591	0.00237715	-1.07346	4.81444e-06	14.2337	13.9601	13.7499	14.8214	14.1859	14.2135	15.0756	16.1983	15.0673	15.9813	15.0559	14.7374	15.043	14.8838	15.2032	15.0959	15.7992	15.2972
Q14566	MCM6	DNA replication licensing factor MCM6 (EC 3.6.4.12) (p105MCM)	2.1874	0.479954	2.43136e-08	0.675407	7.45789e-12	0.972252	1.24088e-16	15.6199	15.6081	15.8488	15.56	15.5733	15.5919	15.0607	15.0508	15.3262	15.1179	14.8999	14.8756	14.8604	15.1168	14.744	14.7647	14.5368	14.5198
Q12849	GRSF1	G-rich sequence factor 1 (GRSF-1)	2.1814	1.59766	1.75872e-08	1.05373	6.74982e-05	0.750119	0.00484152	14.2561	14.5635	14.6706	14.8259	14.6222	13.9444	11.5355	12.5983	13.4312	13.3496	12.6363	13.1489	13.3064	13.6233	13.7924	13.6949	12.9796	13.4625
Q8WW52	F151A	Protein FAM151A	2.1799	-1.04504	4.9243e-09	0.269924	0.0919344	-1.54588	4.12236e-13	14.8136	14.6729	14.6812	14.5294	14.7221	14.9191	15.7799	15.3534	15.9158	15.8095	13.9745	14.7027	14.3477	14.582	16.4013	15.6619	16.3005	16.5063
P67809	YBOX1	Y-box-binding protein 1 (YB-1) (CCAAT-binding transcription factor I subunit A) (CBF-A) (DNA-binding protein B) (DBPB) (Enhancer factor I subunit A) (EFI-A) (Nuclease-sensitive element-binding protein 1) (Y-box transcription factor)	2.1798	0.638953	0.000214137	0.690967	0.000105407	0.908035	2.12504e-06	14.1529	14.756	14.1059	14.0574	14.2532	13.7877	14.1046	12.7184	13.6199	13.5927	13.138	13.3656	13.5158	13.6203	13.5325	13.3027	12.8073	13.1291
P34949	MPI	Mannose-6-phosphate isomerase (EC 5.3.1.8) (Phosphohexomutase) (Phosphomannose isomerase) (PMI)	2.1789	-0.835038	1.07008e-05	-0.670343	0.000365586	-1.05109	4.44889e-07	14.0841	13.7933	14.1317	13.5288	13.9804	13.9201	14.6614	14.9144	15.3981	14.3108	14.7263	14.7182	14.3977	14.5529	15.1263	14.5029	15.3075	14.9813
P31483	TIA1	Cytotoxic granule associated RNA binding protein TIA1 (Nucleolysin TIA-1 isoform p40) (RNA-binding protein TIA-1) (T-cell-restricted intracellular antigen-1) (TIA-1) (p40-TIA-1)	2.1752	0.911119	0.000430011	1.20638	1.08421e-05	0.737198	0.0066524	14.2124	14.6832	14.3163	13.6761	14.2777	13.6897	12.3366	13.3432	13.4812	13.6159	13.2982	12.4456	12.3884	13.2269	13.3021	13.2578	13.0199	13.6558
P04179	SODM	Superoxide dismutase [Mn], mitochondrial (EC 1.15.1.1)	2.1667	-1.75405	3.38421e-18	-1.52419	1.26832e-15	-0.734172	5.33934e-07	14.7793	14.9246	14.7932	14.6757	15.0995	15.0202	16.7058	16.7308	16.9225	16.954	16.5734	16.411	16.9583	16.2708	15.8605	15.5218	16.0233	15.6478
Q9BXB5	OSB10	Oxysterol-binding protein-related protein 10 (ORP-10) (OSBP-related protein 10)	2.1648	1.58904	0.00866914	1.49066	0.0165798	1.47575	0.0229053	16.2823	16.4055	NA	NA	18.021	14.7319	NA	14.5203	14.3269	15.4662	14.5405	NA	14.5651	15.503	15.8151	NA	14.3162	14.522
P17931	LEG3	Galectin-3 (Gal-3) (35 kDa lectin) (Carbohydrate-binding protein 35) (CBP 35) (Galactose-specific lectin 3) (Galactoside-binding protein) (GALBP) (IgE-binding protein) (L-31) (Laminin-binding protein) (Lectin L-29) (Mac-2 antigen)	2.1572	-1.3919	6.60079e-19	-0.279249	0.00489119	-1.185	7.30216e-16	15.7752	15.6285	15.8238	15.5681	15.4165	15.7468	17.4125	17.202	16.7618	17.1369	16.0529	16.1331	16.2224	15.7834	16.8296	16.9047	17.0193	17.0612
Q9HB40	RISC	Retinoid-inducible serine carboxypeptidase (EC 3.4.16.-) (Serine carboxypeptidase 1)	2.157	-0.939131	1.02771e-09	-0.660849	3.76524e-06	-1.03284	3.11985e-10	13.7387	13.3771	13.69	13.7817	13.4186	13.5845	14.3719	14.5246	14.5742	14.8609	14.1323	14.1555	14.7764	14.1302	14.7629	14.7557	14.6362	14.5277
P10301	RRAS	Ras-related protein R-Ras (EC 3.6.5.-) (p23)	2.1479	-0.530971	0.00408087	-0.725993	0.000190687	-1.13771	1.45136e-07	14.4334	14.1483	14.4613	14.6252	14.4384	14.4394	14.8356	14.4437	14.7954	15.3132	14.4847	15.254	15.3675	14.9436	15.2591	15.8709	15.0368	15.5298
P33991	MCM4	DNA replication licensing factor MCM4 (EC 3.6.4.12) (CDC21 homolog) (P1-CDC21)	2.1413	0.53803	2.69725e-10	0.618201	1.34816e-11	1.02322	3.41621e-18	16.0359	15.7859	15.7509	16.0944	15.9127	15.9115	15.276	15.4035	15.4082	15.3639	15.3092	15.1474	15.2558	15.513	15.038	14.7964	14.915	14.856
P16989	YBOX3	Y-box-binding protein 3 (Cold shock domain-containing protein A) (DNA-binding protein A) (Single-strand DNA-binding protein NF-GMB)	2.1351	1.60782	4.23105e-12	0.674973	0.000440482	1.24695	1.40204e-08	14.7527	14.4214	14.2193	14.6039	14.3846	14.2273	13.1475	12.9156	13.0731	12.1984	13.6408	13.9949	13.4035	14.1519	13.4424	13.2133	13.0245	13.223
P08133	ANXA6	Annexin A6 (67 kDa calelectrin) (Annexin VI) (Annexin-6) (Calphobindin-II) (CPB-II) (Chromobindin-20) (Lipocortin VI) (Protein III) (p68) (p70)	2.1287	-0.318786	0.000611947	-0.0698268	0.489437	-1.12934	5.34332e-16	14.9622	14.7134	15.059	15.0942	14.9571	14.8408	15.1701	15.4986	15.0613	15.4167	15.1884	14.9679	14.9976	15.0271	15.9605	16.2092	16.1139	16.1354
P50552	VASP	Vasodilator-stimulated phosphoprotein (VASP)	2.1282	-0.580953	9.91711e-05	-0.972497	1.01335e-08	-0.797338	1.3914e-06	14.7107	13.8026	14.0072	13.9648	13.8755	14.2745	14.9007	14.3989	14.52	14.9513	15.1621	14.7754	15.4136	15.1652	14.8636	14.6872	14.9688	15.296
O60828	PQBP1	Polyglutamine-binding protein 1 (PQBP-1) (38 kDa nuclear protein containing a WW domain) (Npw38) (Polyglutamine tract-binding protein 1)	2.1229	1.79917	6.20668e-10	1.49918	8.3048e-08	1.09302	4.92931e-05	13.839	13.9404	13.9327	14.4	14.3614	13.6287	12.7363	11.7091	11.9908	13.3052	12.45	12.2844	12.9807	13.04	14.1762	12.8561	12.7975	12.5499
O95833	CLIC3	Chloride intracellular channel protein 3	2.1221	-0.808568	9.15247e-05	-0.400316	0.0511969	-1.30998	3.75613e-08	13.0361	13.3104	13.6401	13.3958	14.0854	13.3232	13.9726	13.8272	14.7557	14.4378	13.7368	13.8553	13.6504	13.7142	14.6389	15.1324	14.4628	14.3613
Q9Y619	ORNT1	Mitochondrial ornithine transporter 1 (Solute carrier family 25 member 15)	2.113	-0.824734	2.33794e-05	0.163244	0.420368	0.7753	0.000137363	14.2129	15.0966	14.9492	14.7482	14.8643	14.2327	15.7671	15.1875	16.3679	15.3827	14.6735	14.3695	14.7022	14.0729	13.3412	14.2831	14.2655	13.48
P80723	BASP1	Brain acid soluble protein 1 (22 kDa neuronal tissue-enriched acidic protein) (Neuronal axonal membrane protein NAP-22)	2.1095	-0.868155	4.30215e-07	-0.185507	0.264982	-1.2906	1.12185e-10	14.6022	14.2808	15.0451	14.8518	14.3755	14.6722	15.5946	15.1499	15.6579	15.4048	14.801	14.6385	14.6915	14.9566	15.9785	15.6797	15.9512	15.8986
P61981	1433G	14-3-3 protein gamma (Protein kinase C inhibitor protein 1) (KCIP-1) [Cleaved into: 14-3-3 protein gamma, N-terminally processed]	2.1085	0.200887	0.221613	-0.469162	0.00519576	-0.617755	0.000474987	15.2528	14.829	15.3773	14.7415	14.9244	15.2686	14.745	15.4011	14.4504	15.5319	15.9288	15.6185	15.9839	15.5143	15.869	15.4476	16.2434	16.0799
P06731	CEAM5	Carcinoembryonic antigen-related cell adhesion molecule 5 (Carcinoembryonic antigen) (CEA) (Meconium antigen 100) (CD antigen CD66e)	2.1073	-0.810388	0.00460202	-2.4197	2.47784e-11	-0.255403	0.445616	13.7149	15.3541	14.8874	14.1747	14.671	14.1509	15.8598	15.475	14.9136	15.2054	17.0319	16.5935	17.1521	17.0976	14.5291	14.8212	14.9391	14.9286
Q8IY57	YAF2	YY1-associated factor 2	2.1064	0.522917	0.38073	2.14806	0.000494791	0.666305	0.309308	13.4605	12.5652	NA	13.178	12.5892	11.8097	NA	11.0801	12.4892	12.9998	9.46357	NA	10.0571	12.2335	13.0321	NA	11.4097	11.7576
Q7Z7N9	T179B	Transmembrane protein 179B	2.1043	-0.580546	0.024995	0.238245	0.40031	-1.15964	5.41444e-05	14.2236	14.1377	14.507	14.0723	14.1358	14.1625	15.9604	14.2112	14.3544	14.6793	14.2699	13.6531	14.2689	14.2002	15.2654	15.6854	14.9253	16.1076
Q9NXJ5	PGPI	Pyroglutamyl-peptidase 1 (EC 3.4.19.3) (5-oxoprolyl-peptidase) (Pyroglutamyl aminopeptidase I) (PAP-I) (Pyroglutamyl-peptidase I) (PGP-I) (Pyrrolidone-carboxylate peptidase)	2.0999	-1.10148	2.40097e-05	-0.960497	0.000247184	-0.958739	0.000395901	12.152	12.3804	12.1385	11.6469	10.3139	11.8931	12.6341	12.9971	13.1288	12.6657	12.4746	13.0162	12.9225	12.4517	12.9826	12.5727	12.7401	12.5626
Q9P013	CWC15	Spliceosome-associated protein CWC15 homolog	2.0995	2.24435	1.86245e-06	1.64077	0.000344205	0.757573	0.112484	16.7839	17.5267	15.8398	16.7882	17.5506	15.8615	13.6603	13.113	15.5397	15.7525	14.446	15.1489	15.0541	15.253	16.5771	16.4488	15.8163	14.5926
Q15555	MARE2	Microtubule-associated protein RP/EB family member 2 (APC-binding protein EB2) (End-binding protein 2) (EB2)	2.094	-0.248319	0.15263	-0.741447	5.88241e-05	-0.980871	8.70431e-07	13.7862	13.3916	14.1231	14.5267	14.3054	13.6973	14.1564	14.9088	13.6965	13.7287	14.9115	14.7088	13.9747	14.8986	14.4138	14.9732	15.204	14.8603
Q9BV38	WDR18	WD repeat-containing protein 18	2.0814	2.19455	4.46979e-10	1.80834	5.30695e-08	0.794995	0.00693622	16.3366	16.4098	NA	15.722	16.4342	15.465	NA	13.6312	14.3511	13.4351	14.135	NA	13.1029	14.9105	15.3255	NA	14.8444	15.0185
Q9NYB0	TE2IP	Telomeric repeat-binding factor 2-interacting protein 1 (TERF2-interacting telomeric protein 1) (TRF2-interacting telomeric protein 1) (Dopamine receptor-interacting protein 5) (Repressor/activator protein 1 homolog) (RAP1 homolog) (hRap1)	2.0785	-0.684583	0.000204178	-0.946844	1.79816e-06	-0.721385	0.000225554	13.5605	13.9088	13.4863	14.496	13.5183	14.1149	14.687	14.6365	14.3174	14.8468	14.8849	14.8572	15.0414	14.8738	14.5927	14.3795	14.9822	14.801
P24534	EF1B	Elongation factor 1-beta (EF-1-beta)	2.0741	2.21604	2.22454e-14	1.66307	2.30496e-10	0.865396	0.000195737	16.7199	16.3918	16.8286	16.428	16.1775	16.7174	14.4204	13.8887	14.1995	14.6204	14.6339	15.0094	15.1433	14.6433	15.4792	15.6193	15.7738	15.7483
Q96HC4	PDLI5	PDZ and LIM domain protein 5 (Enigma homolog) (Enigma-like PDZ and LIM domains protein)	2.0728	0.477217	8.57789e-05	0.0229499	0.8717	-0.935442	2.91048e-10	15.3466	14.9492	15.376	15.3653	15.2668	15.2893	14.5285	14.8548	14.5583	15.2742	15.1996	15.2034	15.6856	15.1437	16.4067	16.0694	16.2819	16.3077
Q99615	DNJC7	DnaJ homolog subfamily C member 7 (Tetratricopeptide repeat protein 2) (TPR repeat protein 2)	2.0711	1.35296	6.64023e-13	1.16969	9.97103e-11	0.918077	7.85718e-08	15.565	15.4009	15.3293	15.4527	15.4076	15.172	14.191	13.7825	14.1502	14.0751	14.2089	14.4811	13.9367	14.2718	14.6369	14.6182	14.4057	14.2441
Q14126	DSG2	Desmoglein-2 (Cadherin family member 5) (HDGC)	2.0711	-0.45343	0.000317611	-0.550154	3.08587e-05	-1.08325	1.81409e-11	14.4912	14.2564	14.6493	14.6607	14.5456	14.6863	14.8489	14.6793	15.5635	14.6995	14.947	15.1128	15.0606	14.9472	15.6898	15.5952	15.3614	15.5536
O43795	MYO1B	Unconventional myosin-Ib (MYH-1c) (Myosin I alpha) (MMI-alpha) (MMIa)	2.0669	-0.677249	2.80763e-14	-0.831726	1.1516e-16	-0.905807	7.55155e-18	14.6208	14.6751	14.5378	14.6247	14.6488	14.737	15.3523	15.3299	15.2947	15.2574	15.4935	15.399	15.486	15.5174	15.4501	15.487	15.5612	15.6939
Q14244	MAP7	Ensconsin (Epithelial microtubule-associated protein of 115 kDa) (E-MAP-115) (Microtubule-associated protein 7) (MAP-7)	2.0615	1.11879	0.00154573	1.47902	6.79674e-05	0.697036	0.0661286	15.0977	13.9859	15.0156	14.064	13.9945	15.05	12.3875	12.9711	14.6266	13.7265	13.3196	13.162	13.4173	12.2179	13.9604	13.6473	13.5019	14.1352
O15427	MOT4	Monocarboxylate transporter 4 (MCT 4) (Solute carrier family 16 member 3)	2.0614	-0.177333	0.631086	-0.0456188	0.928868	-1.84529	9.96723e-05	NA	12.4111	12.938	13.2354	13.0558	NA	14.4061	NA	11.7079	13.3705	NA	13.7741	12.6916	NA	14.7932	15.2718	NA	NA
P37837	TALDO	Transaldolase (EC 2.2.1.2)	2.0523	-0.780739	1.22993e-09	-0.984525	5.23343e-12	-0.823816	1.10517e-09	17.0505	16.8939	17.165	17.0625	16.919	17.352	18.0597	17.8927	17.5642	17.9406	18.1696	17.9624	18.2443	17.9707	17.9184	17.6069	18.0805	18.0983
P61916	NPC2	NPC intracellular cholesterol transporter 2 (Epididymal secretory protein E1) (Human epididymis-specific protein 1) (He1) (Niemann-Pick disease type C2 protein)	2.0467	-2.00936	5.18394e-16	-0.684886	0.000125208	-0.949555	9.95837e-07	14.6245	14.4717	15.1736	14.6466	14.4008	15.1466	16.8987	16.7334	16.7313	17.2742	15.8685	15.1176	16.2311	15.3721	16.1081	15.4221	15.9781	16.1396
O00299	CLIC1	Chloride intracellular channel protein 1 (Chloride channel ABP) (Nuclear chloride ion channel 27) (NCC27) (Regulatory nuclear chloride ion channel protein) (hRNCC)	2.0455	-1.18275	1.86852e-19	-1.05436	3.70349e-17	-0.769108	9.79905e-13	16.0127	15.7921	15.9388	15.8671	15.928	16.2214	17.0482	17.3924	17.2299	17.1544	17.3162	16.92	17.2128	17.0485	16.6999	16.6966	17.0012	16.9587
Q96KB5	TOPK	Lymphokine-activated killer T-cell-originated protein kinase (EC 2.7.12.2) (Cancer/testis antigen 84) (CT84) (MAPKK-like protein kinase) (Nori-3) (PDZ-binding kinase) (Spermatogenesis-related protein kinase) (SPK) (T-LAK cell-originated protein kinase)	2.044	0.988	1.65408e-05	0.163248	0.484996	1.30909	3.76515e-07	15.8782	15.9686	16.0041	16.0078	16.1724	16.3377	14.7249	15.4697	14.8959	NA	15.9229	15.9317	NA	15.8069	NA	15.0808	14.4869	14.6563
P23786	CPT2	Carnitine O-palmitoyltransferase 2, mitochondrial (EC 2.3.1.21) (Carnitine palmitoyltransferase II) (CPT II)	2.0338	-1.49521	9.50702e-18	-1.45086	9.44445e-17	-0.728535	4.85021e-08	14.7159	14.5223	15.0436	14.8072	14.6446	15.151	16.4698	16.285	16.474	16.1726	16.1704	16.3482	16.6225	16.1694	15.4614	15.4068	15.8147	15.7382
Q6P161	RM54	Large ribosomal subunit protein mL54 (39S ribosomal protein L54, mitochondrial) (L54mt) (MRP-L54)	2.0335	0.366115	0.0675454	0.939521	2.28458e-05	0.915923	5.41444e-05	16.397	16.2346	16.5648	16.1972	16.4032	16.481	16.2105	NA	15.8906	15.8833	NA	14.7628	15.9474	15.7283	15.6065	15.5515	NA	15.3513
P33992	MCM5	DNA replication licensing factor MCM5 (EC 3.6.4.12) (CDC46 homolog) (P1-CDC46)	2.0329	0.564945	1.9914e-08	0.69798	2.15045e-10	0.871969	7.81885e-13	15.8381	15.2628	15.306	15.2768	15.3502	15.5217	14.7289	14.7148	14.8746	14.7842	14.7001	14.7767	14.3974	14.8439	14.2299	14.7134	14.4293	14.6496
P05413	FABPH	Fatty acid-binding protein, heart (Fatty acid-binding protein 3) (Heart-type fatty acid-binding protein) (H-FABP) (Mammary-derived growth inhibitor) (MDGI) (Muscle fatty acid-binding protein) (M-FABP)	2.0225	-2.43239	8.29928e-21	-2.11667	4.54411e-18	-0.581348	0.000285945	14.0902	14.9568	15.0301	14.6948	14.7424	15.0387	17.4719	17.0721	17.2612	17.4072	16.7918	16.8003	17.4145	16.9644	15.7754	15.0557	15.4405	15.5581
P61024	CKS1	Cyclin-dependent kinases regulatory subunit 1 (CKS-1)	2.0088	1.17946	4.63994e-05	1.42353	4.54505e-06	0.928703	0.00157111	16.6442	16.829	17.1288	NA	16.8821	16.3646	15.1056	15.4554	16.2099	NA	15.271	14.7652	NA	16.0024	NA	16.2516	15.7004	15.5711
Q9UGT4	SUSD2	Sushi domain-containing protein 2	2.0079	-1.73417	4.77327e-18	-0.578403	3.19078e-05	-1.19101	4.18173e-12	14.0445	13.9881	14.4399	14.3063	14.2398	14.1206	16.2479	15.6268	15.9267	15.9033	14.7019	14.8125	14.7253	14.8345	15.3134	15.3723	15.393	15.4458
Q9UHI5	LAT2	Large neutral amino acids transporter small subunit 2 (L-type amino acid transporter 2) (hLAT2) (Solute carrier family 7 member 8)	2.007	0.484232	0.0855198	0.330794	0.270233	-1.07979	0.000410475	12.9025	12.3732	13.4876	12.6805	12.5071	12.7692	12.8339	11.8382	12.8386	11.5867	11.9035	12.3901	12.5976	13.0039	13.8816	13.9279	13.9485	13.7795
Q8NBN7	RDH13	Retinol dehydrogenase 13 (EC 1.1.1.300) (Short chain dehydrogenase/reductase family 7C member 3)	2.0022	-0.682979	0.0149546	-1.01721	0.000752943	-0.963001	0.0019697	12.7964	12.9927	13.0102	12.1064	12.4945	13.3278	12.9102	NA	13.9476	NA	NA	13.5961	NA	13.9109	NA	13.6216	NA	13.777
Q16658	FSCN1	Fascin (55 kDa actin-bundling protein) (Singed-like protein) (p55)	1.9937	0.110448	0.648812	0.123334	0.63391	-1.04883	2.6046e-05	14.1082	13.8979	13.8557	14.151	14.0673	13.7732	13.7713	14.1355	13.5298	14.2272	13.4961	13.8328	14.1306	14.1106	14.8962	15.1085	15.987	14.2671
O43920	NDUS5	NADH dehydrogenase [ubiquinone] iron-sulfur protein 5 (Complex I-15 kDa) (CI-15 kDa) (NADH-ubiquinone oxidoreductase 15 kDa subunit)	1.9911	0.742209	0.00290703	1.38056	5.31172e-06	0.509664	0.0563864	14.8209	14.1109	14.8296	14.4712	14.1721	15.1361	13.1738	13.5408	13.1951	13.8369	12.6157	12.779	13.1059	NA	13.2989	14.1893	13.3253	14.8658
Q96CM8	ACSF2	Medium-chain acyl-CoA ligase ACSF2, mitochondrial (EC 6.2.1.2)	1.9883	-1.50375	7.55555e-21	-0.978244	3.7957e-14	-0.963626	8.28003e-14	14.1275	14.1846	14.1076	14.0561	14.1989	14.1942	15.4355	15.8068	15.7196	15.6497	15.025	14.937	15.3843	15.1793	15.3092	14.874	15.079	15.205
P19367	HXK1	Hexokinase-1 (EC 2.7.1.1) (Brain form hexokinase) (Hexokinase type I) (HK I) (Hexokinase-A)	1.9875	-0.238601	0.16843	-0.449288	0.0113731	-1.22051	6.83184e-09	13.7559	13.2111	13.0504	13.6941	13.7927	13.8924	12.6557	13.7215	14.3114	13.6716	13.7895	13.4088	13.7541	14.1638	14.6489	14.1595	14.3636	15.0289
P29992	GNA11	Guanine nucleotide-binding protein subunit alpha-11 (G alpha-11) (G-protein subunit alpha-11) (Guanine nucleotide-binding protein G(y) subunit alpha)	1.9764	-0.773535	3.53929e-06	-0.38462	0.016563	-1.04442	2.16265e-08	14.6119	14.0937	14.8696	14.7748	14.739	14.6497	15.1722	15.7256	15.4059	15.3344	15.0555	14.9019	15.2817	14.8422	15.4653	15.8345	15.5848	15.8359
Q9UG63	ABCF2	ATP-binding cassette sub-family F member 2 (Iron-inhibited ABC transporter 2)	1.9761	0.969509	8.18346e-12	0.626346	5.73924e-07	1.06802	1.90849e-12	14.7281	14.5632	14.9	14.9262	14.548	14.7601	13.2764	14.2261	13.5182	14.0482	14.2437	14.0272	14.1685	14.1944	13.623	13.5028	13.8944	13.8469
O75616	ERAL1	GTPase Era, mitochondrial (H-ERA) (hERA) (Conserved ERA-like GTPase) (CEGA) (ERA-W) (ERA-like protein 1)	1.9748	0.720191	0.00082982	0.929728	4.06478e-05	0.810491	0.000426206	13.4029	14.2314	14.3191	14.3051	13.8546	13.8648	13.139	13.6787	13.1973	13.0814	13.7969	12.5403	12.9887	12.8838	12.9267	13.2456	13.2284	13.286
Q969Z3	44987	Mitochondrial amidoxime reducing component 2 (mARC2) (EC 1.7.-.-) (Molybdenum cofactor sulfurase C-terminal domain-containing protein 2) (MOSC domain-containing protein 2) (Moco sulfurase C-terminal domain-containing protein 2)	1.9745	-1.00021	2.28947e-06	-0.467453	0.0216198	-1.09171	1.23042e-06	14.1733	14.8143	14.4151	14.5773	14.3035	14.4158	15.3442	15.9467	15.3397	15.1219	15.0447	14.665	15.0151	14.8775	15.6791	15.2199	15.3718	15.8286
O94992	HEXI1	Protein HEXIM1 (Cardiac lineage protein 1) (Estrogen down-regulated gene 1 protein) (Hexamethylene bis-acetamide-inducible protein 1) (Menage a quatre protein 1)	1.9724	1.06489	6.34261e-06	1.10524	5.22e-06	0.481928	0.0435598	15.9877	16.1894	14.9127	15.7797	16.0211	15.2927	13.9714	14.2307	14.4132	14.6892	14.0096	14.4141	14.0393	14.7431	14.7766	15.1661	14.4047	15.352
O14929	HAT1	Histone acetyltransferase type B catalytic subunit (EC 2.3.1.48) (Histone acetyltransferase 1)	1.9715	0.297139	0.0880364	0.798054	2.11423e-05	0.876158	7.61059e-06	13.9239	13.8227	13.7014	14.2841	13.5025	14.4292	13.7401	13.7874	13.7427	13.4552	13.2775	13.0493	13.4243	13.0807	13.1002	13.5683	12.8596	12.9912
O95834	EMAL2	Echinoderm microtubule-associated protein-like 2 (EMAP-2) (HuEMAP-2)	1.9714	-0.910975	4.96068e-08	-0.599798	0.000132404	-1.04113	7.75679e-09	13.513	13.8199	14.1468	13.463	14.2944	13.6674	14.8621	14.525	15.1473	14.7695	14.5359	14.2994	14.8566	13.91	14.8842	14.754	14.911	14.8181
P31937	3HIDH	3-hydroxyisobutyrate dehydrogenase, mitochondrial (HIBADH) (EC 1.1.1.31)	1.9706	-0.658061	0.00191882	-1.12022	1.50927e-06	-0.609498	0.00680046	13.3959	13.1523	13.2301	13.6493	13.2063	13.3333	13.9532	14.617	13.4336	14.2032	14.5399	14.4166	15.1785	14.065	14.5112	13.7512	14.0864	13.8084
P07858	CATB	Cathepsin B (EC 3.4.22.1) (APP secretase) (APPS) (Cathepsin B1) [Cleaved into: Cathepsin B light chain; Cathepsin B heavy chain]	1.9656	-0.38523	0.00408388	0.236403	0.0881353	-1.14696	3.59074e-11	15.4684	15.1527	15.2488	15.558	15.1479	15.4708	15.6286	16.0949	15.3816	15.8874	15.1626	14.7367	15.3844	15.369	16.8306	16.6107	16.6352	16.1096
Q9GZX9	TWSG1	Twisted gastrulation protein homolog 1	1.9648	0.797552	0.000434338	0.645161	0.0045772	1.02868	3.38617e-05	15.8821	16.0631	NA	15.8499	15.8469	15.5483	NA	14.9388	14.8974	15.0491	14.6103	NA	15.1615	15.5265	14.6319	NA	14.6595	14.8563
P51800	CLCKA	Chloride channel protein ClC-Ka (Chloride channel Ka) (ClC-K1)	1.9615	-1.80535	0.00253945	-1.80169	0.00332529	-0.649518	0.340212	13.4978	14.3287	14.752	14.4065	13.5162	15.5855	16.6683	16.6593	15.818	15.5112	16.8327	15.3898	17.4438	15.0565	14.0204	13.6905	15.8415	16.5618
Q9Y282	ERGI3	Endoplasmic reticulum-Golgi intermediate compartment protein 3 (Serologically defined breast cancer antigen NY-BR-84)	1.9615	0.451551	0.00828065	0.8349	7.36587e-06	0.848011	9.77318e-06	15.9464	15.7607	15.776	16.1973	15.6427	16.0014	15.0392	16.0293	15.2808	15.3324	15.0461	14.9676	15.4087	14.896	15.0835	15.2374	14.6958	15.2492
P07148	FABPL	Fatty acid-binding protein, liver (Fatty acid-binding protein 1) (Liver-type fatty acid-binding protein) (L-FABP)	1.9608	-1.99494	6.28697e-17	-0.836475	2.98457e-06	-1.11464	1.1402e-08	15.4943	15.2413	15.9866	15.5621	15.231	15.0952	17.2965	17.8906	17.618	16.915	16.0667	16.3199	16.4161	16.2835	16.5922	16.6472	16.5271	16.4324
P60903	S10AA	Protein S100-A10 (Calpactin I light chain) (Calpactin-1 light chain) (Cellular ligand of annexin II) (S100 calcium-binding protein A10) (p10 protein) (p11)	1.959	-1.68913	1.78545e-13	-1.22102	2.79231e-09	-0.809178	2.13868e-05	16.0957	16.3252	16.6504	16.7263	16.3148	17.1896	18.4281	18.0116	17.8354	18.4434	17.4744	17.6665	18.1062	18.06	17.2292	17.1984	17.2737	17.9585
Q969N2	PIGT	GPI transamidase component PIG-T (Phosphatidylinositol-glycan biosynthesis class T protein)	1.9538	0.996947	1.7265e-05	1.75407	1.28254e-10	0.520789	0.0284959	14.7989	14.9427	13.9564	14.6945	14.5464	14.6172	13.9068	12.9126	14.126	13.3996	12.3981	13.044	12.8108	13.0292	14.0614	13.7666	14.19	14.197
P48735	IDHP	Isocitrate dehydrogenase [NADP], mitochondrial (IDH) (EC 1.1.1.42) (ICD-M) (IDP) (NADP(+)-specific ICDH) (Oxalosuccinate decarboxylase)	1.9518	-1.60057	3.49552e-20	-1.5961	2.00089e-19	-0.696055	1.73738e-08	14.7349	14.5236	15.0915	14.6735	14.4355	15.0924	16.2727	16.4664	16.424	16.242	16.4276	16.1762	16.3635	16.5356	15.3146	15.4544	15.4593	15.6746
Q9BW91	NUDT9	ADP-ribose pyrophosphatase, mitochondrial (EC 3.6.1.13) (ADP-ribose diphosphatase) (ADP-ribose phosphohydrolase) (Adenosine diphosphoribose pyrophosphatase) (ADPR-PPase) (Nucleoside diphosphate-linked moiety X motif 9) (Nudix motif 9)	1.9498	-0.151432	0.401269	-0.238592	0.19042	-0.804525	2.86257e-05	15.2405	14.7178	14.934	14.9873	14.8616	15.3186	15.2426	15.016	14.8431	15.9518	15.0955	15.168	16.2031	15.0848	15.7955	15.9731	16.0725	15.9741
O95239	KIF4A	Chromosome-associated kinesin KIF4A (Chromokinesin-A)	1.9482	0.388441	0.00598958	0.403089	0.00564762	0.829111	4.46088e-07	14.0122	14.2026	14.3068	14.4107	14.4153	14.0395	13.2748	14.0453	14.307	13.9682	13.9393	13.7668	13.8576	13.4069	13.541	13.2314	13.2821	13.2121
Q9Y679	AUP1	Lipid droplet-regulating VLDL assembly factor AUP1 (Ancient ubiquitous protein 1)	1.9464	1.94866	3.02764e-08	1.32675	1.61968e-05	0.890238	0.00378104	14.8032	14.7281	14.8357	14.2881	14.8067	14.5934	NA	12.2678	12.3611	13.5527	13.1898	12.5799	13.4433	14.1834	13.8337	14.0981	13.7656	13.4451
Q9BPX3	CND3	Condensin complex subunit 3 (Chromosome-associated protein G) (Condensin subunit CAP-G) (hCAP-G) (Melanoma antigen NY-MEL-3) (Non-SMC condensin I complex subunit G) (XCAP-G homolog)	1.9422	0.346589	0.0180634	0.429025	0.00472623	0.906859	1.45227e-07	14.4894	14.6114	14.192	14.5667	14.5163	14.2242	14.1211	13.5934	14.3318	14.3173	13.8022	13.8468	14.1741	14.1075	13.6774	13.5055	13.338	13.4983
Q9BZV2	S19A3	Thiamine transporter 2 (ThTr-2) (ThTr2) (Solute carrier family 19 member 3)	1.9391	-0.590017	0.000792417	0.0310263	0.882481	-1.08402	1.04018e-07	13.2026	12.7028	13.3436	13.139	13.1268	13.9388	14.115	13.8185	13.5192	13.3604	13.4339	12.8505	13.1427	13.5871	14.4681	13.9731	14.404	14.6292
O95471	CLD7	Claudin-7 (CLDN-7)	1.933	-1.34289	7.90254e-10	-1.12268	7.03566e-08	-0.991873	1.44341e-06	13.4271	13.2349	13.294	13.3259	13.5784	13.487	14.7582	14.4888	14.6687	NA	14.1708	14.3834	NA	14.9631	NA	14.1356	14.2072	14.7822
Q9UKI8	TLK1	Serine/threonine-protein kinase tousled-like 1 (EC 2.7.11.1) (PKU-beta) (Tousled-like kinase 1)	1.932	0.0882017	0.634406	0.0785117	0.694193	0.924061	2.43897e-06	15.7319	15.51	14.9885	15.6176	14.6693	15.0583	15.2466	14.691	15.2912	15.0132	15.1142	15.3262	14.6578	15.2959	14.2881	14.1151	14.1467	14.4622
Q12864	CAD17	Cadherin-17 (Intestinal peptide-associated transporter HPT-1) (Liver-intestine cadherin) (LI-cadherin)	1.9308	-0.314451	0.0285047	-0.0479074	0.77772	-1.1288	4.9513e-10	14.6147	14.4516	14.33	14.6306	14.3372	14.5226	14.3529	14.6505	15.1795	14.845	14.2086	14.3583	14.7264	14.6553	15.8207	15.3871	15.7823	15.282
Q13825	AUHM	Methylglutaconyl-CoA hydratase, mitochondrial (3-MG-CoA hydratase) (EC 4.2.1.18) (AU-specific RNA-binding enoyl-CoA hydratase) (AU-binding protein/enoyl-CoA hydratase) (Itaconyl-CoA hydratase) (EC 4.2.1.56)	1.9262	-0.739967	8.66601e-05	-0.48843	0.00928758	-0.98767	1.82631e-06	13.968	13.9316	14.1119	14.1626	13.8976	14.4545	14.7389	15.0368	14.889	14.6113	14.6742	14.7267	14.5408	14.3483	15.1596	14.9985	14.9072	15.2218
P31947	1433S	14-3-3 protein sigma (Epithelial cell marker protein 1) (Stratifin)	1.9247	-0.138231	0.435784	-1.08794	2.6678e-08	-0.604727	0.000948258	15.3074	15.3866	15.6227	15.4237	15.2929	15.6236	15.2879	15.682	16.0156	15.3717	16.1728	16.053	17.3712	16.5842	15.8809	15.7677	16.4045	16.1952
Q04828	AK1C1	Aldo-keto reductase family 1 member C1 (EC 1.1.1.-) (EC 1.1.1.112) (EC 1.1.1.209) (EC 1.1.1.210) (EC 1.1.1.357) (EC 1.1.1.51) (EC 1.1.1.53) (EC 1.1.1.62) (EC 1.3.1.20) (20-alpha-hydroxysteroid dehydrogenase) (20-alpha-HSD) (EC 1.1.1.149) (Chlordecone reductase homolog HAKRC) (Dihydrodiol dehydrogenase 1) (DD1) (High-affinity hepatic bile acid-binding protein) (HBAB)	1.9238	0.154086	0.453622	-0.604183	0.00283338	-0.784318	0.000241195	13.1656	13.2427	13.6989	13.6951	13.0794	13.076	13.6695	13.9636	12.549	12.6503	14.0757	14.3244	13.6914	13.5754	13.9828	14.3178	14.517	13.5698
Q9HCY8	S10AE	Protein S100-A14 (S100 calcium-binding protein A14) (S114)	1.9209	-2.02153	2.92152e-20	-1.08713	3.00448e-11	-0.919951	4.23812e-09	14.2984	14.6368	14.9193	14.7946	14.7402	14.7996	16.7331	16.7607	16.6756	16.9121	15.8061	15.6912	16.1262	15.7707	15.7161	15.2791	15.8574	15.8728
P31350	RIR2	Ribonucleoside-diphosphate reductase subunit M2 (EC 1.17.4.1) (Ribonucleotide reductase small chain) (Ribonucleotide reductase small subunit)	1.92	0.131861	0.221613	0.297044	0.0068657	0.98012	5.96157e-12	14.7984	14.9614	15.1428	14.6154	14.9212	14.687	14.9231	14.785	14.8478	14.6776	14.4946	14.6421	14.626	14.6418	14.1712	13.9321	13.7509	13.818
Q9Y375	CIA30	Complex I intermediate-associated protein 30, mitochondrial (NADH dehydrogenase [ubiquinone] 1 alpha subcomplex assembly factor 1)	1.9194	1.40257	1.74946e-05	0.340783	0.285638	-0.789923	0.0149564	16.0078	15.9774	15.9032	NA	15.8383	16.5015	14.6703	15.4151	13.5293	14.96	15.7752	15.7099	16.2157	15.3119	17.3651	16.3891	16.2684	17.5129
Q9P021	CRIPT	Cysteine-rich PDZ-binding protein (Cysteine-rich interactor of PDZ three) (Cysteine-rich interactor of PDZ3)	1.9182	2.74715	4.05499e-15	2.45113	4.74821e-13	0.56902	0.0336419	15.0518	14.8622	14.8497	15.123	15.2417	14.8196	12.3281	12.3383	11.1918	12.944	12.7554	12.1121	12.5761	12.6141	14.4121	14.586	14.238	14.35
Q14108	SCRB2	Lysosome membrane protein 2 (85 kDa lysosomal membrane sialoglycoprotein) (LGP85) (CD36 antigen-like 2) (Lysosome membrane protein II) (LIMP II) (Scavenger receptor class B member 2) (CD antigen CD36)	1.9168	-1.26771	1.94146e-15	-0.946677	3.23763e-11	-0.956052	4.10273e-11	16.0173	16.0604	15.9415	16.058	16.2391	15.8327	17.3695	17.0718	17.5582	17.0673	16.9764	17.0755	16.5688	17.0949	16.8951	17.1715	16.8488	16.8377
P25490	TYY1	Transcriptional repressor protein YY1 (Delta transcription factor) (INO80 complex subunit S) (NF-E1) (Yin and yang 1) (YY-1)	1.9164	-0.213855	0.403577	-0.261605	0.320027	-0.69896	0.00797869	15.4654	15.3571	15.0515	15.092	15.4133	15.8228	15.5145	16.288	15.2809	15.7135	16.1315	15.352	16.0084	15.8492	15.537	16.3462	16.9284	16.2789
O43765	SGTA	Small glutamine-rich tetratricopeptide repeat-containing protein alpha (Alpha-SGT) (Vpu-binding protein) (UBP)	1.9163	1.22208	2.80763e-14	0.761446	2.49281e-08	0.97437	8.98284e-11	15.8177	15.943	16.1948	15.8434	15.8852	16.2757	14.615	14.5678	14.7418	15.0782	15.58	15.1382	15.2237	14.9971	15.0518	14.95	14.9449	15.1405
P11388	TOP2A	DNA topoisomerase 2-alpha (EC 5.6.2.2) (DNA topoisomerase II, alpha isozyme)	1.9152	0.140752	0.132604	-0.255297	0.00784525	1.13568	8.36755e-16	14.3463	14.4224	14.2311	14.4532	14.4138	14.5981	13.997	14.3582	14.3972	14.2541	14.7884	14.6278	14.6303	14.549	13.1795	13.0294	13.3869	13.4359
O15431	COPT1	High affinity copper uptake protein 1 (Copper transporter 1) (hCTR1) (Solute carrier family 31 member 1) [Cleaved into: Truncated CTR1 form]	1.9118	0.78866	0.0888919	0.700999	0.14612	1.23485	0.0171604	15.706	15.3801	NA	NA	15.8754	14.5264	NA	13.8094	14.7568	NA	13.4541	NA	NA	15.2253	NA	NA	13.2307	14.3809
O95347	SMC2	Structural maintenance of chromosomes protein 2 (SMC protein 2) (SMC-2) (Chromosome-associated protein E) (hCAP-E) (XCAP-E homolog)	1.9101	0.634147	1.0011e-06	0.58346	7.11444e-06	0.971785	1.45928e-10	15.0433	15.2367	15.6289	15.0789	14.8255	15.4044	14.5024	14.8198	14.4052	14.6959	14.9025	14.5633	14.8641	14.327	14.1702	14.3155	14.3632	14.2548
O95049	ZO3	Tight junction protein ZO-3 (Tight junction protein 3) (Zona occludens protein 3) (Zonula occludens protein 3)	1.9091	0.12439	0.458006	-0.0432527	0.822598	-0.717024	4.92517e-05	13.385	14.0729	13.7442	12.9685	13.774	13.6228	14.1582	13.562	12.941	13.9199	13.4463	14.1823	14.0014	13.7737	14.7433	14.612	14.3035	14.44
Q8IXJ6	SIR2	NAD-dependent protein deacetylase sirtuin-2 (EC 2.3.1.286) (NAD-dependent protein defatty-acylase sirtuin-2) (EC 2.3.1.-) (Regulatory protein SIR2 homolog 2) (SIR2-like protein 2)	1.9058	-1.38779	4.44713e-07	-1.04046	7.07919e-05	-0.568249	0.0280642	11.735	12.2165	13.2375	11.9712	11.7437	12.4299	14.5497	NA	14.0216	13.3085	NA	13.9943	13.9399	12.6921	13.0009	13.3117	NA	12.897
Q96PU8	QKI	KH domain-containing RNA-binding protein QKI (Protein quaking) (Hqk) (HqkI)	1.9053	1.2915	2.0957e-06	0.912333	0.000330735	1.08645	6.32361e-05	16.6499	16.4289	NA	NA	16.4527	15.7119	NA	14.752	14.5651	15.7409	15.0863	NA	15.6393	15.5591	15.5662	NA	14.9171	15.279
Q9NX14	NDUBB	NADH dehydrogenase [ubiquinone] 1 beta subcomplex subunit 11, mitochondrial (Complex I-ESSS) (CI-ESSS) (NADH-ubiquinone oxidoreductase ESSS subunit) (Neuronal protein 17.3) (Np17.3) (p17.3)	1.9032	1.82883	6.23712e-06	1.47054	0.000249039	0.865918	0.0351103	14.4503	14.7924	14.3079	12.7781	14.1426	13.7469	11.8794	12.0476	12.4627	12.5269	12.4328	12.1301	12.9392	12.9705	13.2338	12.7113	13.6289	13.3171
P35610	SOAT1	Sterol O-acyltransferase 1 (EC 2.3.1.26) (Acyl-coenzyme A:cholesterol acyltransferase 1) (ACAT-1) (Cholesterol acyltransferase 1)	1.8977	0.108132	0.559022	0.235287	0.198482	-1.12871	4.66755e-08	15.4181	14.9706	15.3626	15.554	15.0582	15.4906	14.627	15.2236	15.23	15.4226	15.1638	14.7185	15.1704	15.0857	16.3844	16.3362	16.479	16.3948
Q05639	EF1A2	Elongation factor 1-alpha 2 (EF-1-alpha-2) (Eukaryotic elongation factor 1 A-2) (eEF1A-2) (Statin-S1)	1.8944	-0.679146	0.0191183	-0.732979	0.0144618	-1.11061	0.000493657	13.353	13.4259	NA	13.986	14.1439	13.7054	NA	14.6385	14.4845	14.0829	14.4598	NA	14.6621	14.2456	14.6127	NA	14.182	15.7057
P53004	BIEA	Biliverdin reductase A (BVR A) (EC 1.3.1.24) (Biliverdin-IX alpha-reductase)	1.8918	-0.830261	1.09061e-06	-0.421831	0.00921748	-1.00566	5.9568e-08	15.2915	14.9823	15.189	14.4691	14.9798	15.2052	15.8908	15.8821	15.7742	15.7389	15.3744	15.2782	15.4111	15.6996	15.9421	16.1161	15.9789	16.0616
P54105	ICLN	Methylosome subunit pICln (Chloride channel, nucleotide sensitive 1A) (Chloride conductance regulatory protein ICln) (I(Cln)) (Chloride ion current inducer protein) (ClCI) (Reticulocyte pICln)	1.8885	1.39294	4.00978e-06	1.89026	1.11178e-08	0.50378	0.104185	14.8363	14.326	15.1746	14.4527	14.4907	14.5623	12.4768	12.6122	14.2392	13.5941	12.5611	11.6418	13.2939	13.4078	14.0624	14.6436	13.7292	14.0152
Q9H694	BICC1	Protein bicaudal C homolog 1 (Bic-C)	1.8863	2.74077	5.33589e-14	1.66169	3.70431e-09	1.05503	1.39914e-05	14.9263	14.5988	14.4524	NA	14.7781	15.0913	11.9469	NA	11.8285	12.2873	NA	12.6665	13.1917	13.533	13.9689	13.7616	NA	13.4805
P23921	RIR1	Ribonucleoside-diphosphate reductase large subunit (EC 1.17.4.1) (Ribonucleoside-diphosphate reductase subunit M1) (Ribonucleotide reductase large subunit)	1.8733	0.632606	6.37276e-10	0.349924	0.000122782	0.984235	7.61667e-15	14.7045	14.5814	14.8019	14.6831	14.5021	14.7224	13.8685	14.051	13.9926	14.0423	14.2381	14.3135	14.3165	14.3539	13.7434	13.5925	13.536	13.813
Q16878	CDO1	Cysteine dioxygenase type 1 (EC 1.13.11.20) (Cysteine dioxygenase type I) (CDO) (CDO-I)	1.8733	0.708938	4.10727e-08	0.407377	0.000685006	0.981995	3.54807e-11	18.927	18.9446	18.6335	18.8125	18.7245	18.7369	17.9051	18.0515	18.3111	18.0133	18.309	18.0621	18.5336	18.6413	17.8848	17.7588	17.7981	17.8058
O94907	DKK1	Dickkopf-related protein 1 (Dickkopf-1) (Dkk-1) (hDkk-1) (SK)	1.8703	0.580298	0.077357	0.37927	0.279007	0.904019	0.0105184	15.5388	14.7674	14.2926	15.2746	15.9566	14.69	14.7908	13.9299	15.0581	14.4634	14.1119	14.5548	15.0551	14.9614	14.0822	14.7898	13.6692	14.043
Q6PL18	ATAD2	ATPase family AAA domain-containing protein 2 (EC 3.6.1.-) (AAA nuclear coregulator cancer-associated protein) (ANCCA)	1.8701	1.36242	0.00287449	2.10912	0.000198404	0.927296	0.0564194	13.0935	12.7566	NA	13.181	12.7714	13.8532	NA	13.0823	11.1618	10.6113	12.6226	NA	9.29083	NA	12.2318	NA	12.1951	12.2933
P10109	ADX	Adrenodoxin, mitochondrial (Adrenal ferredoxin) (Ferredoxin-1) (Hepatoredoxin)	1.8662	-0.349202	0.0504705	0.533433	0.00395482	0.531744	0.00570295	14.2155	13.5212	14.0158	14.3415	13.8231	13.776	14.2811	14.0649	14.123	13.8301	13.0916	13.4305	12.8349	13.6497	13.1279	13.1082	13.371	13.4063
O60664	PLIN3	Perilipin-3 (47 kDa mannose 6-phosphate receptor-binding protein) (47 kDa MPR-binding protein) (Cargo selection protein TIP47) (Mannose-6-phosphate receptor-binding protein 1) (Placental protein 17) (PP17)	1.8655	-0.901334	1.19993e-13	-0.710205	2.364e-10	-0.866766	1.61663e-12	14.3483	14.3672	14.5391	14.4587	14.3192	14.4744	15.7571	15.2822	15.1308	15.0749	15.1153	15.2806	15.084	15.1094	15.2732	15.2593	15.2876	15.3954
Q9NTJ3	SMC4	Structural maintenance of chromosomes protein 4 (SMC protein 4) (SMC-4) (Chromosome-associated polypeptide C) (hCAP-C) (XCAP-C homolog)	1.8653	0.717032	5.77789e-10	0.564201	2.63752e-07	0.894655	5.26476e-12	15.5251	15.3903	15.397	15.3484	15.0942	15.5359	14.4192	14.8659	14.5916	14.4844	14.7349	14.6519	14.6712	15.1065	14.19	14.6394	14.441	14.5724
P36405	ARL3	ADP-ribosylation factor-like protein 3	1.8614	0.0391695	0.797571	-0.044833	0.786976	-0.9094	4.80469e-08	13.6161	13.1731	13.4924	13.3989	13.3243	13.5995	13.4113	13.5537	13.1951	13.3434	13.6048	13.4989	13.3582	13.6195	14.5666	14.1855	14.2453	14.5423
Q9NWH9	SLTM	SAFB-like transcription modulator (Modulator of estrogen-induced transcription)	1.8573	-0.441388	0.0971499	0.102595	0.740493	0.535589	0.0632819	13.1199	14.409	14.553	15.3015	14.0671	13.1765	15.777	13.5333	14.7616	13.9135	13.7973	13.8787	13.7467	13.614	13.3314	13.4572	13.5047	13.0114
Q8IWE2	NXP20	Protein NOXP20 (Nervous system overexpressed protein 20) (Protein FAM114A1)	1.8551	-0.63149	0.00017703	-0.346674	0.0394322	-1.03999	7.67063e-08	13.1042	12.4895	12.6113	12.1873	11.9873	12.4344	12.788	13.0361	13.1495	12.9474	13.0649	12.4798	12.4119	13.0695	13.3067	13.6289	13.1107	13.7531
Q14186	TFDP1	Transcription factor Dp-1 (DRTF1-polypeptide 1) (DRTF1) (E2F dimerization partner 1)	1.8493	-0.182489	0.455596	0.55012	0.0231759	0.616063	0.0147621	13.3136	12.6566	NA	13.5036	12.6278	13.1426	NA	12.9268	13.302	12.5198	12.0349	NA	11.7551	12.8751	11.3748	NA	12.3318	12.7606
Q8N9F7	GDPD1	Lysophospholipase D GDPD1 (EC 3.1.4.-) (Glycerophosphodiester phosphodiesterase 4) (Glycerophosphodiester phosphodiesterase domain-containing protein 1)	1.8383	-0.619543	0.0100669	-0.562664	0.0235609	-0.829324	0.00147131	14.2127	13.509	13.6928	13.5835	14.0822	13.6652	14.612	14.3606	14.6933	14.4069	14.6078	14.8973	13.6398	14.4856	14.6734	15.5688	14.6186	13.8364
Q96JM3	CHAP1	Chromosome alignment-maintaining phosphoprotein 1 (Zinc finger protein 828)	1.8337	0.436615	0.0741942	0.117337	0.679133	0.485304	0.0677985	12.5794	14.3176	13.2063	13.1349	13.7715	13.5085	12.3992	12.5407	14.1109	11.9497	12.6472	12.4126	13.1342	13.3473	12.3017	12.7175	12.0671	12.9831
O14732	IMPA2	Inositol monophosphatase 2 (IMP 2) (IMPase 2) (EC 3.1.3.25) (Inositol-1(or 4)-monophosphatase 2) (Myo-inositol monophosphatase A2)	1.8328	-0.332995	0.254842	-0.0591365	0.865462	-1.36849	3.106e-05	12.0118	13.2195	12.4961	13.0399	13.3793	12.7387	13.2157	NA	12.865	13.3198	NA	12.7451	12.7791	12.7597	14.3756	14.1092	NA	13.7272
Q99584	S10AD	Protein S100-A13 (S100 calcium-binding protein A13)	1.8308	-0.883543	3.24685e-06	-0.93494	1.79545e-06	-0.749967	0.000113098	16.2406	16.3852	17.0915	16.5854	16.0017	17.2301	17.4778	17.2488	17.4721	17.5277	17.391	17.4027	17.767	17.6073	17.3246	17.1283	17.3107	17.6646
Q15629	TRAM1	Translocating chain-associated membrane protein 1 (Protein TRAM1)	1.8306	-0.309332	0.0483572	-0.00711933	0.969981	0.891451	8.36368e-07	14.9629	14.5831	14.78	14.7444	14.6371	14.7701	15.2898	15.0522	15.3683	14.5312	14.9872	15.0549	14.4004	14.4879	13.9768	14.2565	13.6393	13.4635
P36406	TRI23	E3 ubiquitin-protein ligase TRIM23 (EC 2.3.2.27) (ADP-ribosylation factor domain-containing protein 1) (GTP-binding protein ARD-1) (RING finger protein 46) (RING-type E3 ubiquitin transferase TRIM23) (Tripartite motif-containing protein 23)	1.8253	-1.55557	1.88538e-11	-1.01098	9.34155e-07	-0.572108	0.00394312	12.8614	12.8435	12.7572	12.6455	12.7075	12.6652	14.9565	14.6675	13.896	14.6158	14.4089	13.501	14.3475	13.7979	13.97	12.9203	13.8033	13.6062
Q9GZT3	SLIRP	SRA stem-loop-interacting RNA-binding protein, mitochondrial	1.8249	2.19891	2.48531e-11	1.69972	3.10546e-08	0.986939	0.000579723	16.3996	16.3845	16.7201	16.333	16.5665	16.3414	13.0858	15.6942	13.9007	14.8726	15.6248	14.1266	14.9326	15.1345	15.4621	15.4111	15.7302	16.0661
O14639	ABLM1	Actin-binding LIM protein 1 (abLIM-1) (Actin-binding LIM protein family member 1) (Actin-binding double zinc finger protein) (LIMAB1) (Limatin)	1.8213	0.795097	0.000146802	0.296346	0.164074	-1.01971	7.89935e-06	16.0621	15.6558	15.7266	15.7578	16.0313	16.0636	14.1278	14.8799	15.2388	15.6415	14.9608	15.4856	15.5591	16.0326	16.7761	16.8567	16.8309	16.8386
Q9ULC5	ACSL5	Long-chain-fatty-acid--CoA ligase 5 (EC 6.2.1.3) (Arachidonate--CoA ligase) (EC 6.2.1.15) (Long-chain acyl-CoA synthetase 5) (LACS 5)	1.8204	-0.747398	4.49748e-12	-0.950418	9.8954e-15	-0.721219	4.37514e-11	14.4985	14.5026	14.4846	14.5548	14.8793	14.6232	15.2242	15.822	15.3812	15.0514	15.8744	15.555	15.4587	15.3598	15.3045	15.2338	15.4027	15.3901
P49006	MRP	MARCKS-related protein (MARCKS-like protein 1) (Macrophage myristoylated alanine-rich C kinase substrate) (Mac-MARCKS) (MacMARCKS)	1.8201	0.53558	0.130485	0.606231	0.0974834	0.786431	0.0386155	13.9461	13.2215	13.2814	13.2386	13.3452	14.07	13.7951	11.9309	12.234	12.3627	11.8132	12.8394	12.48	14.1302	12.7121	13.2996	12.262	12.2684
Q5T440	CAF17	Putative transferase CAF17, mitochondrial (EC 2.1.-.-) (Iron-sulfur cluster assembly factor homolog)	1.8191	1.11929	0.03275	2.89805	2.68532e-06	0.0429722	0.957886	NA	12.0974	12.2021	13.666	12.0509	NA	NA	13.0321	10.8091	10.5326	11.0893	7.18995	10.647	NA	11.8502	12.3143	13.327	NA
O14745	NHRF1	Na(+)/H(+) exchange regulatory cofactor NHE-RF1 (NHERF-1) (Ezrin-radixin-moesin-binding phosphoprotein 50) (EBP50) (Regulatory cofactor of Na(+)/H(+) exchanger) (Sodium-hydrogen exchanger regulatory factor 1) (Solute carrier family 9 isoform A3 regulatory factor 1)	1.8174	-0.315553	0.00521213	-0.0125319	0.93066	-0.999924	1.3945e-11	15.5471	15.2098	15.4217	15.7321	15.3327	14.9784	15.8554	15.4808	15.6176	15.9187	15.4262	15.238	15.6352	15.3406	16.5539	16.4442	16.2103	16.3812
P16152	CBR1	Carbonyl reductase [NADPH] 1 (EC 1.1.1.184) (15-hydroxyprostaglandin dehydrogenase [NADP(+)]) (EC 1.1.1.196, EC 1.1.1.197) (20-beta-hydroxysteroid dehydrogenase) (Alcohol dehydrogenase [NAD(P)+] CBR1) (EC 1.1.1.71) (NADPH-dependent carbonyl reductase 1) (Prostaglandin 9-ketoreductase) (PG-9-KR) (Prostaglandin-E(2) 9-reductase) (EC 1.1.1.189) (Short chain dehydrogenase/reductase family 21C member …	1.8132	-0.452922	8.62315e-07	-0.354931	7.94255e-05	-0.877931	1.26193e-13	15.2144	15.2609	15.1575	15.1233	15.4733	15.2595	15.913	15.6989	15.6151	15.7278	15.63	15.7641	15.5895	15.5699	16.2738	16.2648	16.0846	16.0222
Q05209	PTN12	Tyrosine-protein phosphatase non-receptor type 12 (EC 3.1.3.48) (PTP-PEST) (Protein-tyrosine phosphatase G1) (PTPG1)	1.8124	-0.0300418	0.883918	-0.521989	0.00563369	-0.702873	0.000410475	14.9937	14.103	14.2452	14.0477	14.5732	14.7325	14.2526	15.0958	14.4979	14.0461	15.0068	14.886	15	15.1746	15.3203	15.191	15.1146	15.165
Q9H1E3	NUCKS	Nuclear ubiquitous casein and cyclin-dependent kinase substrate 1 (P1)	1.8018	-1.17323	1.09414e-08	-0.861467	9.6402e-06	-0.791946	6.1222e-05	13.3639	13.5471	13.922	13.8661	13.4955	13.3001	15.0523	14.787	14.7204	14.7204	14.8719	14.5031	14.3	14.318	14.5921	14.2841	14.6413	14.1974
Q99807	COQ7	5-demethoxyubiquinone hydroxylase, mitochondrial (DMQ hydroxylase) (EC 1.14.99.60) (Timing protein clk-1 homolog) (Ubiquinone biosynthesis monooxygenase COQ7)	1.7971	-0.11843	0.752295	-0.871583	0.0144964	-0.750632	0.0439714	14.1752	13.6714	13.645	11.55	13.539	13.9226	13.3576	13.6249	13.3331	NA	14.6293	14.1885	NA	14.1103	NA	13.4446	14.3173	14.8032
P36575	ARRC	Arrestin-C (Cone arrestin) (C-arrestin) (cArr) (Retinal cone arrestin-3) (X-arrestin)	1.796	-0.129387	0.474925	-0.275989	0.0895167	-0.817941	7.53596e-06	13.6446	NA	14.0615	14.0214	NA	13.9833	13.8338	14.2133	NA	14.2087	14.3539	14.0487	14.4203	13.9583	14.747	14.6564	14.678	14.8676
Q9NVJ2	ARL8B	ADP-ribosylation factor-like protein 8B (EC 3.6.5.2) (ADP-ribosylation factor-like protein 10C) (Novel small G protein indispensable for equal chromosome segregation 1)	1.7941	-0.55215	0.000765193	-0.403913	0.0148626	-0.836575	4.5515e-06	14.9566	14.6749	14.3009	14.7674	14.5354	15.3125	15.0588	14.9929	15.4877	15.7814	15.3332	14.4998	15.7559	15.2793	15.6435	15.1594	16.1436	15.6525
O14757	CHK1	Serine/threonine-protein kinase Chk1 (EC 2.7.11.1) (CHK1 checkpoint homolog) (Cell cycle checkpoint kinase) (Checkpoint kinase-1)	1.7913	0.445083	0.0799499	0.69702	0.00827917	0.912015	0.00111664	13.6019	14.3335	NA	13.9166	14.1165	13.8768	NA	12.8785	14.1076	14.0839	13.0823	NA	13.9783	12.7159	13.5361	NA	12.6584	12.9369
Q7L266	ASGL1	Isoaspartyl peptidase/L-asparaginase (EC 3.4.19.5) (EC 3.5.1.1) (Asparaginase-like protein 1) (Beta-aspartyl-peptidase) (Isoaspartyl dipeptidase) (L-asparagine amidohydrolase) [Cleaved into: Isoaspartyl peptidase/L-asparaginase alpha chain; Isoaspartyl peptidase/L-asparaginase beta chain]	1.7879	-1.07561	1.84509e-07	-0.603994	0.00171458	-0.746852	0.00022679	11.7559	11.9136	12.8113	11.9941	12.1657	12.1047	13.8511	13.066	12.8364	13.5267	12.3117	13.3449	13.3667	12.4848	13.2909	13.289	12.8601	12.6395
O95478	NSA2	Ribosome biogenesis protein NSA2 homolog (Hairy cell leukemia protein 1) (TGF-beta-inducible nuclear protein 1)	1.7867	3.14205	4.07912e-09	1.92927	8.02669e-05	0.854675	0.087863	15.4148	15.9152	16.3123	15.8854	15.8789	15.7117	10.3296	11.8639	13.8825	14.9082	13.3112	13.1894	14.7485	14.5832	15.4641	14.8727	14.9473	14.8466
P07108	ACBP	Acyl-CoA-binding protein (ACBP) (Diazepam-binding inhibitor) (DBI) (Endozepine) (EP)	1.7855	-1.12956	2.0983e-07	-0.514262	0.0110574	-0.92035	2.50939e-05	17.5582	17.5272	18.17	17.7283	17.4337	18.1675	19.0471	18.1659	19.252	19.1307	18.0294	18.304	18.8116	18.1322	18.7666	18.2603	18.8811	18.9936
Q9H008	LHPP	Phospholysine phosphohistidine inorganic pyrophosphate phosphatase (hLHPP) (EC 3.1.3.-) (EC 3.6.1.1)	1.7821	-1.94579	4.13605e-09	-0.95941	0.001181	-0.958909	0.00182152	14.8606	11.7714	13.4793	13.4292	12.8123	13.8219	14.741	14.9283	15.9106	14.6306	14.075	14.0917	14.0898	14.8879	14.0643	14.3538	14.081	14.6432
Q13813	SPTN1	Spectrin alpha chain, non-erythrocytic 1 (Alpha-II spectrin) (Fodrin alpha chain) (Spectrin, non-erythroid alpha subunit)	1.7776	-0.319211	2.21633e-05	-0.636029	8.8034e-12	-0.748969	1.17724e-13	15.7904	15.7094	15.7997	15.8755	15.6976	15.9049	15.9197	16.2841	16.0875	16.1123	16.4407	16.3523	16.4827	16.4811	16.513	16.432	16.6487	16.615
P25205	MCM3	DNA replication licensing factor MCM3 (EC 3.6.4.12) (DNA polymerase alpha holoenzyme-associated protein P1) (P1-MCM3) (RLF subunit beta) (p102)	1.7765	0.834238	3.09551e-15	0.750773	2.79106e-13	0.84741	9.31284e-15	15.1305	14.9525	15.118	15.1415	14.9019	15.3615	14.3107	14.1943	14.3185	14.1355	14.308	14.2202	14.4098	14.5312	14.3846	14.1917	14.2385	14.2678
Q5T3I0	GPTC4	G patch domain-containing protein 4	1.7744	0.388419	0.060267	0.160723	0.482061	0.922896	8.18084e-05	14.1934	14.071	14.2915	14.6724	13.5244	14.7772	13.8894	NA	13.5758	13.3985	NA	14.1123	13.5279	14.3115	13.211	12.7634	NA	13.6908
O14965	AURKA	Aurora kinase A (EC 2.7.11.1) (Aurora 2) (Aurora/IPL1-related kinase 1) (ARK-1) (Aurora-related kinase 1) (Breast tumor-amplified kinase) (Ipl1- and aurora-related kinase 1) (Serine/threonine-protein kinase 15) (Serine/threonine-protein kinase 6) (Serine/threonine-protein kinase Ayk1) (Serine/threonine-protein kinase aurora-A)	1.774	0.601731	0.0636961	0.567777	0.0664663	1.12285	0.000881427	14.2074	NA	14.5102	NA	NA	14.3441	13.3976	13.8454	NA	13.7201	13.4926	13.3371	13.8529	14.2795	13.1808	12.6283	13.0969	13.8358
Q9UGK3	STAP2	Signal-transducing adaptor protein 2 (STAP-2) (Breast tumor kinase substrate) (BRK substrate)	1.773	0.509568	0.000638628	0.451747	0.00282081	0.77958	2.77437e-06	14.0844	14.2903	13.9706	14.3761	14.3074	14.1211	13.6525	13.3502	13.9658	13.5368	13.4454	13.4456	14.0679	13.7079	13.1292	13.3821	13.4293	13.4149
Q8WXF1	PSPC1	Paraspeckle component 1 (Paraspeckle protein 1)	1.7726	1.3228	1.26285e-12	1.25234	1.34816e-11	0.72984	5.93621e-06	14.633	14.6668	15.0308	14.3238	14.6808	14.5406	13.3615	13.3318	13.0837	13.5479	13.4286	13.8085	13.175	13.2147	13.5666	14.3906	13.8667	13.8929
Q07020	RL18	Large ribosomal subunit protein eL18 (60S ribosomal protein L18)	1.77	2.18	1.21741e-16	2.1524	7.04227e-16	0.439779	0.0201229	17.0245	17.3601	17.3338	17.1962	17.2143	17.314	14.625	14.9604	15.6034	15.2349	15.975	14.7234	14.812	14.6299	16.7116	16.6014	16.9296	16.7482
Q9NQC3	RTN4	Reticulon-4 (Foocen) (Neurite outgrowth inhibitor) (Nogo protein) (Neuroendocrine-specific protein) (NSP) (Neuroendocrine-specific protein C homolog) (RTN-x) (Reticulon-5)	1.7676	-0.656902	2.59713e-08	-0.784464	7.17624e-10	-0.549641	3.10201e-06	13.6913	13.7249	13.4425	13.6515	13.694	13.6461	14.2777	14.5625	14.2846	14.7794	14.731	14.4959	14.7642	14.4286	14.6008	14.094	14.5345	14.2511
P20226	TBP	TATA-box-binding protein (TATA sequence-binding protein) (TATA-binding factor) (TATA-box factor) (Transcription initiation factor TFIID TBP subunit)	1.767	0.451555	0.349482	0.702419	0.154152	0.384526	0.483003	NA	13.7981	14.0616	NA	13.1695	NA	12.3224	13.6482	NA	11.9236	13.1116	12.0116	12.0185	NA	11.9742	13.4046	12.7166	NA
P53985	MOT1	Monocarboxylate transporter 1 (MCT 1) (Solute carrier family 16 member 1)	1.7668	-0.795304	0.000268747	-0.748464	0.000743067	-0.951249	5.15075e-05	14.4155	14.8453	14.6682	15.0736	14.8543	15.1769	15.4355	15.1243	15.7524	15.7409	15.0982	14.8623	16.1249	15.7802	15.5698	15.075	15.717	16.315
P00395	COX1	Cytochrome c oxidase subunit 1 (EC 7.1.1.9) (Cytochrome c oxidase polypeptide I)	1.7652	0.557024	0.0855198	1.23344	0.000296713	0.734048	0.0355242	12.8095	12.4592	12.2041	12.1667	12.2798	12.7278	12.9451	11.9928	11.1565	11.3264	10.9106	11.6006	11.0572	11.7333	12.5179	10.503	11.7656	12.5128
O75369	FLNB	Filamin-B (FLN-B) (ABP-278) (ABP-280 homolog) (Actin-binding-like protein) (Beta-filamin) (Filamin homolog 1) (Fh1) (Filamin-3) (Thyroid autoantigen) (Truncated actin-binding protein) (Truncated ABP)	1.764	-0.261854	0.000392752	0.106669	0.159745	-1.03561	1.76702e-18	15.3491	15.3124	15.4621	15.3961	15.3495	15.384	15.6205	15.5159	15.709	15.7238	15.2686	15.2426	15.3225	15.2569	16.4017	16.2258	16.5252	16.507
O43715	TRIA1	TP53-regulated inhibitor of apoptosis 1 (Protein 15E1.1) (WF-1) (p53-inducible cell-survival factor) (p53CSV)	1.7636	0.329459	0.0248533	0.455113	0.00685674	1.12135	3.90305e-08	NA	14.5803	14.3697	14.6347	14.2094	NA	14.1015	14.1846	14.0872	14.0107	14.0981	13.8129	14.0319	NA	13.1759	13.1242	13.6442	NA
Q9Y303	NAGA	N-acetylglucosamine-6-phosphate deacetylase (GlcNAc 6-P deacetylase) (EC 3.5.1.25) (Amidohydrolase domain-containing protein 2)	1.762	0.233683	0.412132	-0.184824	0.482061	-1.15574	4.92517e-05	14.2799	NA	NA	14.2465	NA	14.4151	NA	14.5955	NA	13.8629	15.0578	NA	14.3027	14.4882	15.7536	NA	15.5222	15.4857
P15529	MCP	Membrane cofactor protein (TLX) (Trophoblast leukocyte common antigen) (CD antigen CD46)	1.7548	-1.06751	8.74061e-12	-0.613594	5.71826e-06	-0.988795	2.7695e-10	15.7679	15.8694	15.7423	15.8036	16.2321	15.8	17.2789	16.6744	17.0878	16.6257	16.44	16.4954	16.3591	16.3944	16.7625	16.9183	16.7506	16.7583
Q6UX53	TMT1B	Thiol S-methyltransferase TMT1B (EC 2.1.1.9) (Methyltransferase-like protein 7B) (Thiol S-methyltransferase METTL7B)	1.7547	-1.4201	2.76052e-13	-0.749526	3.50819e-06	-0.862995	4.30513e-07	13.3129	13.6651	13.8767	14.0867	13.6222	13.5748	14.9401	15.1354	15.5055	15.0944	14.4298	14.6584	14.5397	14.3373	14.7448	14.5004	14.6502	14.5237
O95858	TSN15	Tetraspanin-15 (Tspan-15) (Tetraspan NET-7) (Transmembrane 4 superfamily member 15)	1.7532	-0.94457	9.68378e-11	-1.33838	1.12082e-14	-0.479443	0.000225901	14.2288	13.9525	14.6611	14.5069	14.4146	14.232	15.8305	15.0493	15.255	15.2376	15.4925	15.7135	16.1425	15.6967	14.9976	14.9021	14.7816	14.9281
P49736	MCM2	DNA replication licensing factor MCM2 (EC 3.6.4.12) (Minichromosome maintenance protein 2 homolog) (Nuclear protein BM28)	1.7496	0.48441	1.4794e-07	0.590217	2.76196e-09	0.795561	1.37604e-12	15.2103	14.9963	15.0055	14.8944	15.0448	15.1232	14.4065	14.5058	14.735	14.5256	14.4856	14.3948	14.474	14.4506	14.2581	14.309	14.1304	14.2861
O75391	SPAG7	Sperm-associated antigen 7	1.7452	0.66431	0.00294873	0.358233	0.121289	0.999136	4.74188e-05	15.0637	15.3742	14.986	14.0539	15.5236	14.7215	14.6702	14.5356	13.8565	14.2496	14.3075	14.7572	14.849	14.7042	14.0253	13.9982	13.75	14.2809
Q8NBM8	PCYXL	Prenylcysteine oxidase-like (EC 1.8.3.-)	1.7437	-0.471866	0.0332262	-0.885609	0.00016545	-0.570944	0.0167962	13.1959	13.5667	14.4433	13.9445	13.4198	14.4902	14.5879	14.3831	14.1724	14.2793	14.7709	15.0927	14.4465	14.9238	14.4048	14.6544	14.1487	14.7673
Q9Y2V2	CHSP1	Calcium-regulated heat-stable protein 1 (Calcium-regulated heat-stable protein of 24 kDa) (CRHSP-24)	1.7421	-0.326177	0.00931599	0.0916901	0.510759	-1.27586	3.7586e-13	15.3794	15.3436	15.1087	15.8164	15.4285	15.5859	15.5555	15.1513	15.7642	15.7896	14.7601	15.1829	15.3567	15.3036	16.8136	16.3796	16.2913	16.5889
P30536	TSPO	Translocator protein (Mitochondrial benzodiazepine receptor) (PKBS) (Peripheral-type benzodiazepine receptor) (PBR)	1.7419	-0.824166	8.84472e-05	-1.37451	1.28363e-07	-0.713829	0.00270768	NA	14.0314	14.5695	13.9458	14.1941	NA	15.3955	15.2278	14.4325	15.2311	15.5337	15.6408	15.9022	NA	15.0398	15.1196	14.9353	NA
P46976	GLYG	Glycogenin-1 (GN-1) (GN1) (EC 2.4.1.186)	1.7412	0.00964983	0.968896	0.460007	0.0441475	0.671393	0.00484152	14.2847	13.9515	13.5812	14.2214	13.7311	13.3158	14.0492	13.5355	14.1372	13.5665	13.3514	13.5445	12.8368	13.5825	13.1193	13.1846	13.1733	12.9924
Q5TBB1	RNH2B	Ribonuclease H2 subunit B (RNase H2 subunit B) (Aicardi-Goutieres syndrome 2 protein) (AGS2) (Deleted in lymphocytic leukemia 8) (Ribonuclease HI subunit B)	1.7408	0.22259	0.451784	0.43691	0.138035	0.814987	0.00698753	14.2114	14.2019	14.6879	14.3049	14.4129	14.9807	14.949	14.6488	13.1879	13.9272	14.7516	14.8404	13.0805	13.4453	13.3455	13.3825	13.8161	14.0614
Q9NRV9	HEBP1	Heme-binding protein 1 (p22HBP)	1.7332	-1.97939	1.61766e-21	-1.08388	1.3542e-12	-0.884938	5.50725e-10	15.1839	15.1256	15.1446	14.6365	14.8852	15.2002	17.2748	16.875	17.42	16.6593	16.1968	16.0462	16.1345	16.1192	15.8067	15.8773	16.0738	15.9433
Q9Y6H1	CHCH2	Coiled-coil-helix-coiled-coil-helix domain-containing protein 2 (Aging-associated gene 10 protein) (HCV NS2 trans-regulated protein) (NS2TP)	1.7283	-0.999927	3.03965e-05	-0.84674	0.000414625	-0.684962	0.00529047	14.3809	14.5799	14.3751	14.2721	14.7099	14.7412	15.3145	16.2625	15.4611	15.6003	16.0564	14.8022	16.1871	14.7579	14.9992	14.8612	15.5368	15.7592
O75695	XRP2	Protein XRP2	1.728	-1.0653	2.97996e-10	-0.923073	1.89891e-08	-0.752403	2.46596e-06	14.2626	13.7754	14.9351	14.6759	14.0285	14.26	15.5045	15.0346	15.3316	15.5415	14.9788	15.1811	15.4408	15.4118	15.0749	15.0062	15.0507	15.198
P16455	MGMT	Methylated-DNA--protein-cysteine methyltransferase (EC 2.1.1.63) (6-O-methylguanine-DNA methyltransferase) (MGMT) (O-6-methylguanine-DNA-alkyltransferase)	1.7251	0.593152	8.04766e-06	0.862722	6.63894e-09	0.581029	2.89745e-05	15.0186	14.8728	14.8331	14.5494	14.9878	15.147	14.3127	14.33	14.1958	13.9049	14.021	13.6451	13.9151	14.1707	13.8051	14.155	14.463	14.4556
Q13501	SQSTM	Sequestosome-1 (EBI3-associated protein of 60 kDa) (EBIAP) (p60) (Phosphotyrosine-independent ligand for the Lck SH2 domain of 62 kDa) (Ubiquitin-binding protein p62)	1.7249	0.448416	0.0993578	0.0679866	0.835748	1.15329	0.000135504	13.0781	12.4327	13.2872	12.7295	11.9911	12.7633	11.9536	NA	12.5492	12.2929	NA	12.7499	12.2697	12.9173	11.5275	11.3559	NA	11.7977
P62899	RL31	Large ribosomal subunit protein eL31 (60S ribosomal protein L31)	1.7162	1.7974	2.3487e-13	1.6029	1.54447e-11	0.568802	0.00438137	17.6253	17.6922	18.1819	17.658	17.6148	17.8508	15.4524	15.6232	16.2163	16.3242	16.0341	16.2149	15.7741	16.4114	17.1055	17.0842	17.2205	17.1606
P00995	ISK1	Serine protease inhibitor Kazal-type 1 (Pancreatic secretory trypsin inhibitor) (Tumor-associated trypsin inhibitor) (TATI)	1.7159	0.755354	0.000173369	0.648085	0.00138716	0.87695	4.87416e-05	14.0917	14.1071	14.3124	14.011	13.9412	14.2242	13.4284	13.2202	12.8283	14.0846	13.1221	13.5202	13.7563	13.6739	13.2077	13.5602	12.9139	13.4752
O43169	CYB5B	Cytochrome b5 type B (Cytochrome b5 outer mitochondrial membrane isoform)	1.7127	-0.881685	2.3145e-10	-0.903312	2.49341e-10	-0.723827	9.38495e-08	16.2238	16.2876	16.2308	16.2263	16.4236	16.0754	17.2549	16.5897	17.2502	17.6462	16.7039	16.881	17.6036	17.4612	17.4114	17.0214	16.6494	16.8496
P20290	BTF3	Transcription factor BTF3 (Nascent polypeptide-associated complex subunit beta) (NAC-beta) (RNA polymerase B transcription factor 3)	1.7115	1.68425	3.72975e-14	0.967806	1.50136e-07	0.96567	3.04654e-07	13.6944	13.8743	14.3538	14.3265	13.8826	14.0174	12.4777	13.0382	11.6724	12.7365	13.3762	13.0515	13.326	12.8383	13.1282	13.2082	13.2979	12.9663
Q8N126	CADM3	Cell adhesion molecule 3 (Brain immunoglobulin receptor) (Immunoglobulin superfamily member 4B) (IgSF4B) (Nectin-like protein 1) (NECL-1) (Synaptic cell adhesion molecule 3) (SynCAM3) (TSLC1-like protein 1) (TSLL1)	1.7075	-1.05997	0.0924217	-0.614205	0.368542	-0.880915	0.211288	14.1769	15.338	13.9278	15.3107	15.3783	14.1984	17.2353	16.3535	14.4702	15.0677	14.8424	15.6949	15.0563	15.75	16.2914	16.9929	14.6494	14.4767
Q06210	GFPT1	Glutamine--fructose-6-phosphate aminotransferase [isomerizing] 1 (EC 2.6.1.16) (D-fructose-6-phosphate amidotransferase 1) (Glutamine:fructose-6-phosphate amidotransferase 1) (GFAT 1) (GFAT1) (Hexosephosphate aminotransferase 1)	1.7073	-1.07228	9.48257e-20	-1.14423	6.01828e-20	-0.684485	1.31976e-12	15.2074	15.0875	14.9498	15.2504	15.0984	14.9956	16.2581	16.2244	16.1405	16.0247	16.1915	16.3323	16.2547	16.1485	15.7559	15.8408	15.7357	15.7557
P68366	TBA4A	Tubulin alpha-4A chain (EC 3.6.5.-) (Alpha-tubulin 1) (Testis-specific alpha-tubulin) (Tubulin H2-alpha) (Tubulin alpha-1 chain)	1.704	-0.830162	0.000137149	-0.930864	3.82576e-05	-0.632139	0.00529176	15.0538	14.2076	15.0679	15.4019	14.87	14.8451	15.8404	16.3385	15.4225	15.4825	15.9194	15.9793	16.0259	15.6608	15.7354	15.3738	15.6298	15.6514
Q5T0D9	TPRGL	Tumor protein p63-regulated gene 1-like protein (Mossy fiber terminal-associated vertebrate-specific presynaptic protein) (Protein FAM79A)	1.7022	0.297631	0.262436	0.993135	0.00102304	0.920649	0.0028504	15.33	15.1993	NA	NA	15.2167	14.2793	NA	14.3175	15.031	NA	13.9884	NA	NA	13.84	NA	NA	13.7847	14.1886
O95260	ATE1	Arginyl-tRNA--protein transferase 1 (Arginyltransferase 1) (R-transferase 1) (EC 2.3.2.8) (Arginine-tRNA--protein transferase 1)	1.7019	-0.675387	0.0348927	-0.14831	0.687116	-0.895234	0.00992959	13.7308	13.5489	13.643	13.0253	13.838	13.4438	14.2724	14.4289	13.9521	NA	14.4392	13.6014	NA	13.4714	NA	14.5212	14.6072	14.6244
Q58FF6	H90B4	Putative heat shock protein HSP 90-beta 4	1.7006	-0.745903	0.0126558	-0.714495	0.0207828	0.948155	0.00327302	13.7129	13.7673	13.7464	14.0587	13.3064	13.9097	14.4394	14.3315	14.6279	14.2101	15.0965	14.2203	13.4864	14.7182	12.8146	13.0713	12.1159	12.869
Q9BWU0	NADAP	Kanadaptin (Human lung cancer oncogene 3 protein) (HLC-3) (Kidney anion exchanger adapter protein) (Solute carrier family 4 anion exchanger member 1 adapter protein)	1.7003	0.787622	0.00107663	0.63349	0.00973737	0.814861	0.00149047	14.1152	14.5234	14.7166	14.4418	14.3756	15.0107	13.5843	13.1008	14.191	14.0956	13.7827	13.698	14.1557	13.9519	13.2878	13.5613	14.0838	13.9298
P14550	AK1A1	Aldo-keto reductase family 1 member A1 (EC 1.1.1.2) (EC 1.1.1.372) (EC 1.1.1.54) (Alcohol dehydrogenase [NADP(+)]) (Aldehyde reductase) (Glucuronate reductase) (EC 1.1.1.19) (Glucuronolactone reductase) (EC 1.1.1.20)	1.6994	-0.649305	3.92619e-09	-0.362468	0.000288658	-0.847912	1.26392e-11	14.9902	14.8354	14.8424	14.9155	14.898	15.0704	15.4292	15.7481	15.5565	15.5682	15.3269	15.2998	15.426	15.2339	15.7816	15.6821	15.7976	15.967
Q9NUM4	T106B	Transmembrane protein 106B	1.6983	-0.474546	0.0232164	-0.515473	0.0169341	-0.798358	0.000436395	15.8123	15.2961	14.9112	15.5791	16.1181	15.3861	16.0377	15.7477	15.9769	16.2044	15.9412	15.7711	16.2472	16.171	15.863	16.8323	16.188	16.3787
Q6NVY1	HIBCH	3-hydroxyisobutyryl-CoA hydrolase, mitochondrial (EC 3.1.2.4) (3-hydroxyisobutyryl-coenzyme A hydrolase) (HIB-CoA hydrolase) (HIBYL-CoA-H)	1.6905	-0.788016	1.41934e-09	-0.936456	3.23763e-11	-0.725436	3.81857e-08	15.006	15.4864	15.4389	15.7281	15.4103	15.3408	16.4259	16.1752	16.0383	15.972	16.2093	16.3413	16.3242	16.3515	15.8568	16.0468	16.2527	16.226
O75717	WDHD1	WD repeat and HMG-box DNA-binding protein 1 (Acidic nucleoplasmic DNA-binding protein 1) (And-1)	1.6877	0.445996	0.0335023	0.263642	0.234434	1.16566	2.71771e-06	12.7657	13.2176	NA	14.1819	13.3063	12.9691	NA	13.3267	12.3652	13.0699	13.105	NA	12.9157	13.3328	12.3187	NA	12.4673	11.8614
O75494	SRS10	Serine/arginine-rich splicing factor 10 (40 kDa SR-repressor protein) (SRrp40) (FUS-interacting serine-arginine-rich protein 1) (Splicing factor SRp38) (Splicing factor, arginine/serine-rich 13A) (TLS-associated protein with Ser-Arg repeats) (TASR) (TLS-associated protein with SR repeats) (TLS-associated serine-arginine protein) (TLS-associated SR protein)	1.6857	0.843315	5.57976e-06	1.07237	8.00589e-08	0.712802	0.000183168	14.7215	14.6921	14.1925	14.3422	14.4388	14.3418	14.1532	13.4264	13.366	13.4536	13.0989	13.5425	13.427	13.6551	13.8411	13.3854	13.9558	13.9795
P11021	BIP	Endoplasmic reticulum chaperone BiP (EC 3.6.4.10) (78 kDa glucose-regulated protein) (GRP-78) (Binding-immunoglobulin protein) (BiP) (Heat shock protein 70 family protein 5) (HSP70 family protein 5) (Heat shock protein family A member 5) (Immunoglobulin heavy chain-binding protein)	1.6855	-0.235535	0.0086999	-0.421957	1.35106e-05	-0.774945	2.44628e-11	15.8251	15.7959	16.1319	15.9316	15.7448	16.0626	16.2452	16.3002	15.9971	16.029	16.5422	16.3796	16.2964	16.144	16.6131	16.4897	16.8401	16.8313
Q9H098	F107B	Protein FAM107B	1.6849	0.769998	0.000627802	0.470091	0.0388594	-0.969509	6.77748e-05	15.1675	14.5967	15.0527	15.5965	14.766	15.3325	14.4279	14.0862	13.8981	14.579	15.062	14.7153	13.907	14.6437	15.6708	15.824	16.5048	16.0869
Q8N8S7	ENAH	Protein enabled homolog	1.6842	-0.432386	0.00172102	-0.282372	0.044511	-0.903597	2.78202e-08	14.9768	14.9633	14.5383	14.9079	14.9425	14.9521	15.4892	14.9334	15.5979	15.1425	14.8666	14.9651	15.349	15.377	15.7265	15.9431	15.7005	15.6727
O14494	PLPP1	Phospholipid phosphatase 1 (EC 3.1.3.-) (EC 3.1.3.106) (EC 3.1.3.4) (EC 3.6.1.75) (Lipid phosphate phosphohydrolase 1) (PAP2-alpha) (Phosphatidate phosphohydrolase type 2a) (Phosphatidic acid phosphatase 2a) (PAP-2a) (PAP2a)	1.6831	-0.314643	0.108239	-0.52932	0.00889907	-0.73484	0.000611282	13.4224	13.2701	13.9438	NA	13.244	13.8791	14.004	13.9904	13.8877	13.584	14.0901	13.885	14.1493	14.2004	14.2333	14.2072	14.0925	14.6138
Q969G3	SMCE1	SWI/SNF-related matrix-associated actin-dependent regulator of chromatin subfamily E member 1 (BRG1-associated factor 57) (BAF57)	1.6809	0.768289	0.00077158	0.619175	0.00740631	0.877764	0.000331581	14.6999	14.4196	14.4742	14.9947	14.5243	14.1332	14.5977	13.6511	13.204	13.7612	13.83	14.2273	13.9344	13.9174	13.7916	13.9514	13.736	13.3957
Q9BQ67	GRWD1	Glutamate-rich WD repeat-containing protein 1	1.6784	0.470338	0.00815111	0.864196	8.03752e-06	0.713357	0.00023583	14.8433	14.5351	14.4714	14.4536	14.3616	14.4932	13.5642	14.3534	14.1627	14.2743	14.0472	13.7433	14.1081	12.9572	13.803	13.804	13.977	13.8752
Q9H2J4	PDCL3	Phosducin-like protein 3 (HTPHLP) (PhPL3) (Viral IAP-associated factor 1) (VIAF-1)	1.6773	-0.186725	0.524874	0.074319	0.823118	0.903986	0.00281273	12.7014	13.2132	13.1593	12.408	12.798	12.4289	13.0992	NA	13.4078	12.1688	NA	12.2713	12.5653	12.8118	11.0475	12.1856	NA	11.9263
Q6IBS0	TWF2	Twinfilin-2 (A6-related protein) (hA6RP) (Protein tyrosine kinase 9-like) (Twinfilin-1-like protein)	1.6746	-0.521741	4.26214e-06	-0.489676	1.89581e-05	-0.783151	2.24389e-09	14.7618	14.3936	14.5939	15.0129	14.5351	14.5274	15.2871	15.1654	15.0368	15.294	15.1196	15.0115	15.4048	15.0572	15.4713	15.5257	15.5518	15.2182
P61026	RAB10	Ras-related protein Rab-10 (EC 3.6.5.2)	1.6726	-0.242184	0.0323417	-0.912348	1.54663e-10	-0.517057	4.01119e-05	16.79	16.6822	16.5741	17.078	16.6705	16.8725	16.8979	17.2014	16.7148	17.3323	17.6287	17.4806	18.1287	17.7106	17.3704	17.1278	17.3466	17.5227
Q969E2	SCAM4	Secretory carrier-associated membrane protein 4 (Secretory carrier membrane protein 4)	1.6724	0.171158	0.434775	0.0393387	0.877219	-0.755034	0.000858756	15.3665	15.6331	14.8961	15.8228	15.9623	15.4289	15.7515	15.5743	14.9605	15.4053	15.467	15.2191	16.1329	15.4894	16.5155	16.5342	16.3499	16.0862
P35268	RL22	Large ribosomal subunit protein eL22 (60S ribosomal protein L22) (EBER-associated protein) (EAP) (Epstein-Barr virus small RNA-associated protein) (Heparin-binding protein HBp15)	1.6716	1.18076	3.52425e-07	0.81857	0.000233347	0.741634	0.00116586	16.1641	16.1052	15.5648	16.4031	16.0138	15.7776	14.2339	15.107	14.7991	15.0099	15.2034	15.0968	15.1332	15.1122	15.3049	15.0759	15.3094	15.1631
Q9Y520	PRC2C	Protein PRRC2C (BAT2 domain-containing protein 1) (HBV X-transactivated gene 2 protein) (HBV XAg-transactivated protein 2) (HLA-B-associated transcript 2-like 2) (Proline-rich and coiled-coil-containing protein 2C)	1.6711	1.04279	3.14446e-13	0.846067	2.46835e-10	0.786104	2.84848e-09	14.7701	14.6014	14.7179	14.4574	14.4983	14.7981	13.1302	13.8192	13.7323	13.7266	14.0473	13.5453	13.877	13.7704	13.9132	13.6448	14.0454	13.8764
Q16576	RBBP7	Histone-binding protein RBBP7 (Histone acetyltransferase type B subunit 2) (Nucleosome-remodeling factor subunit RBAP46) (Retinoblastoma-binding protein 7) (RBBP-7) (Retinoblastoma-binding protein p46)	1.6674	0.715429	6.79399e-05	0.708918	0.000109201	0.577402	0.0019697	15.6526	15.722	15.2287	15.1985	15.814	15.3783	14.3907	14.5385	14.9978	14.8898	14.5703	14.7502	14.4938	14.8	14.8367	14.9803	14.7074	14.616
Q15166	PON3	Serum paraoxonase/lactonase 3 (EC 3.1.1.2) (EC 3.1.1.81) (EC 3.1.8.1)	1.667	-0.675924	1.97755e-07	-0.321402	0.00763902	-0.873581	1.72648e-09	14.2588	14.1209	13.9568	13.8896	14.1672	14.2277	14.3697	14.6122	15.0797	15.1105	14.0798	14.4455	14.8372	14.4189	15.0441	15.1384	14.8063	15.0014
O95749	GGPPS	Geranylgeranyl pyrophosphate synthase (GGPP synthase) (GGPPSase) (EC 2.5.1.-) ((2E,6E)-farnesyl diphosphate synthase) (Dimethylallyltranstransferase) (EC 2.5.1.1) (Farnesyl diphosphate synthase) (Farnesyltranstransferase) (EC 2.5.1.29) (Geranylgeranyl diphosphate synthase) (Geranyltranstransferase) (EC 2.5.1.10)	1.6609	-0.376935	0.0177132	-1.02536	2.76878e-08	-0.514879	0.00270768	14.6782	14.7564	14.9122	14.8035	15.1147	14.8586	15.0924	15.8227	15.1051	14.9634	16.1199	16.0585	15.7274	15.7342	15.3798	15.288	15.5627	15.3675
P84103	SRSF3	Serine/arginine-rich splicing factor 3 (Pre-mRNA-splicing factor SRP20) (Splicing factor, arginine/serine-rich 3)	1.66	1.65171	5.25592e-12	2.08719	1.15923e-14	0.350943	0.0902985	18.1647	17.7956	18.1164	18.2444	18.1516	17.7546	15.8551	16.2432	16.762	16.5652	15.9932	15.3397	16.085	16.2717	17.8495	17.7521	17.5139	17.519
P82675	RT05	Small ribosomal subunit protein uS5m (28S ribosomal protein S5, mitochondrial) (MRP-S5) (S5mt)	1.659	0.614483	0.000163825	1.11499	3.74067e-09	0.549988	0.00131345	14.9418	14.7975	14.6566	14.9452	14.9074	14.5267	13.9569	14.4798	14.3763	14.0447	14.2593	13.415	13.9351	13.0886	14.1019	14.3274	14.564	13.9648
P05362	ICAM1	Intercellular adhesion molecule 1 (ICAM-1) (Major group rhinovirus receptor) (CD antigen CD54)	1.656	0.810187	0.00384134	-0.2259	0.457224	-0.755965	0.0115214	13.4937	13.703	14.21	12.4174	13.154	13.16	13.0262	12.0056	12.3281	NA	12.8389	13.9122	NA	14.0991	NA	14.5714	13.7356	14.1333
Q96B45	BORC7	BLOC-1-related complex subunit 7 (Diaskedin)	1.6554	-0.827242	3.07908e-05	-0.676071	0.000629123	-0.672519	0.00103592	13.0217	12.9874	14.4511	12.542	13.1747	13.2058	14.7534	13.7807	14.1497	14.0089	13.5935	14.723	13.6835	14.0042	13.5719	14.4336	14.1751	13.8093
Q9BYG3	MK67I	MKI67 FHA domain-interacting nucleolar phosphoprotein (Nucleolar phosphoprotein Nopp34) (Nucleolar protein interacting with the FHA domain of pKI-67) (hNIFK)	1.6497	0.861176	2.87364e-07	0.534657	0.000750625	0.762659	8.09741e-06	14.6966	14.71	14.723	14.6202	14.3252	14.4401	13.9751	13.1492	13.6655	13.9271	13.8578	14.0758	14.1408	13.8777	13.3876	14.2232	13.5641	13.8652
Q14156	EFR3A	Protein EFR3 homolog A (Protein EFR3-like)	1.6493	-1.4046	4.63612e-07	-1.36807	9.81542e-06	-0.798233	0.0057898	NA	12.3054	13.12	12.6704	12.0415	NA	14.5949	13.9786	13.5168	NA	13.9474	14.1456	NA	NA	NA	13.2296	13.7238	NA
P63104	1433Z	14-3-3 protein zeta/delta (Protein kinase C inhibitor protein 1) (KCIP-1)	1.6491	-0.0181877	0.886893	-0.671654	1.49396e-07	-0.612732	1.87739e-06	15.5426	15.5503	15.9518	15.5364	15.6072	16.0687	15.7709	15.7504	15.7297	15.668	16.2593	16.5357	16.464	16.2825	16.3012	16.1385	16.4298	16.4364
Q9Y5Y0	FLVC1	Heme transporter FLVCR1 (Feline leukemia virus subgroup C receptor-related protein 1) (Feline leukemia virus subgroup C receptor) (hFLVCR)	1.6483	1.73891	0.167373	0.572019	0.687116	0.81644	0.585432	17.2911	17.7422	17.4705	NA	17.5882	17.8176	14.1283	NA	17.5577	NA	NA	17.5582	NA	16.4615	NA	17.4975	NA	16.0335
P54707	AT12A	Potassium-transporting ATPase alpha chain 2 (HK alpha 2) (Non-gastric H(+)/K(+) ATPase subunit alpha) (EC 7.2.2.19) (Non-gastric Na(+)/K(+) ATPase subunit alpha) (EC 7.2.2.13) (Proton pump) (Sodium pump)	1.6479	4.12973	2.26653e-06	3.61008	3.76651e-07	-0.626899	0.318825	18.3631	18.1364	NA	18.082	18.2504	17.2899	NA	NA	NA	13.7923	NA	NA	13.9559	14.6481	18.8345	NA	NA	18.2435
O95861	BPNT1	3'(2'),5'-bisphosphate nucleotidase 1 (EC 3.1.3.7) (Bisphosphate 3'-nucleotidase 1) (PAP-inositol 1,4-phosphatase) (PIP)	1.6476	-0.605965	2.66736e-06	-0.767301	3.27143e-08	-0.677525	9.07491e-07	14.3573	14.2411	14.2918	14.6286	14.1839	14.255	14.8318	15.2892	14.8777	14.7167	15.0755	15.2417	15.044	15.0661	15.0814	14.9114	15.0999	14.9755
Q53EP0	FND3B	Fibronectin type III domain-containing protein 3B (Factor for adipocyte differentiation 104) (HCV NS5A-binding protein 37)	1.6474	0.724696	0.00293476	0.329719	0.197091	-0.872271	0.000872791	12.4498	12.9239	12.3511	13.6365	13.345	13.017	12.001	12.1972	11.9713	12.7671	13.1336	12.1595	12.5024	12.6957	13.9901	13.8981	13.89	13.5209
Q7Z2W4	ZCCHV	Zinc finger CCCH-type antiviral protein 1 (ADP-ribosyltransferase diphtheria toxin-like 13) (ARTD13) (Inactive Poly [ADP-ribose] polymerase 13) (PARP13) (Zinc finger CCCH domain-containing protein 2) (Zinc finger antiviral protein) (ZAP)	1.6471	0.942716	0.0090395	1.44952	8.61074e-05	0.698263	0.0479896	15.827	NA	15.1117	NA	NA	15.4769	15.0678	13.9397	NA	14.0408	13.6259	14.8545	13.3586	13.7157	14.8987	14.5619	14.3807	14.7184
P56199	ITA1	Integrin alpha-1 (CD49 antigen-like family member A) (Laminin and collagen receptor) (VLA-1) (CD antigen CD49a)	1.6451	0.27865	0.278331	1.13842	4.29557e-05	0.641127	0.0189469	14.91	14.8992	NA	14.542	14.9313	14.6689	NA	13.9255	14.8745	14.151	13.4398	NA	13.5016	13.8661	13.9496	NA	13.7083	14.6414
Q99541	PLIN2	Perilipin-2 (Adipophilin) (Adipose differentiation-related protein) (ADRP)	1.6449	-0.515197	4.80977e-06	-0.274419	0.0115602	-0.848988	2.44514e-10	13.9824	13.9386	13.9987	14.345	14.0761	14.1334	14.5089	14.7676	14.5077	14.5584	14.2901	14.2613	14.5982	14.3316	15.0393	14.6844	14.9812	15.0746
O94925	GLSK	Glutaminase kidney isoform, mitochondrial (GLS) (EC 3.5.1.2) (K-glutaminase) (L-glutamine amidohydrolase) [Cleaved into: Glutaminase kidney isoform, mitochondrial 68 kDa chain; Glutaminase kidney isoform, mitochondrial 65 kDa chain]	1.6418	-0.337396	0.0015982	-0.428959	0.000124045	-0.783272	1.48147e-09	15.1265	14.9534	14.9079	15.1304	15.0778	15.2805	15.3209	15.6229	15.5303	15.1705	15.5895	15.4939	15.5503	15.3737	15.8161	15.6431	15.9895	15.976
Q93050	VPP1	V-type proton ATPase 116 kDa subunit a 1 (V-ATPase 116 kDa subunit a 1) (Clathrin-coated vesicle/synaptic vesicle proton pump 116 kDa subunit) (Vacuolar adenosine triphosphatase subunit Ac116) (Vacuolar proton pump subunit 1) (Vacuolar proton translocating ATPase 116 kDa subunit a isoform 1)	1.6397	-0.398012	9.91711e-05	-0.280352	0.00584765	-0.665096	2.16265e-08	14.4261	14.3538	14.3919	14.5187	14.3793	14.6075	15.1627	14.8074	14.7062	14.9054	14.6885	14.8065	15.0003	14.9563	15.209	15.2344	15.1184	15.4287
P62306	RUXF	Small nuclear ribonucleoprotein F (snRNP-F) (Sm protein F) (Sm-F) (SmF)	1.6394	-0.0849398	0.753063	0.139003	0.622194	0.820816	0.0024706	15.6969	16.1428	NA	15.6525	16.3954	15.2753	NA	15.1804	16.5729	15.6393	15.0522	NA	15.2765	16.0843	14.9889	NA	14.5503	14.8284
Q9NP66	HM20A	High mobility group protein 20A (HMG box-containing protein 20A) (HMG domain-containing protein 1) (HMG domain-containing protein HMGX1)	1.6392	0.787632	0.000467809	0.902713	0.000110177	0.650779	0.00597319	13.7696	13.6631	13.4886	13.7466	13.4664	13.5492	13.1195	12.0181	13.2623	12.8252	12.0714	12.9461	13.1322	12.6161	13.029	12.9577	12.8545	12.9324
Q9Y421	FA32A	Protein FAM32A (Ovarian tumor-associated gene 12) (OTAG-12)	1.639	0.341528	0.0184995	0.667744	3.08928e-05	0.611089	0.000167518	15.9772	15.6058	15.4754	15.5976	15.4029	15.959	14.761	15.3431	15.6035	NA	15.0622	14.6654	NA	14.8614	NA	14.7614	14.941	15.0567
Q9BQ39	DDX50	ATP-dependent RNA helicase DDX50 (EC 3.6.4.13) (DEAD box protein 50) (Gu-beta) (Nucleolar protein Gu2)	1.6387	0.882088	4.57192e-09	0.667614	2.9169e-06	0.772041	3.17554e-07	14.7036	14.7263	14.5319	14.7899	14.5538	14.5645	13.3149	13.9185	13.5891	13.9528	14.0055	13.6418	13.9957	14.1839	13.5737	14.1087	13.8661	13.8607
P04818	TYSY	Thymidylate synthase (TS) (TSase) (EC 2.1.1.45)	1.6383	0.771945	0.000859913	0.507698	0.0260697	0.870065	0.000516847	15.3432	16.2886	NA	14.5948	16.1086	14.9254	NA	14.4025	15.4153	NA	14.7521	NA	NA	14.9009	NA	NA	14.4106	14.5177
P36507	MP2K2	Dual specificity mitogen-activated protein kinase kinase 2 (MAP kinase kinase 2) (MAPKK 2) (EC 2.7.12.2) (ERK activator kinase 2) (MAPK/ERK kinase 2) (MEK 2)	1.6378	-1.0871	1.43943e-10	-0.889797	3.77897e-08	-0.749986	2.45446e-06	15.2209	15.246	15.2447	15.5128	15.5427	15.4711	16.2637	16.0038	17.0729	16.6163	16.4762	16.2157	16.1857	16.1582	16.085	16.0374	16.2539	16.1001
P52732	KIF11	Kinesin-like protein KIF11 (Kinesin-like protein 1) (Kinesin-like spindle protein HKSP) (Kinesin-related motor protein Eg5) (Thyroid receptor-interacting protein 5) (TR-interacting protein 5) (TRIP-5)	1.6356	0.444847	0.0047428	0.730109	3.58903e-05	0.808562	1.45985e-05	13.8417	14.3858	13.9814	NA	14.1202	14.2909	13.8342	13.626	13.6964	NA	13.21	13.6115	NA	13.284	NA	13.1883	13.3334	13.3484
O14497	ARI1A	AT-rich interactive domain-containing protein 1A (ARID domain-containing protein 1A) (B120) (BRG1-associated factor 250) (BAF250) (BRG1-associated factor 250a) (BAF250A) (Osa homolog 1) (hOSA1) (SWI-like protein) (SWI/SNF complex protein p270) (SWI/SNF-related, matrix-associated, actin-dependent regulator of chromatin subfamily F member 1) (hELD)	1.6323	0.0234801	0.934125	0.01266	0.96737	0.368756	0.189618	13.971	14.4196	13.7412	13.0271	14.7516	14.1533	13.5475	13.0829	15.0855	13.7721	13.45	13.8174	13.6293	13.5859	13.2912	13.2453	13.2682	13.2535
Q2NL82	TSR1	Pre-rRNA-processing protein TSR1 homolog	1.6307	0.531092	1.74293e-05	0.379412	0.00180925	0.745429	7.95948e-08	13.9486	13.7331	13.2274	13.9494	13.9979	13.6328	12.8588	13.2081	13.106	13.2816	13.4156	13.0746	13.2459	13.4443	13.0694	12.6509	13.0293	12.9667
P25092	GUC2C	Guanylyl cyclase C (GC-C) (EC 4.6.1.2) (Heat-stable enterotoxin receptor) (STA receptor) (hSTAR) (Intestinal guanylate cyclase)	1.6307	-2.49755	1.32045e-09	-1.33276	0.00017359	-1.07348	0.00279648	11.5094	12.5007	NA	11.8832	13.0702	12.4268	NA	14.8595	15.0067	14.5289	13.6015	NA	13.788	13.2886	12.5095	NA	13.5292	13.8616
P21266	GSTM3	Glutathione S-transferase Mu 3 (EC 2.5.1.18) (GST class-mu 3) (GSTM3-3) (hGSTM3-3)	1.6294	-0.700301	5.11115e-07	-0.691336	1.0591e-06	-0.627967	1.05296e-05	14.2144	14.54	14.5299	14.6416	14.3963	14.4973	15.5438	15.1392	15.0949	15.3925	15.3163	14.983	15.6934	15.0318	15.3892	15.0197	15.1988	15.1634
Q15366	PCBP2	Poly(rC)-binding protein 2 (Alpha-CP2) (Heterogeneous nuclear ribonucleoprotein E2) (hnRNP E2)	1.6287	0.828396	2.55206e-11	1.0552	6.12477e-14	0.56026	1.04147e-06	15.4624	15.2683	15.256	15.2474	15.3553	15.2971	13.9613	14.6882	14.6583	14.4263	14.1639	14.2457	14.1515	14.2866	14.6925	14.7078	14.5018	14.9253
O95182	NDUA7	NADH dehydrogenase [ubiquinone] 1 alpha subcomplex subunit 7 (Complex I-B14.5a) (CI-B14.5a) (NADH-ubiquinone oxidoreductase subunit B14.5a)	1.6276	-0.770832	2.56566e-05	0.398625	0.0263836	0.317067	0.0954922	14.7509	15.0446	14.9342	14.656	14.6258	14.385	15.9753	14.9067	16.1286	14.9354	13.9337	14.7715	14.0664	13.8663	13.7908	14.6948	14.0995	14.379
O95433	AHSA1	Activator of 90 kDa heat shock protein ATPase homolog 1 (AHA1) (p38)	1.6267	0.266107	0.0473817	0.38684	0.00538111	0.706763	3.61853e-06	15.5723	15.6747	15.6554	15.8064	15.6971	15.6811	15.2722	15.5788	15.4564	15.1473	15.6457	15.54	14.656	15.1263	14.7434	14.919	15.0259	15
Q96PK6	RBM14	RNA-binding protein 14 (Paraspeckle protein 2) (PSP2) (RNA-binding motif protein 14) (RRM-containing coactivator activator/modulator) (Synaptotagmin-interacting protein) (SYT-interacting protein)	1.6236	0.122667	0.554705	0.521134	0.00945719	0.697045	0.000961238	14.2446	14.2039	14.7599	14.2946	14.2246	14.1136	13.74	14.6299	14.5742	14.1742	13.7034	13.6027	14.314	13.6097	13.7616	13.5539	13.6221	13.5886
Q9BQ48	RM34	Large ribosomal subunit protein bL34m (39S ribosomal protein L34, mitochondrial) (L34mt) (MRP-L34)	1.6179	1.16143	5.00422e-09	1.28627	7.84119e-10	0.632845	0.000676326	15.2822	14.9646	14.9351	15.3317	15.0344	14.895	13.7279	14.1624	13.9864	13.855	13.9546	13.6613	13.6732	14.0114	14.4859	14.3394	14.8327	14.2562
O75635	SPB7	Serpin B7 (Megsin) (TP55)	1.6166	-2.37369	2.58772e-09	-1.71222	2.86907e-06	-0.380081	0.292618	12.7446	13.1552	13.2008	11.1577	13.2931	12.9006	15.8594	NA	14.6521	15.6914	NA	14.4295	14.5225	15.0498	13.2265	13.3385	NA	13.4404
P50750	CDK9	Cyclin-dependent kinase 9 (EC 2.7.11.22) (EC 2.7.11.23) (C-2K) (Cell division cycle 2-like protein kinase 4) (Cell division protein kinase 9) (Serine/threonine-protein kinase PITALRE) (Tat-associated kinase complex catalytic subunit)	1.615	0.453459	0.0662539	0.591962	0.0203151	0.614098	0.0208937	13.6782	13.6157	13.2546	14.1466	13.9758	13.0633	12.7091	13.4724	13.0291	13.3496	13.1043	12.9509	12.6408	13.1096	13.1643	12.9952	12.6537	12.9037
P05162	LEG2	Galectin-2 (Gal-2) (Beta-galactoside-binding lectin L-14-II) (HL14) (Lactose-binding lectin 2) (S-Lac lectin 2)	1.6149	-0.285323	0.0699817	0.0443236	0.815307	-0.956781	2.06712e-07	14.332	14.4776	14.6749	13.9251	14.4598	14.4609	14.2914	15.249	14.5702	14.5568	14.7016	13.9752	14.3531	14.2937	15.1391	15.1167	15.6823	15.39
Q6NUK1	SCMC1	Mitochondrial adenyl nucleotide antiporter SLC25A24 (Mitochondrial ATP-Mg/Pi carrier protein 1) (Mitochondrial Ca(2+)-dependent solute carrier protein 1) (Short calcium-binding mitochondrial carrier protein 1) (SCaMC-1) (Solute carrier family 25 member 24)	1.61	-1.5886	1.46284e-17	-1.54476	1.31194e-16	-0.556387	4.61241e-05	14.5687	14.342	14.5012	14.2044	14.4921	14.7319	16.5583	16.1033	15.9124	15.6753	16.1941	16.167	15.9735	15.7546	14.8041	14.9415	15.156	15.2342
P21796	VDAC1	Voltage-dependent anion-selective channel protein 1 (VDAC-1) (hVDAC1) (Outer mitochondrial membrane protein porin 1) (Plasmalemmal porin) (Porin 31HL) (Porin 31HM)	1.6092	-0.0686374	0.600789	-0.294764	0.0194185	-0.721348	3.95547e-07	14.8939	15.0726	15.1718	15.1948	15.1878	15.0295	15.1342	15.4007	15.0221	15.1916	15.5398	15.6623	15.2375	15.2258	15.8595	15.8066	15.9581	15.7474
Q04760	LGUL	Lactoylglutathione lyase (EC 4.4.1.5) (Aldoketomutase) (Glyoxalase I) (Glx I) (Ketone-aldehyde mutase) (Methylglyoxalase) (S-D-lactoylglutathione methylglyoxal lyase)	1.6073	-1.5029	1.73365e-16	-1.31263	5.11347e-14	-0.622196	9.41518e-06	16.2437	16.2797	16.3346	16.4616	16.3512	16.3892	18.2031	17.6093	17.8475	17.7745	17.6023	17.5996	17.7578	17.7119	16.8142	17.1137	17.0468	16.9351
P60468	SC61B	Protein transport protein Sec61 subunit beta	1.6067	0.0594013	0.831279	0.786851	0.00263	0.498198	0.0695407	16.3267	16.3375	16.7604	16.1252	15.7143	16.4556	17.1686	15.9914	15.616	15.8989	15.8948	15.7443	14.9164	15.24	15.5841	15.5978	15.8457	15.9225
O43278	SPIT1	Kunitz-type protease inhibitor 1 (Hepatocyte growth factor activator inhibitor type 1) (HAI-1)	1.6064	-0.77686	6.18199e-11	-0.145903	0.147313	-0.882868	6.67797e-12	14.239	14.6344	14.4849	14.4784	14.2255	14.4066	15.4519	15.1871	15.1406	15.312	14.7434	14.4902	14.7323	14.525	15.5403	15.0796	15.5702	15.2484
O15195	VILL	Villin-like protein	1.6049	0.219908	0.571158	-0.052473	0.907875	-0.463661	0.260998	NA	NA	13.1572	13.0027	NA	NA	12.9244	13.6477	NA	14.3873	14.2706	13.3106	14.1952	NA	14.4462	13.2227	15.3411	NA
P02766	TTHY	Transthyretin (ATTR) (Prealbumin) (TBPA)	1.6048	-0.854034	0.000176535	0.0984463	0.701159	-0.946741	9.75159e-05	13.2082	15.0043	14.006	14.0418	15.1709	13.5327	14.6324	16.342	15.7166	15.3177	15.2267	13.5803	14.6326	13.4395	15.2492	15.0476	16.1508	14.6121
O75152	ZC11A	Zinc finger CCCH domain-containing protein 11A	1.6033	0.107396	0.703216	0.330055	0.229742	0.586205	0.0363223	15.1667	14.7078	13.823	14.6269	14.6711	14.5455	14.8441	13.6138	13.4524	15.3656	13.2849	14.2831	14.8896	14.0264	14.0697	13.6025	13.2411	14.5461
Q9H4H8	FA83D	Protein FAM83D (Spindle protein CHICA)	1.6022	0.254648	0.365345	0.382268	0.183652	0.795987	0.00838925	14.9509	14.397	13.8448	NA	14.6616	14.3393	13.9884	13.2001	14.5458	NA	13.8793	13.899	NA	13.7451	NA	13.01	12.995	14.2772
Q9GZS1	RPA49	DNA-directed RNA polymerase I subunit RPA49 (RNA polymerase I subunit A49) (DNA-directed RNA polymerase I subunit E) (RNA polymerase I-associated factor 1) (RNA polymerase I-associated factor 53)	1.5984	0.610522	0.000332878	0.622979	0.000354945	0.709794	9.98916e-05	14.7752	14.4634	14.0745	14.5967	14.3775	15.0649	14.0343	13.666	13.7348	13.592	14.0359	13.8556	13.5561	14.1308	13.3701	13.9191	13.9538	13.9882
O94776	MTA2	Metastasis-associated protein MTA2 (Metastasis-associated 1-like 1) (MTA1-L1 protein) (p53 target protein in deacetylase complex)	1.5972	0.94073	1.87466e-09	0.928964	4.85334e-09	0.604936	4.19178e-05	14.4557	14.7869	14.8137	14.9444	14.8646	14.9099	13.786	13.6864	13.772	14.1794	13.9891	13.8497	13.8826	13.5549	13.9693	14.2447	14.176	14.1824
P49247	RPIA	Ribose-5-phosphate isomerase (EC 5.3.1.6) (Phosphoriboisomerase)	1.5951	-0.465033	0.0105815	-0.251834	0.189162	0.911417	8.55433e-06	15.1298	15.0517	14.9956	15.8643	15.0028	15.1626	15.9564	15.3638	15.3187	15.9997	15.5124	15.2218	15.8532	15.3617	14.0567	13.8641	14.5886	14.7868
P10412	H14	Histone H1.4 (Histone H1b) (Histone H1s-4)	1.5939	2.08157	2.81039e-07	1.34995	0.000441032	0.714883	0.0722429	17.8918	17.5306	17.4441	17.4663	17.2862	17.7037	14.4808	14.9056	15.903	16.2053	15.9983	15.0476	17.0428	16.627	16.8126	15.2318	17.6615	17.5499
Q16850	CP51A	Lanosterol 14-alpha demethylase (LDM) (EC 1.14.14.154) (CYPLI) (Cytochrome P450 51A1) (CYP51A1) (Cytochrome P450-14DM) (Cytochrome P45014DM) (Cytochrome P450LI) (Sterol 14-alpha demethylase)	1.5912	0.25107	0.0203062	0.690041	4.18875e-08	0.753238	1.09444e-08	15.4303	15.4232	15.3718	15.4921	15.1349	15.0432	15.2028	15.0178	15.1903	15.4697	14.5713	14.8305	15.1466	14.406	14.7707	14.6612	14.7393	14.5304
O14880	MGST3	Glutathione S-transferase 3, mitochondrial (GST-3) (EC 2.5.1.-) (Glutathione peroxidase MGST3) (EC 1.11.1.-) (LTC4 synthase MGST3) (EC 4.4.1.20)	1.5895	-1.62023	4.36613e-13	-1.24378	1.60797e-09	-0.690991	0.000230806	14.1456	14.4149	13.844	14.3799	14.7603	14.6881	16.3838	16.0935	15.9115	15.5442	15.5036	15.4586	16.0509	15.4079	14.9814	14.6095	15.3921	15.2269
Q6ZUT9	DEN5B	DENN domain-containing protein 5B (Rab6IP1-like protein)	1.5868	-0.918374	0.00014833	-0.556604	0.021325	-0.499641	0.0484035	13.3368	13.76	13.4379	13.2266	13.8518	13.7026	14.0585	15.2042	14.4656	15.1311	14.4866	14.0892	14.7608	14.1292	13.918	14.1121	14.9888	14.219
Q8IYB5	SMAP1	Stromal membrane-associated protein 1	1.5865	0.83595	6.34396e-05	0.954984	1.15701e-05	0.702952	0.00121994	16.1673	16.1997	15.9026	15.9008	15.0185	15.1301	14.6562	15.6799	14.8054	14.6528	15.4575	14.7583	14.0516	15.0233	15.003	15.2024	15.2525	14.8408
Q15417	CNN3	Calponin-3 (Calponin, acidic isoform)	1.5839	0.595804	4.22283e-06	0.825075	8.0021e-09	0.638464	3.32102e-06	15.3143	15.2699	15.0647	15.2338	15.0318	15.306	14.2243	14.7417	14.508	14.9994	14.6054	14.1911	14.5536	14.1722	14.6421	14.5142	14.6325	14.4799
Q9NVD7	PARVA	Alpha-parvin (Actopaxin) (CH-ILKBP) (Calponin-like integrin-linked kinase-binding protein) (Matrix-remodeling-associated protein 2)	1.582	-0.108969	0.474705	0.12546	0.42919	0.677105	2.62837e-05	14.352	14.481	14.5457	14.4873	14.5667	14.4373	14.7609	14.107	14.6418	14.6276	14.0185	14.5183	14.1955	14.3682	13.9605	13.5138	13.4047	14.015
O43824	GTPB6	Putative GTP-binding protein 6 (Pseudoautosomal GTP-binding protein-like)	1.5797	2.68714	5.43594e-12	2.0153	6.52708e-10	1.30915	2.14969e-06	15.3047	NA	15.2723	NA	NA	15.4452	12.7345	13.0264	NA	12.7452	13.5937	13.26	14.0912	12.8806	14.2786	13.8337	14.063	14.4748
Q9UH65	SWP70	Switch-associated protein 70 (SWAP-70)	1.5787	0.0235701	0.883918	-0.362296	0.0142789	-0.723942	7.61058e-06	15.2366	14.9094	15.225	15.1957	14.9312	15.4632	15.4538	15.3381	14.592	14.7429	15.5746	15.7284	15.1535	15.4934	15.8937	15.6823	15.8446	15.976
P42677	RS27	Small ribosomal subunit protein eS27 (40S ribosomal protein S27) (Metallopan-stimulin 1) (MPS-1)	1.5783	1.89218	3.54757e-10	1.53846	1.01719e-07	0.608455	0.0269333	17.1736	17.3999	17.9241	17.2581	16.9659	17.2015	14.5808	15.5571	15.6059	15.9696	15.2937	15.6502	16.1231	16.0613	16.7133	16.5041	17.1316	16.4993
O95399	UTS2	Urotensin-2 (Urotensin II) (U-II) (UII)	1.5719	-0.283789	0.486034	-0.657863	0.100835	-0.835717	0.0449811	19.8337	19.5199	19.4397	19.5209	19.497	19.2982	19.8432	19.8881	19.8187	18.9378	20.1157	20.25	19.5831	20.0809	20.1342	20.2247	20.3103	20.072
Q9BY42	RTF2	Replication termination factor 2 (RTF2) (Replication termination factor 2 domain-containing protein 1)	1.5708	0.293527	0.31993	0.393974	0.193355	0.784517	0.0116931	14.8436	14.4128	15.4848	NA	14.3968	15.038	13.415	14.9541	15.0249	14.4786	14.9488	13.5582	14.4297	14.8045	13.8033	13.4791	14.3241	14.5724
O14530	TXND9	Thioredoxin domain-containing protein 9 (ATP-binding protein associated with cell differentiation) (Protein 1-4)	1.5696	-0.179725	0.450481	-0.318827	0.181347	-0.20783	0.433371	15.256	15.2112	15.5589	14.7757	15.1923	14.6558	15.5736	15.9545	15.3591	16.2277	16.1713	15.5569	16.2414	15.566	15.9337	15.4852	16.5058	15.1668
O43660	PLRG1	Pleiotropic regulator 1	1.5669	-0.0423255	0.824142	0.29835	0.097787	0.761691	6.81451e-05	14.4449	14.5692	15.1681	14.4886	14.9312	14.2021	15.4918	14.8665	13.8824	14.5363	14.3598	14.3851	14.0687	14.6827	13.7978	13.7854	14.0924	13.9675
Q96QR8	PURB	Transcriptional activator protein Pur-beta (Purine-rich element-binding protein B)	1.5644	0.186916	0.542915	-0.127937	0.702206	0.854736	0.00562117	13.8819	13.7535	13.5242	13.6798	12.8607	12.918	13.5283	12.6758	13.4512	13.3004	13.4663	13.2853	13.3693	13.9252	12.491	12.9871	12.3786	12.2587
Q92922	SMRC1	SWI/SNF complex subunit SMARCC1 (BRG1-associated factor 155) (BAF155) (SWI/SNF complex 155 kDa subunit) (SWI/SNF-related matrix-associated actin-dependent regulator of chromatin subfamily C member 1)	1.5616	0.456744	0.0280844	0.469015	0.0292378	0.932428	7.22245e-05	15.0607	14.9005	NA	15.2285	15.4086	14.6515	NA	14.5611	14.9037	14.6205	14.5776	NA	14.9183	14.4942	14.7211	NA	13.9728	13.9059
P78417	GSTO1	Glutathione S-transferase omega-1 (GSTO-1) (EC 2.5.1.18) (Glutathione S-transferase omega 1-1) (GSTO 1-1) (Glutathione-dependent dehydroascorbate reductase) (EC 1.8.5.1) (Monomethylarsonic acid reductase) (MMA(V) reductase) (EC 1.20.4.2) (S-(Phenacyl)glutathione reductase) (SPG-R)	1.5603	-1.59824	3.95006e-14	-0.984604	3.59526e-08	-0.659793	9.74959e-05	15.9317	15.925	16.0948	15.9423	15.9221	16.2897	17.4256	17.6832	17.45	18.0737	16.9789	16.9169	17.4733	16.9547	16.7137	16.4714	16.8623	16.9772
P00973	OAS1	2'-5'-oligoadenylate synthase 1 ((2-5')oligo(A) synthase 1) (2-5A synthase 1) (EC 2.7.7.84) (E18/E16) (p46/p42 OAS)	1.5579	-0.457132	0.0557338	-0.613243	0.0130353	-0.62458	0.015156	13.8694	13.6308	13.3033	12.6958	13.6111	13.4365	14.6147	13.8263	13.7178	13.0999	14.3028	14.0146	14.2447	13.7105	14.1063	14.1145	13.8997	14.1975
Q6UWZ7	ABRX1	BRCA1-A complex subunit Abraxas 1 (Coiled-coil domain-containing protein 98) (Protein FAM175A)	1.5557	-0.365	0.499376	-0.86314	0.106443	-0.818336	0.149216	12.1705	11.3026	NA	12.6282	12.9524	13.9886	NA	13.4992	12.4477	NA	13.7088	NA	NA	13.2344	NA	NA	12.9789	13.8747
Q9NP58	ABCB6	ATP-binding cassette sub-family B member 6 (ABC-type heme transporter ABCB6) (EC 7.6.2.5) (Mitochondrial ABC transporter 3) (Mt-ABC transporter 3) (P-glycoprotein-related protein) (Ubiquitously-expressed mammalian ABC half transporter)	1.5545	-0.613908	0.000384162	-0.380284	0.0288328	-0.835669	1.04311e-05	13.7282	14.0221	13.3481	12.7018	13.6876	13.6023	13.4157	14.3372	14.2005	14.6042	13.8618	13.276	14.2473	14.1097	14.3567	14.0849	14.5224	14.3522
P62993	GRB2	Growth factor receptor-bound protein 2 (Adapter protein GRB2) (Protein Ash) (SH2/SH3 adapter GRB2)	1.5544	1.48633	5.45591e-11	0.907665	6.0957e-06	-0.867523	2.20809e-05	13.5111	13.8084	13.8962	13.4941	14.2815	13.8303	11.7839	13.0907	12.0932	12.8454	13.3024	13.0862	12.9166	12.4444	14.8985	14.4116	14.8844	14.6559
P49005	DPOD2	DNA polymerase delta subunit 2 (DNA polymerase delta subunit p50)	1.5535	0.368156	0.0845424	0.5202	0.0178648	0.683226	0.00289298	13.4651	13.3943	13.2991	13.5213	12.9336	13.3964	13.1146	12.7411	13.0943	12.862	13.0424	12.8921	12.4565	12.8189	12.6366	12.8245	12.6493	12.4475
Q9Y314	NOSIP	Nitric oxide synthase-interacting protein (E3 ubiquitin-protein ligase NOSIP) (EC 2.3.2.27) (RING-type E3 ubiquitin transferase NOSIP) (eNOS-interacting protein)	1.5529	0.907904	0.000236868	1.19619	5.03408e-06	0.535544	0.0393672	14.9452	14.4969	14.3018	14.878	14.3817	15.5489	13.681	13.8899	13.8971	13.9194	13.8727	13.7529	13.4612	13.163	14.2628	14.0523	14.0769	14.5004
Q15036	SNX17	Sorting nexin-17	1.5526	0.339035	0.0124509	0.681199	1.39709e-05	0.724978	9.85736e-06	15.0705	14.9617	14.8077	NA	14.8135	14.5392	14.6311	14.6512	14.3855	NA	14.361	14.3584	NA	13.8165	NA	14.2551	14.1772	13.9723
Q15021	CND1	Condensin complex subunit 1 (Chromosome condensation-related SMC-associated protein 1) (Chromosome-associated protein D2) (hCAP-D2) (Non-SMC condensin I complex subunit D2) (XCAP-D2 homolog)	1.5507	0.188087	0.0660331	0.326618	0.00214906	0.62025	2.47152e-07	14.7691	14.4402	14.2476	14.2975	14.4461	14.6194	14.0779	14.0453	14.4062	13.988	14.0213	13.7264	13.9564	14.447	13.6412	13.7096	13.7311	13.8945
P06493	CDK1	Cyclin-dependent kinase 1 (CDK1) (EC 2.7.11.22) (EC 2.7.11.23) (Cell division control protein 2 homolog) (Cell division protein kinase 1) (p34 protein kinase)	1.5499	0.606553	1.10313e-06	0.505182	3.9806e-05	0.730225	6.85094e-08	15.2623	15.2055	15.3687	15.3649	15.2343	15.0595	14.302	14.7792	14.7378	14.679	14.704	14.8038	14.5209	14.8823	14.367	14.3089	14.6883	14.6466
Q96IR7	HPDL	4-hydroxyphenylpyruvate dioxygenase-like protein (HPD-like protein) (EC 1.13.-.-) (Glyoxalase domain-containing protein 1)	1.5493	0.804537	0.000495198	0.670023	0.00411263	0.86725	0.00042146	14.8075	13.9359	14.6811	15.0724	14.4198	14.8672	13.6139	13.6065	13.5166	14.3017	13.875	13.995	13.8204	14.527	13.5988	13.965	13.394	14.4707
Q9NZ63	TLS1	Splicing factor C9orf78 (Hepatocellular carcinoma-associated antigen 59)	1.5453	1.56272	4.95925e-07	1.78805	8.02229e-08	0.764389	0.00625524	15.6473	15.4673	NA	15.4579	15.223	15.6908	NA	NA	13.6811	14.2345	NA	NA	14.0852	13.4022	14.7265	NA	NA	14.8083
P10321	HLAC	HLA class I histocompatibility antigen, C alpha chain (HLA-C) (HLA-Cw) (Human leukocyte antigen C)	1.5451	0.708374	0.000522571	0.74572	0.000379587	0.63547	0.00316965	16.5803	16.1114	16.2071	16.2264	16.2935	16.1815	15.0899	15.2866	16	15.6755	15.3733	15.7295	15.2926	15.5611	15.5029	15.7131	15.5733	15.6083
Q01581	HMCS1	Hydroxymethylglutaryl-CoA synthase, cytoplasmic (HMG-CoA synthase) (EC 2.3.3.10) (3-hydroxy-3-methylglutaryl coenzyme A synthase)	1.5445	0.367479	0.0022284	0.666474	5.90008e-07	0.622731	3.91139e-06	15.7588	15.7662	15.9662	16.0451	15.4619	15.9425	15.3478	15.6851	15.3737	15.3892	15.3184	15.2075	15.0825	14.9827	15.1767	15.1491	15.282	15.1581
P10619	PPGB	Lysosomal protective protein (EC 3.4.16.5) (Carboxypeptidase C) (Carboxypeptidase L) (Cathepsin A) (Protective protein cathepsin A) (PPCA) (Protective protein for beta-galactosidase) [Cleaved into: Lysosomal protective protein 32 kDa chain; Lysosomal protective protein 20 kDa chain]	1.5442	-1.5941	8.66218e-17	-0.275179	0.0346835	-0.884216	8.96285e-09	14.5018	14.6903	14.4445	13.9388	14.3205	14.6895	16.2349	16.0247	16.1086	16.1055	14.9375	14.661	14.8604	14.8521	15.4906	15.2655	15.5102	15.4807
Q08431	MFGM	Lactadherin (Breast epithelial antigen BA46) (HMFG) (MFGM) (Milk fat globule-EGF factor 8) (MFG-E8) (SED1) [Cleaved into: Lactadherin short form; Medin]	1.5438	1.09267	9.03304e-08	0.4637	0.0138612	0.787699	8.89258e-05	14.7394	14.7857	14.6153	15.2377	14.802	15.0825	13.0477	13.9671	13.8865	13.8098	14.4389	14.5023	14.0423	14.4028	13.9695	13.9528	13.9327	14.2354
Q8N4T8	CBR4	3-oxoacyl-[acyl-carrier-protein] reductase (EC 1.1.1.100) (3-ketoacyl-[acyl-carrier-protein] reductase beta subunit) (KAR beta subunit) (Carbonyl reductase family member 4) (CBR4) (Quinone reductase CBR4) (EC 1.6.5.10) (Short chain dehydrogenase/reductase family 45C member 1)	1.5418	-0.302232	0.249794	-0.567793	0.0345624	-0.404742	0.158716	13.528	12.6828	13.2941	12.5562	12.5956	13.5007	14.4284	NA	11.7647	13.779	NA	13.9779	14.0545	13.5823	13.6348	13.6217	NA	13.8691
Q96H79	ZCCHL	Zinc finger CCCH-type antiviral protein 1-like	1.5408	0.223032	0.206279	0.341971	0.05783	0.749598	9.06803e-05	14.0678	14.2922	14.2428	13.5737	14.2882	14.2013	14.2222	13.9149	14.0452	13.4744	13.9164	13.848	13.6371	13.7366	13.7433	13.0701	13.5488	13.1454
Q15154	PCM1	Pericentriolar material 1 protein (PCM-1) (hPCM-1)	1.539	0.447118	0.178297	0.889008	0.00338977	0.434066	0.176986	13.522	12.8852	12.6499	14.0824	13.1155	13.2701	12.7486	NA	12.2298	NA	11.1961	12.3087	NA	13.0755	NA	12.3788	12.5923	12.9741
P13674	P4HA1	Prolyl 4-hydroxylase subunit alpha-1 (4-PH alpha-1) (EC 1.14.11.2) (Procollagen-proline,2-oxoglutarate-4-dioxygenase subunit alpha-1)	1.5389	-0.382687	0.000755914	-0.351985	0.00231191	-0.847397	1.10719e-09	14.7513	14.5805	14.7083	14.8283	14.3839	14.5589	14.8134	15.2926	15.1465	14.7241	15.1088	14.9203	14.8997	14.7566	15.1724	15.4097	15.6567	15.4283
P00918	CAH2	Carbonic anhydrase 2 (EC 4.2.1.1) (Carbonate dehydratase II) (Carbonic anhydrase C) (CAC) (Carbonic anhydrase II) (CA-II) (Cyanamide hydratase CA2) (EC 4.2.1.69)	1.5368	-0.670497	3.1961e-07	-0.394587	0.00137565	-0.954449	2.74779e-10	14.3976	14.5954	14.4039	14.8286	14.6392	14.8129	14.8862	15.1306	15.2616	15.2227	14.5131	14.8038	14.869	15.3108	15.5206	15.5146	15.2779	15.423
Q15928	ZN141	Zinc finger protein 141	1.5332	-1.56484	2.09918e-16	-0.647316	4.66138e-06	-0.825149	6.66331e-08	17.6626	17.8826	17.762	17.3665	18.0901	17.6415	19.1041	19.6483	19.091	19.5133	18.4469	18.1458	18.5487	18.551	18.6513	18.3182	18.8202	18.6139
Q7Z4H8	PLGT3	Protein O-glucosyltransferase 3 (EC 2.4.1.-) (KDEL motif-containing protein 2) (Protein O-xylosyltransferase POGLUT3) (EC 2.4.2.-)	1.5311	0.290824	0.00257811	0.236253	0.0166086	0.854786	1.44526e-11	15.0218	14.686	14.9609	14.78	14.645	14.828	14.2289	14.5582	14.613	14.7779	14.4519	14.4762	15.059	14.5605	13.9472	14.2352	13.8741	14.017
Q86T03	PP4P1	Type 1 phosphatidylinositol 4,5-bisphosphate 4-phosphatase (Type 1 PtdIns-4,5-P2 4-Ptase) (EC 3.1.3.78) (PtdIns-4,5-P2 4-Ptase I) (Transmembrane protein 55B)	1.5308	0.263731	0.210319	-0.679563	0.00164737	-0.46525	0.0380904	14.2256	14.1455	14.6226	14.4195	14.2416	14.2739	13.5519	14.7832	13.4242	14.5367	15.0663	15.278	14.9555	14.7996	14.6345	14.8498	14.9702	14.7876
P40926	MDHM	Malate dehydrogenase, mitochondrial (EC 1.1.1.37)	1.53	-1.80744	1.02494e-16	-1.70945	2.20658e-15	-0.421645	0.00687417	17.0144	17.1154	17.2726	17.359	16.997	17.4354	19.3686	18.6707	18.8859	19.2554	18.959	18.7792	19.3307	18.8028	17.6465	17.4337	17.7062	17.9341
Q5T5P2	SKT	Sickle tail protein homolog	1.5295	0.331621	0.00161273	0.490722	1.32009e-05	0.732984	7.0375e-09	14.9687	15.1063	14.844	14.9123	15.2305	14.7472	14.4095	14.6694	14.9322	14.8553	14.4827	14.3352	14.7002	14.5622	14.218	14.402	14.2443	14.2469
Q2TAL8	QRIC1	Transcriptional regulator QRICH1 (Glutamine-rich protein 1)	1.523	0.709422	2.7164e-05	0.558269	0.000889893	0.562984	0.00124997	14.1649	14.4753	14.0639	13.824	14.3783	14.0927	13.6241	13.2574	13.8389	12.7309	13.409	13.2564	13.6977	13.5265	13.4156	13.3218	13.5711	13.5622
Q9GZU8	PIP30	PSME3-interacting protein (NEFA-interacting nuclear protein NIP30) (PA28G-interacting protein)	1.5225	1.71338	2.33369e-06	1.18318	0.0017161	0.804758	0.0380419	NA	15.6309	15.7033	16.3803	16.3193	NA	13.8082	14.1999	14.2656	14.0061	15.2855	14.7604	13.9123	NA	14.7302	15.193	15.1702	NA
P04083	ANXA1	Annexin A1 (Annexin I) (Annexin-1) (Calpactin II) (Calpactin-2) (Chromobindin-9) (Lipocortin I) (Phospholipase A2 inhibitory protein) (p35) [Cleaved into: Annexin Ac2-26]	1.5223	-0.013093	0.957499	-0.196634	0.407702	-0.700902	0.00278453	13.4733	13.1998	13.0376	13.6997	13.4671	12.9404	13.1294	13.8613	13.5201	12.9659	14.119	13.2704	13.1847	13.5645	14.1934	14.1613	14.0023	13.7988
Q9BRX5	PSF3	DNA replication complex GINS protein PSF3 (GINS complex subunit 3)	1.5197	1.49203	2.37796e-07	0.658031	0.0115037	0.993001	0.000362785	14.9857	14.6779	NA	14.9113	14.7072	15.2158	NA	13.3394	13.3784	13.563	14.0661	NA	14.9689	13.8586	14.1295	NA	13.7786	13.9806
O60701	UGDH	UDP-glucose 6-dehydrogenase (UDP-Glc dehydrogenase) (UDP-GlcDH) (UDPGDH) (EC 1.1.1.22)	1.5179	-0.320145	2.73886e-06	-0.778947	5.79493e-16	-0.544983	3.68503e-11	14.6728	14.5237	14.5952	14.6823	14.4399	14.65	14.9469	15.0191	14.8203	14.8471	15.3232	15.556	15.238	15.4297	14.9649	15.144	15.2044	15.2978
Q9NR45	SIAS	Sialic acid synthase (N-acetylneuraminate synthase) (EC 2.5.1.56) (N-acetylneuraminate-9-phosphate synthase) (EC 2.5.1.57) (N-acetylneuraminic acid phosphate synthase) (N-acetylneuraminic acid synthase)	1.5163	-0.2635	0.0760453	-0.261816	0.0897342	-0.737577	9.76488e-06	14.6925	14.7455	14.4773	14.7608	14.7029	14.6849	14.4936	15.3901	14.6053	15.3134	15.1935	14.8925	14.9839	14.7567	15.5888	15.3926	15.2876	15.4606
P22307	SCP2	Sterol carrier protein 2 (SCP-2) (Acetyl-CoA C-myristoyltransferase) (EC 2.3.1.155) (Non-specific lipid-transfer protein) (NSL-TP) (Propanoyl-CoA C-acyltransferase) (EC 2.3.1.176) (SCP-2/3-oxoacyl-CoA thiolase) (SCP-2/thiolase) (EC 2.3.1.16) (SCP-chi) (SCPX) (Sterol carrier protein X) (SCP-X)	1.5136	-0.611965	0.000213808	-1.10061	6.37799e-09	-0.466557	0.00688691	14.4955	14.2656	14.632	14.4793	14.3351	14.6596	15.2343	15.6081	14.8206	14.6913	15.6032	15.7377	15.6991	15.3483	14.8197	14.9333	15.0614	15.0376
Q15418	KS6A1	Ribosomal protein S6 kinase alpha-1 (S6K-alpha-1) (EC 2.7.11.1) (90 kDa ribosomal protein S6 kinase 1) (p90-RSK 1) (p90RSK1) (p90S6K) (MAP kinase-activated protein kinase 1a) (MAPK-activated protein kinase 1a) (MAPKAP kinase 1a) (MAPKAPK-1a) (Ribosomal S6 kinase 1) (RSK-1)	1.5129	-0.206471	0.259717	-0.149116	0.452728	-0.749141	0.000144655	14.4779	14.4681	14.7346	14.6484	14.8115	14.8358	14.1061	15.4141	15.1883	15.0716	15.0812	14.719	15.4585	14.1544	15.4459	15.3516	15.5846	15.4312
Q9Y316	MEMO1	Protein MEMO1 (C21orf19-like protein) (Hepatitis C virus NS5A-transactivated protein 7) (HCV NS5A-transactivated protein 7) (Mediator of ErbB2-driven cell motility 1) (Mediator of cell motility 1) (Memo-1)	1.5121	0.0775552	0.673488	0.299622	0.089633	0.614429	0.000875627	13.0567	13.5268	12.9097	13.6178	13.8385	12.3134	13.3935	13.2419	13.1162	13.4502	12.7097	12.7157	13.0643	12.989	12.8913	12.806	12.4538	12.0683
Q9BYD2	RM09	Large ribosomal subunit protein bL9m (39S ribosomal protein L9, mitochondrial) (L9mt) (MRP-L9)	1.5079	0.160217	0.225927	0.570776	4.72381e-05	0.38578	0.00606206	14.8514	14.7464	14.3719	14.7363	14.567	14.5854	14.1103	14.3336	14.6608	14.1862	13.9537	13.8417	13.5076	14.2502	14.031	13.8175	14.0946	14.35
Q96A26	F162A	Protein FAM162A (E2-induced gene 5 protein) (Growth and transformation-dependent protein) (HGTD-P)	1.5077	-1.90018	5.49709e-14	-1.35989	1.53017e-09	-0.602597	0.00272563	13.9	13.0688	14.0243	13.6101	13.1123	13.9816	15.4421	15.4889	15.7448	15.3343	15.2368	14.902	15.0613	14.8136	14.1084	13.9323	14.5457	14.3981
Q9UJC5	SH3L2	SH3 domain-binding glutamic acid-rich-like protein 2 (Fovea-associated SH3 domain-binding protein)	1.5068	-0.508186	0.002638	-0.597509	0.000649201	-0.685067	0.000185042	15.0641	14.9212	15.1753	14.9719	14.7325	15.2222	15.4731	15.7272	15.503	15.2222	15.1971	15.8893	15.8294	15.4648	15.5482	15.8113	15.7326	15.6388
O14841	OPLA	5-oxoprolinase (EC 3.5.2.9) (5-oxo-L-prolinase) (5-OPase) (Pyroglutamase)	1.5066	-1.26832	1.13957e-06	-0.860898	0.000461807	-0.759793	0.00256739	11.6946	12.4102	12.0404	NA	12.5118	12.5912	12.8204	14.0266	13.6401	13.4138	13.0081	12.8963	12.9765	13.761	12.6605	12.8094	13.4174	13.3502
P00491	PNPH	Purine nucleoside phosphorylase (PNP) (EC 2.4.2.1) (Inosine phosphorylase) (Inosine-guanosine phosphorylase)	1.5062	-1.21392	1.03798e-16	-0.822364	4.15534e-11	-0.755939	7.00076e-10	15.7129	15.7413	15.6198	15.5967	15.9034	15.8822	16.8784	17.0549	17.1401	16.629	16.5282	16.5288	16.5247	16.5598	16.3724	16.3492	16.4908	16.6634
Q96BI1	S22AI	Solute carrier family 22 member 18 (Beckwith-Wiedemann syndrome chromosomal region 1 candidate gene A protein) (Efflux transporter-like protein) (Imprinted multi-membrane-spanning polyspecific transporter-related protein 1) (Organic cation transporter-like protein 2) (ORCTL-2) (Solute carrier family 22 member 1-like) (Tumor-suppressing STF cDNA 5 protein) (Tumor-suppressing subchromosomal transfe…	1.5059	-1.06727	7.31128e-11	-1.03912	3.07891e-10	-0.477285	0.00094761	13.4775	13.6047	13.7715	12.9356	13.0136	13.473	14.7016	14.5071	14.5942	14.216	14.5685	14.4412	14.6158	14.4446	13.8682	14.2492	13.7715	13.9339
Q5RI15	COX20	Cytochrome c oxidase assembly protein COX20, mitochondrial	1.5032	1.52489	1.29628e-07	1.26555	6.01933e-06	0.287762	0.304514	14.7405	15.4015	15.421	14.9821	15.433	14.9715	13.5055	NA	13.3323	13.5574	NA	13.8233	13.0752	14.2768	14.8196	14.8391	NA	14.4501
Q00534	CDK6	Cyclin-dependent kinase 6 (EC 2.7.11.22) (Cell division protein kinase 6) (Serine/threonine-protein kinase PLSTIRE)	1.5004	1.99691	3.1453e-05	0.978065	0.0356038	0.942003	0.0537713	15.6234	15.4357	15.4175	NA	15.6073	15.4844	13.5511	11.329	14.6988	14.4881	13.8336	14.3156	15.0714	14.9218	14.1035	14.5613	15.1387	14.4831
Q16637	SMN	Survival motor neuron protein (Component of gems 1) (Gemin-1)	1.4999	0.373945	0.031471	0.738444	7.28559e-05	0.327653	0.0845149	13.939	13.6685	14.0485	13.8788	13.2255	13.8564	13.701	12.3277	13.1178	13.2075	12.0801	13.3172	12.7664	13.056	13.046	13.2985	12.6734	13.845
Q92785	REQU	Zinc finger protein ubi-d4 (Apoptosis response zinc finger protein) (BRG1-associated factor 45D) (BAF45D) (D4, zinc and double PHD fingers family 2) (Protein requiem)	1.4993	-0.339999	0.554705	0.505975	0.389552	1.03973	0.0780948	13.2043	13.1302	NA	13.9035	12.7187	12.2412	NA	13.8628	13.3571	13.9245	13.9333	NA	12.059	12.255	11.9327	NA	12.9441	11.7693
Q9Y289	SC5A6	Sodium-dependent multivitamin transporter (Na(+)-dependent multivitamin transporter) (hSMVT) (Solute carrier family 5 member 6)	1.4992	-0.371825	0.215743	0.309497	0.409041	0.952651	0.0122324	NA	15.6224	14.5032	14.3695	14.8683	NA	15.8954	NA	15.1626	14.6121	NA	14.7187	14.2356	NA	14.1301	13.538	NA	NA
Q07955	SRSF1	Serine/arginine-rich splicing factor 1 (Alternative-splicing factor 1) (ASF-1) (Splicing factor, arginine/serine-rich 1) (pre-mRNA-splicing factor SF2, P33 subunit)	1.4974	1.51622	3.10785e-16	1.30842	1.11531e-13	0.4582	0.000787248	16.7701	16.8587	16.3881	16.6366	16.8378	16.3181	14.9998	14.6889	15.5416	15.148	15.3698	15.0984	15.212	15.2584	16.0315	16.2682	16.0992	15.9406
P02771	FETA	Alpha-fetoprotein (Alpha-1-fetoprotein) (Alpha-fetoglobulin)	1.4964	-3.0106	8.61028e-21	0.238475	0.225798	0.161749	0.459128	13.649	13.8377	13.6062	13.7468	13.7302	13.5825	17.0608	16.6495	17.0892	16.3829	13.9149	12.8821	13.9817	13.2537	13.8845	13.3925	13.6668	13.3955
Q13868	EXOS2	Exosome complex component RRP4 (Exosome component 2) (Ribosomal RNA-processing protein 4)	1.4934	0.572925	0.000794127	0.410753	0.0174067	0.555549	0.00218888	14.0361	14.1811	13.6621	14.1738	14.0465	13.7574	13.2408	12.8144	13.7621	13.0841	13.4674	13.3552	12.9174	13.864	13.2255	13.0908	13.1685	13.54
Q6PCE3	PGM2L	Glucose 1,6-bisphosphate synthase (EC 2.7.1.106) (PMMLP) (Phosphoglucomutase-2-like 1)	1.4892	-1.12468	6.69694e-07	-0.833816	2.90115e-05	-0.702794	0.000436966	12.8796	NA	13.0116	13.3736	NA	13.161	14.6117	13.8388	NA	14.4697	13.626	13.721	14.6243	14.0281	14.0175	13.991	13.6538	13.8129
P35914	HMGCL	Hydroxymethylglutaryl-CoA lyase, mitochondrial (HL) (HMG-CoA lyase) (EC 4.1.3.4) (3-hydroxy-3-methylglutarate-CoA lyase)	1.489	-0.86701	6.07202e-05	-0.668097	0.00192561	-0.529919	0.0174399	12.9226	12.1348	13.0526	13.4831	12.2839	12.6027	13.6573	14.1125	13.542	13.3909	13.3822	13.8557	13.4499	13.503	13.4638	13.269	13.4133	13.4921
P30086	PEBP1	Phosphatidylethanolamine-binding protein 1 (PEBP-1) (HCNPpp) (Neuropolypeptide h3) (Prostatic-binding protein) (Raf kinase inhibitor protein) (RKIP) [Cleaved into: Hippocampal cholinergic neurostimulating peptide (HCNP)]	1.4889	-2.31637	4.09409e-22	-1.21051	1.8221e-12	-0.73159	8.43846e-07	15.4915	15.5086	15.5465	15.6909	15.6502	15.793	18.0671	17.735	17.9617	18.0414	16.9736	16.614	17.0159	16.8331	16.4627	16.1591	16.4137	16.4854
P31150	GDIA	Rab GDP dissociation inhibitor alpha (Rab GDI alpha) (Guanosine diphosphate dissociation inhibitor 1) (GDI-1) (Oligophrenin-2) (Protein XAP-4)	1.4858	-0.35401	0.00672678	-0.454482	0.000845791	-0.5644	8.5547e-05	13.9718	13.5823	13.9582	14.3801	13.2803	13.85	13.9292	14.7281	13.9645	14.3602	14.6492	14.3949	14.337	14.1606	14.442	14.4183	14.6778	14.4432
P14923	PLAK	Junction plakoglobin (Catenin gamma) (Desmoplakin III) (Desmoplakin-3)	1.4855	-0.435285	1.21624e-06	-0.264626	0.00197887	-0.855133	1.8878e-13	15.3003	14.9306	14.9347	14.9496	14.9758	15.088	15.3278	15.579	15.4555	15.1235	15.2945	15.116	15.132	15.3583	15.678	15.7706	15.8756	15.9386
O43148	MCES	mRNA cap guanine-N7 methyltransferase (EC 2.1.1.56) (RG7MT1) (mRNA (guanine-N(7))-methyltransferase) (mRNA cap methyltransferase) (hCMT1) (hMet) (hcm1p)	1.4842	-0.51221	0.000353877	-0.808659	3.15998e-07	-0.459887	0.00235058	14.7827	14.4054	14.8612	15.0587	14.3258	15.161	15.1336	15.5093	14.7937	15.7985	15.6008	15.5478	15.9074	15.5853	15.3745	14.8414	15.5495	15.4808
Q15645	PCH2	Pachytene checkpoint protein 2 homolog (Human papillomavirus type 16 E1 protein-binding protein) (16E1-BP) (HPV16 E1 protein-binding protein) (Thyroid hormone receptor interactor 13) (Thyroid receptor-interacting protein 13) (TR-interacting protein 13) (TRIP-13)	1.4838	0.0915915	0.792435	0.332612	0.335005	0.63334	0.0728535	12.7898	12.8782	13.1551	NA	12.2504	12.5909	12.4241	12.6187	12.7183	NA	11.7531	12.5384	NA	12.2089	NA	12.5073	11.7447	11.3462
Q969J3	BORC5	BLOC-1-related complex subunit 5 (Loss of heterozygosity 12 chromosomal region 1) (Myristoylated lysosomal protein) (Myrlysin)	1.4836	-1.15648	6.91993e-07	-0.890035	8.61778e-05	-0.888976	0.000140166	12.4023	12.6662	12.1979	13.4678	12.3719	12.1469	13.5637	13.6328	13.2395	13.8488	13.0289	13.0287	13.5094	13.4631	12.8555	13.4593	13.4063	13.3048
Q8WVM7	STAG1	Cohesin subunit SA-1 (SCC3 homolog 1) (Stromal antigen 1)	1.4777	-0.950966	0.0217186	-1.12243	0.0178814	0.343348	0.526823	NA	12.3049	13.1788	12.2534	12.6566	NA	14.0776	14.3235	13.5694	14.447	14.3289	13.4779	15.7952	NA	12.5436	12.812	13.8491	NA
Q03001	DYST	Dystonin (230 kDa bullous pemphigoid antigen) (230/240 kDa bullous pemphigoid antigen) (Bullous pemphigoid antigen 1) (BPA) (Bullous pemphigoid antigen) (Dystonia musculorum protein) (Hemidesmosomal plaque protein)	1.4776	-1.97817	2.56655e-15	-1.18623	9.66931e-09	-0.813156	2.9069e-05	12.3628	12.5947	12.879	13.4312	12.6523	13.0136	15.1315	14.4902	14.8174	14.3845	13.7999	13.8989	13.8894	14.1045	13.6773	13.917	13.1984	13.4077
Q9NUU6	OTULL	Inactive ubiquitin thioesterase OTULINL	1.4773	-0.931591	6.40714e-05	-0.787859	0.000747937	-0.813717	0.000806029	14.1993	14.8282	14.4701	14.4368	14.8047	15.065	15.3555	15.4319	15.5746	15.073	15.4405	14.8339	15.3107	15.552	15.185	15.0426	15.2844	15.7284
P48506	GSH1	Glutamate--cysteine ligase catalytic subunit (EC 6.3.2.2) (GCS heavy chain) (Gamma-ECS) (Gamma-glutamylcysteine synthetase)	1.4773	0.403202	0.0880803	-0.547969	0.0246549	-0.349125	0.184416	14.9972	15.0447	15.2242	15.3729	15.5325	15.3306	15.7301	15.1221	13.3143	15.1583	16.2073	16.0853	15.424	15.8742	15.6807	15.5627	15.7401	15.8119
P62330	ARF6	ADP-ribosylation factor 6 (EC 3.6.5.2)	1.4755	-0.676258	5.57327e-06	-0.317519	0.027237	-0.748859	2.477e-06	13.7995	13.6792	13.6986	14.4284	13.7184	13.9155	14.3383	14.9767	14.4496	14.3179	14.2694	14.0025	14.4284	14.1882	14.378	14.3988	14.8199	15.0172
P29401	TKT	Transketolase (TK) (EC 2.2.1.1)	1.4753	-1.19321	9.06543e-13	-1.24802	6.80778e-13	-0.440665	0.00145166	15.1098	14.9719	15.1629	14.9044	14.9009	15.2619	16.5549	15.9484	16.2454	16.436	16.1894	16.3137	16.662	16.3182	15.5199	15.4365	15.5736	15.724
P05026	AT1B1	Sodium/potassium-transporting ATPase subunit beta-1 (Sodium/potassium-dependent ATPase subunit beta-1)	1.4734	-1.51542	1.21894e-13	-0.518799	0.000962628	-0.590644	0.000328765	14.7123	14.7196	15.0471	15.2231	14.7595	14.8139	16.635	16.6433	16.1482	16.9761	15.5648	15.4262	16.2554	15.3037	15.9457	15.4586	15.8005	15.6327
Q9NR30	DDX21	Nucleolar RNA helicase 2 (EC 3.6.4.13) (DEAD box protein 21) (Gu-alpha) (Nucleolar RNA helicase Gu) (Nucleolar RNA helicase II) (RH II/Gu)	1.4731	0.732025	2.56016e-10	0.430879	3.11017e-05	0.742979	6.39503e-10	15.2257	15.1158	15.218	15.2706	15.1424	15.339	14.2152	14.4657	14.5375	14.6046	14.7231	14.9032	14.6546	14.7948	14.3635	14.5123	14.4729	14.4786
Q15070	OXA1L	Mitochondrial inner membrane protein OXA1L (Hsa) (OXA1Hs) (Oxidase assembly 1-like protein) (OXA1-like protein)	1.4727	0.909536	8.17212e-08	0.859096	4.41683e-07	0.619081	0.000183168	14.9527	15.2657	15.0308	15.101	15.0193	15.2061	13.3941	14.3232	14.6254	14.5212	14.0992	13.6187	14.7706	14.453	14.8392	14.495	14.3428	14.2245
P15121	ALDR	Aldo-keto reductase family 1 member B1 (EC 1.1.1.300) (EC 1.1.1.372) (EC 1.1.1.54) (Aldehyde reductase) (Aldose reductase) (AR) (EC 1.1.1.21)	1.4725	0.286071	0.0231171	-0.0462588	0.753931	-0.655326	4.54075e-06	15.0138	14.7031	14.3973	14.7061	14.6316	14.7628	14.6299	14.5269	13.9123	14.5584	14.9791	14.4818	14.749	14.9442	15.434	15.3479	15.419	15.3895
Q96TA1	NIBA2	Protein Niban 2 (Meg-3) (Melanoma invasion by ERK) (MINERVA) (Niban-like protein 1) (Protein FAM129B)	1.4725	-0.99505	8.70046e-15	-0.691859	7.35768e-10	-0.708541	7.08735e-10	14.6223	14.6086	14.5085	14.5935	14.5505	14.5972	15.3412	15.6182	15.9527	15.3836	15.3592	15.1601	15.325	15.2497	15.2995	15.0622	15.3764	15.4226
Q16880	CGT	2-hydroxyacylsphingosine 1-beta-galactosyltransferase (EC 2.4.1.47) (Ceramide UDP-galactosyltransferase) (Cerebroside synthase) (UDP-galactose-ceramide galactosyltransferase)	1.4718	-0.847974	5.69821e-11	-0.717726	8.08479e-09	-0.694836	3.37091e-08	14.3155	14.1598	14.3733	14.205	14.2346	14.4997	15.1343	14.964	15.3896	15.0877	14.733	14.8948	15.2475	15.1178	14.9979	15.0809	14.9413	14.8815
A8K0Z3	WASH1	WASH complex subunit 1 (CXYorf1-like protein on chromosome 9) (Protein FAM39E) (WAS protein family homolog 1)	1.4701	0.880388	0.0003519	1.02354	1.76903e-05	0.871911	0.000260432	16.4006	NA	16.6324	15.957	NA	15.1214	15.1009	15.8823	NA	15.0668	15.5174	14.5301	15.3807	15.2541	15.2555	15.1678	15.4822	15.3834
P50613	CDK7	Cyclin-dependent kinase 7 (EC 2.7.11.22) (EC 2.7.11.23) (39 kDa protein kinase) (p39 Mo15) (CDK-activating kinase 1) (Cell division protein kinase 7) (Serine/threonine-protein kinase 1) (TFIIH basal transcription factor complex kinase subunit)	1.468	0.837124	0.20757	1.08601	0.116218	0.788189	0.288977	12.271	12.257	NA	NA	11.8914	12.1506	NA	NA	10.4374	12.1734	NA	NA	10.746	11.367	11.2526	NA	NA	11.456
P60660	MYL6	Myosin light polypeptide 6 (17 kDa myosin light chain) (LC17) (Myosin light chain 3) (MLC-3) (Myosin light chain alkali 3) (Myosin light chain A3) (Smooth muscle and nonmuscle myosin light chain alkali 6)	1.4671	1.25785	7.01594e-07	-0.309587	0.208819	-0.461495	0.0677464	17.6152	17.4426	17.5271	17.7407	17.4496	17.6402	16.0158	16.9375	16.088	15.965	17.9758	18.0735	17.5861	17.6997	17.9401	17.8985	18.0531	18.051
P11169	GTR3	Solute carrier family 2, facilitated glucose transporter member 3 (Glucose transporter type 3, brain) (GLUT-3)	1.4669	1.06429	2.45908e-07	0.806576	5.173e-05	-0.984189	3.24967e-06	17.2974	17.1238	17.4447	17.3045	17.335	17.5656	16.052	16.3983	15.9178	16.2936	16.5401	16.269	16.3405	16.6853	17.827	17.9878	18.6252	18.558
Q9Y657	SPIN1	Spindlin-1 (Ovarian cancer-related protein) (Spindlin1)	1.4654	0.65125	0.00694087	0.613664	0.0133549	0.558553	0.0306711	13.7604	14.2525	NA	14.5847	14.5051	13.9005	NA	12.8972	13.4661	13.8612	13.148	NA	13.631	13.3271	13.6059	NA	13.4057	13.2598
Q8WUH1	CHUR	Protein Churchill	1.4617	0.307415	0.144303	0.447499	0.0382718	0.691528	0.00225322	15.1203	15.0357	14.4966	14.63	15.0928	14.0313	14.4718	14.6294	14.5791	14.6257	14.6068	14.0784	14.1637	14.4589	14.6327	14.4526	13.6673	13.5791
Q9UNZ5	L10K	Leydig cell tumor 10 kDa protein homolog	1.4607	0.300149	0.329296	-0.0336984	0.930002	-1.03781	0.00159321	15.4385	15.393	15.4693	15.2711	15.1243	14.8544	15.3246	14.2969	15.2331	NA	14.9185	15.7335	NA	14.8972	NA	15.9043	16.3104	16.3469
P46778	RL21	Large ribosomal subunit protein eL21 (60S ribosomal protein L21)	1.4579	0.832659	2.26438e-05	0.989155	1.76778e-06	0.424688	0.0351103	17.3868	17.0949	17.1148	17.1989	17.1755	17.6144	16.4112	16.4395	16.4208	15.945	16.121	16.8605	16.0063	15.6766	16.7103	16.5727	16.7131	16.9261
P0DP25	CALM3	Calmodulin-3	1.4577	-1.36593	5.76329e-15	-0.871317	4.47542e-09	-0.704654	9.31125e-07	15.8126	15.7979	15.7204	15.9954	15.9351	15.8591	17.557	16.859	17.2288	17.3056	16.5067	16.5765	16.9921	16.8363	16.6959	16.4481	16.4204	16.6805
P62857	RS28	Small ribosomal subunit protein eS28 (40S ribosomal protein S28)	1.457	2.18496	4.33722e-12	0.710795	0.0054847	0.843981	0.00163837	17.4239	17.5313	17.4676	17.0906	17.2016	17.1522	15.5948	14.6759	15.0453	15.0585	17.0954	16.8187	15.8902	16.3241	16.1899	16.6482	16.4271	16.3305
P54709	AT1B3	Sodium/potassium-transporting ATPase subunit beta-3 (Sodium/potassium-dependent ATPase subunit beta-3) (ATPB-3) (CD antigen CD298)	1.4545	-0.963662	9.90884e-08	-0.710825	4.22399e-05	-0.611548	0.000512237	15.6281	15.3102	15.428	15.5386	15.2614	15.5676	16.4114	16.5439	16.5874	16.3122	16.2078	16.2753	16.4627	15.9623	16.05	15.9473	16.3162	16.1975
Q12965	MYO1E	Unconventional myosin-Ie (Myosin-Ic) (Unconventional myosin 1E)	1.4538	-0.567937	2.47814e-06	-0.418897	0.000364158	-0.578782	4.75624e-06	14.2892	14.1129	14.3347	14.0855	14.2837	14.3225	14.9905	14.7631	14.9199	14.9476	14.7002	14.6418	14.9096	14.8499	15.225	14.6269	14.9747	14.9145
Q9H7Z6	KAT8	Histone acetyltransferase KAT8 (EC 2.3.1.48) (Lysine acetyltransferase 8) (MOZ, YBF2/SAS3, SAS2 and TIP60 protein 1) (MYST-1) (hMOF)	1.4525	0.354293	0.38434	0.570628	0.167235	0.775717	0.0702617	14.8894	14.3395	14.0944	14.4874	14.3555	14.6356	13.8016	14.8012	13.2597	NA	14.8401	12.6784	NA	14.2403	NA	13.6187	13.3024	14.2226
Q12797	ASPH	Aspartyl/asparaginyl beta-hydroxylase (EC 1.14.11.16) (Aspartate beta-hydroxylase) (ASP beta-hydroxylase) (Peptide-aspartate beta-dioxygenase)	1.4516	-0.5633	4.66e-08	-0.592523	2.6647e-08	-0.534783	4.68421e-07	13.5725	13.4876	13.8849	13.3805	13.709	13.3751	14.3611	14.4514	13.934	14.1456	14.2806	14.1821	14.4426	14.1284	14.1101	14.3123	14.2499	14.1305
Q10469	MGAT2	Alpha-1,6-mannosyl-glycoprotein 2-beta-N-acetylglucosaminyltransferase (EC 2.4.1.143) (Beta-1,2-N-acetylglucosaminyltransferase II) (GlcNAc-T II) (GNT-II) (Mannoside acetylglucosaminyltransferase 2) (N-glycosyl-oligosaccharide-glycoprotein N-acetylglucosaminyltransferase II)	1.4508	-0.41286	0.0846211	-0.284173	0.264677	0.322608	0.229878	12.74	12.4456	12.3173	12.3223	12.9482	12.7399	12.6961	12.7089	13.4656	11.9247	12.4953	12.6983	11.871	12.8558	11.7273	12.342	11.3814	12.0426
Q8IYU8	MICU2	Calcium uptake protein 2, mitochondrial (EF-hand domain-containing family member A1)	1.45	-1.09824	3.13154e-08	-0.83657	1.13827e-05	-0.665101	0.000508354	13.7739	13.1829	13.9222	13.8609	13.4636	13.6576	14.9843	14.8036	14.9663	14.2194	14.665	14.5126	14.48	14.2538	14.3377	14.0925	14.6021	14.1933
Q14694	UBP10	Ubiquitin carboxyl-terminal hydrolase 10 (EC 3.4.19.12) (Deubiquitinating enzyme 10) (Ubiquitin thioesterase 10) (Ubiquitin-specific-processing protease 10)	1.4493	0.792374	8.95734e-05	1.14194	2.00289e-07	0.477992	0.0231656	14.6684	14.8572	14.5039	14.2833	14.2764	14.9039	13.9906	14.0958	13.1707	13.9021	13.5335	13.8961	13.5034	12.828	13.9855	14.0697	14.1552	14.2063
Q9NPE3	NOP10	H/ACA ribonucleoprotein complex subunit 3 (Nucleolar protein 10) (Nucleolar protein family A member 3) (snoRNP protein NOP10)	1.4478	0.949261	0.000884177	1.54932	6.6032e-07	0.345618	0.279158	15.1336	15.0375	14.5101	14.8318	14.6519	14.5089	13.4445	13.6167	13.9577	14.2999	13.159	13.6675	12.9623	13.1297	14.9061	14.2322	14.2049	14.3902
Q9BTD8	RBM42	RNA-binding protein 42 (RNA-binding motif protein 42)	1.4453	0.902019	0.00022876	1.29361	1.07366e-06	0.431443	0.0972096	14.5856	14.3419	13.8813	14.2585	14.3666	14.844	12.8314	13.4157	13.8104	13.5523	12.8348	12.0556	14.117	13.2778	13.908	14.4837	13.1361	14.206
Q9P0K7	RAI14	Ankycorbin (Ankyrin repeat and coiled-coil structure-containing protein) (Novel retinal pigment epithelial cell protein) (Retinoic acid-induced protein 14)	1.445	-0.797287	2.09398e-05	-0.56753	0.00209318	-0.466374	0.0145647	13.4892	13.0423	13.5191	13.5816	12.8658	13.151	14.6756	14.0122	13.5751	14.845	13.6923	13.7863	15.0898	13.604	14.2134	13.9048	13.8446	13.805
P23528	COF1	Cofilin-1 (18 kDa phosphoprotein) (p18) (Cofilin, non-muscle isoform)	1.4428	0.515577	0.0281481	-0.118897	0.66267	-0.622126	0.0138856	17.1355	17.1283	17.5292	16.9508	16.9011	17.3777	16.4749	16.5105	16.5095	17.1245	17.3052	17.0847	17.6498	17.1175	17.6382	17.5168	18.0682	17.947
O95857	TSN13	Tetraspanin-13 (Tspan-13) (Tetraspan NET-6) (Transmembrane 4 superfamily member 13)	1.4415	-0.0644148	0.655171	1.04769	2.04492e-10	0.330388	0.0214211	14.8241	15.065	15.0474	14.9389	14.969	14.9728	15.1141	15.2462	14.9477	14.9093	14.1564	13.6221	14.137	13.7558	14.5585	14.71	14.6236	14.6483
Q9NYH9	UTP6	U3 small nucleolar RNA-associated protein 6 homolog (Hepatocellular carcinoma-associated antigen 66) (Multiple hat domains protein)	1.4411	0.482032	0.00566957	0.150114	0.431709	0.708679	0.000192908	14.3684	14.8299	14.0535	14.3851	14.5471	14.0053	14.205	13.5116	13.2185	14.1939	14.0778	14.1311	14.0822	14.2259	13.4383	13.7627	13.237	13.8449
Q9HB09	B2L12	Bcl-2-like protein 12 (Bcl2-L-12) (Bcl-2-related proline-rich protein)	1.4391	0.770548	0.0350411	0.899342	0.018992	1.11055	0.00664477	13.4672	13.4697	NA	NA	13.571	12.7406	NA	12.5044	12.5788	NA	12.5012	NA	NA	12.3244	NA	NA	12.359	12.0442
O14493	CLD4	Claudin-4 (Clostridium perfringens enterotoxin receptor) (CPE-R) (CPE-receptor) (Williams-Beuren syndrome chromosomal region 8 protein)	1.4365	-0.71824	0.0258419	-1.52487	1.34505e-05	-0.122363	0.767415	13.9707	12.9655	13.3028	13.8307	13.2039	14.3659	14.5035	14.8103	14.462	13.595	15.6388	14.3381	16.0053	15.0703	13.8751	13.4616	13.8912	14.2145
Q5T0Z8	CF132	Uncharacterized protein C6orf132	1.4356	-0.0389357	0.924413	0.228961	0.580622	0.599601	0.148797	14.7327	13.6176	NA	NA	13.8766	15.1668	NA	13.7713	14.2284	NA	13.7074	NA	NA	14.14	NA	NA	12.7677	14.3384
O75781	PALM	Paralemmin-1 (Paralemmin)	1.4345	-1.26097	1.33364e-05	-0.915619	0.00130409	-0.76654	0.00916684	13.2063	12.6314	12.5097	13.542	13.0245	12.5578	14.9579	13.044	14.2451	13.962	12.8572	14.4503	13.4226	14.1906	13.3385	14.0615	13.3509	13.5735
P35625	TIMP3	Metalloproteinase inhibitor 3 (Protein MIG-5) (Tissue inhibitor of metalloproteinases 3) (TIMP-3)	1.4313	-0.867861	2.45797e-08	-1.35537	4.05451e-13	-0.396483	0.00723034	14.1475	14.2495	14.5988	14.6098	14.0591	14.581	15.4599	15.4857	15.193	14.8184	16.0123	15.5535	15.8151	15.5406	14.5017	14.6068	15.0234	14.9541
A4D1U4	DEN11	DENN domain-containing protein 11 (DENND11) (Protein LCHN)	1.4285	0.496979	0.0151985	0.299098	0.157244	0.797505	0.000553303	14.7765	14.9561	14.8884	NA	15.0264	14.4456	14.5616	13.9497	14.4664	NA	13.9522	14.8207	NA	14.6431	NA	14.1714	13.9001	13.8493
Q9NUQ8	ABCF3	ATP-binding cassette sub-family F member 3	1.428	0.61098	2.77363e-05	0.482891	0.000856695	0.699182	7.77802e-06	15.2779	15.3668	15.3014	15.2904	15.249	15.0314	15.5024	14.5385	13.9965	14.5661	14.8008	15.1281	14.5405	14.6306	14.5027	14.7509	14.5416	14.4396
P61129	ZC3H6	Zinc finger CCCH domain-containing protein 6	1.4275	-0.231569	0.0546771	-0.65694	1.05753e-06	-0.539758	5.29043e-05	17.4567	17.3247	17.5949	17.6842	17.4333	17.8041	17.3552	17.9715	17.6093	18.0788	18.0356	18.3702	18.1219	18.3069	18.1649	18.051	17.99	18.1599
Q8N6H7	ARFG2	ADP-ribosylation factor GTPase-activating protein 2 (ARF GAP 2) (GTPase-activating protein ZNF289) (Zinc finger protein 289)	1.424	0.816926	9.96809e-06	1.22812	3.74671e-09	0.430568	0.0217719	15.7555	15.6334	15.6971	15.8186	15.6112	15.9375	14.781	15.0549	14.7877	14.7493	14.5081	14.3796	14.2783	14.8312	15.2093	15.1244	15.265	15.5887
Q9HAV4	XPO5	Exportin-5 (Exp5) (Ran-binding protein 21)	1.4229	0.621059	1.90108e-09	0.321579	0.000522918	0.773561	1.86946e-11	15.2045	14.8267	15.1218	14.8312	14.6058	14.9902	14.0082	14.2875	14.4346	14.5061	14.6938	14.3907	14.713	14.6817	14.2301	14.1256	14.1559	14.1595
Q6UXH1	CREL2	Protein disulfide isomerase CRELD2 (EC 5.3.4.1) (Cysteine-rich with EGF-like domain protein 2)	1.4227	0.135237	0.590713	0.218276	0.393945	0.598173	0.0210216	15.0613	14.9759	NA	NA	14.678	15.6266	NA	15.0747	14.6928	14.0091	15.0118	NA	14.0815	14.7552	13.8369	NA	14.2064	14.6655
Q9H2H9	S38A1	Sodium-coupled neutral amino acid symporter 1 (Amino acid transporter A1) (N-system amino acid transporter 2) (Solute carrier family 38 member 1) (System A amino acid transporter 1) (System N amino acid transporter 1)	1.4226	2.36128	1.38032e-09	1.0252	0.00204546	0.834178	0.0149431	16.1464	16.0555	NA	15.9156	15.9332	16.0726	NA	13.5087	12.9543	14.5271	15.1824	NA	14.8572	14.9588	14.9476	NA	15.2801	15.3437
Q13620	CUL4B	Cullin-4B (CUL-4B)	1.4219	-0.793403	6.75538e-12	-0.749018	7.23315e-11	-0.649934	5.12918e-09	14.3013	14.4343	14.7018	14.5456	14.4698	14.5425	15.5781	15.0735	15.3565	15.0999	15.2613	15.2161	15.2607	15.1623	14.857	15.1895	15.2501	15.2075
Q9HBI1	PARVB	Beta-parvin (Affixin)	1.4217	0.234689	0.238101	0.108192	0.628463	0.58295	0.0073039	14.2751	14.6677	14.7749	NA	15.0896	14.6042	14.2207	NA	14.8541	14.1776	NA	14.397	14.1064	14.4728	13.7632	13.9943	NA	13.7946
P55327	TPD52	Tumor protein D52 (Protein N8)	1.4202	-1.13666	2.95617e-12	-0.884089	4.72172e-09	-0.621147	1.21576e-05	14.6794	14.3473	14.6999	14.5135	14.5	14.5773	15.8293	15.6316	15.9515	15.3342	15.387	15.2434	15.7481	15.4056	15.2527	15.0823	15.1496	15.2478
Q7L2J0	MEPCE	7SK snRNA methylphosphate capping enzyme (MePCE) (EC 2.1.1.-) (Bicoid-interacting protein 3 homolog) (Bin3 homolog)	1.4198	0.372199	0.236164	0.467268	0.149419	0.459956	0.182162	13.8936	14.4516	14.5102	14.055	14.8042	13.4339	14.3494	12.7187	13.8182	14.0893	12.675	14.1188	13.7986	13.7239	14.1247	14.1547	12.3837	13.6824
P08865	RSSA	Small ribosomal subunit protein uS2 (37 kDa laminin receptor precursor) (37LRP) (37/67 kDa laminin receptor) (LRP/LR) (40S ribosomal protein SA) (67 kDa laminin receptor) (67LR) (Colon carcinoma laminin-binding protein) (Laminin receptor 1) (LamR) (Laminin-binding protein precursor p40) (LBP/p40) (Multidrug resistance-associated protein MGr1-Ag) (NEM/1CHD4)	1.4176	0.685166	1.79957e-09	0.761717	2.46835e-10	0.510713	3.40195e-06	15.8263	15.8846	15.7894	16.16	15.6858	15.7545	14.688	15.0438	15.5944	15.1501	14.9815	15.0656	14.9481	15.1009	15.2698	15.2053	15.2721	15.3529
P46199	IF2M	Translation initiation factor IF-2, mitochondrial (IF-2(Mt)) (IF-2Mt) (IF2(mt))	1.4143	-0.00500151	0.980073	-0.0890326	0.68232	0.612446	0.00255781	13.7853	13.913	13.7724	14.1508	14.1593	13.0014	13.9091	13.6847	13.8304	13.6149	13.556	13.6419	13.6752	14.1336	13.1077	13.6262	12.5983	12.8686
P35790	CHKA	Choline kinase alpha (CK) (EC 2.7.1.32) (CHETK-alpha) (Ethanolamine kinase) (EK) (EC 2.7.1.82)	1.414	0.38872	0.00648604	0.881471	7.289e-08	0.558224	0.000328765	14.2851	13.9922	14.1145	14.1022	13.8982	13.6801	13.5343	13.7431	13.5836	13.887	13.3105	13.1294	12.8755	13.4595	13.8164	13.515	13.4267	13.3098
P82673	RT35	Small ribosomal subunit protein mS35 (28S ribosomal protein S28, mitochondrial) (MRP-S28) (S28mt) (28S ribosomal protein S35, mitochondrial) (MRP-S35) (S35mt)	1.4129	0.565414	0.0564648	0.620929	0.042749	0.45543	0.167458	15.3256	15.4644	14.6558	14.8307	15.3933	15.6969	14.309	14.6691	13.6895	14.8895	14.067	14.3633	14.7909	14.5757	14.4614	14.7958	13.9567	15.2451
P51580	TPMT	Thiopurine S-methyltransferase (EC 2.1.1.67) (Thiopurine methyltransferase)	1.4115	-0.841263	9.58402e-13	-0.806249	7.7423e-12	-0.43299	1.58573e-05	15.0989	15.0005	14.7998	14.3687	14.8596	15.2185	15.7722	15.7307	15.7891	15.9696	15.7727	15.5012	16.3363	15.7086	15.4894	15.2064	15.5282	15.6018
O14495	PLPP3	Phospholipid phosphatase 3 (EC 3.1.3.-) (EC 3.1.3.4) (Lipid phosphate phosphohydrolase 3) (PAP2-beta) (Phosphatidate phosphohydrolase type 2b) (Phosphatidic acid phosphatase 2b) (PAP-2b) (PAP2b) (Vascular endothelial growth factor and type I collagen-inducible protein) (VCIP)	1.41	-0.516619	0.000690739	-0.568041	0.000303288	-0.537191	0.000906232	14.5505	14.176	14.4327	14.4611	14.2855	14.5301	14.9443	14.5814	15.0937	15.3883	15.0405	14.7184	15.5465	14.9051	15.1502	15.0645	14.9887	14.8837
P26373	RL13	Large ribosomal subunit protein eL13 (60S ribosomal protein L13) (Breast basic conserved protein 1)	1.4085	1.52923	5.24468e-13	1.23529	5.08539e-10	0.566023	0.00136374	17.1177	17.1787	17.6053	17.4546	17.2825	17.2984	15.4061	16.0712	15.7537	15.9369	16.1499	16.1843	15.9909	16.0238	16.6647	16.7338	16.8783	16.7492
P31946	1433B	14-3-3 protein beta/alpha (Protein 1054) (Protein kinase C inhibitor protein 1) (KCIP-1) [Cleaved into: 14-3-3 protein beta/alpha, N-terminally processed]	1.4079	-0.201112	0.0842309	-0.477993	0.000111982	-0.493971	0.00011437	14.6304	14.6331	15.1644	14.9425	14.6533	15.1345	14.8741	15.5682	14.9862	15.0189	15.6611	15.4747	15.2668	15.2891	15.1351	15.326	15.6726	15.6219
Q14011	CIRBP	Cold-inducible RNA-binding protein (A18 hnRNP) (Glycine-rich RNA-binding protein CIRP)	1.4078	1.08702	5.3148e-08	1.25449	3.39681e-09	0.444492	0.0202735	15.1251	15.0761	15.2606	15.2062	14.8462	15.3804	13.3514	14.4171	14.3605	13.9266	14.1004	13.4063	13.7615	14.2108	14.7798	14.47	14.726	14.7432
Q86WA6	BPHL	Valacyclovir hydrolase (VACVase) (Valacyclovirase) (EC 3.1.-.-) (Biphenyl hydrolase-like protein) (Biphenyl hydrolase-related protein) (Bph-rp) (Breast epithelial mucin-associated antigen) (MCNAA)	1.4073	-0.344381	0.0361361	-0.434179	0.0106897	-0.774664	2.46031e-05	15.6902	15.2661	15.2926	15.3296	15.2791	15.7339	15.434	15.9061	16.2437	14.9977	15.8223	16.0594	15.3255	15.8233	16.0255	16.3242	15.9005	16.1423
Q96B26	EXOS8	Exosome complex component RRP43 (Exosome component 8) (Opa-interacting protein 2) (OIP-2) (Ribosomal RNA-processing protein 43) (p9)	1.4073	1.01426	4.24372e-08	0.690693	7.71214e-05	0.610134	0.000612766	13.8862	13.8068	13.3855	13.7982	13.7667	13.5512	13.0648	11.9036	12.8701	12.6725	13.3575	13.1972	12.6288	12.6169	12.7687	13.1595	13.005	13.1894
Q9Y3B3	TMED7	Transmembrane emp24 domain-containing protein 7 (p24 family protein gamma-3) (p24gamma3) (p27)	1.4068	-0.545784	2.08468e-06	-0.219608	0.0453454	-0.688994	5.39733e-08	14.5625	14.8897	14.8829	14.8936	14.8833	14.9056	15.1708	15.3736	15.5466	15.7677	15.2914	15.0791	15.1038	15.0417	15.7036	15.7224	15.4056	15.5619
P0CG08	GPHRB	Golgi pH regulator B (Protein GPR89B)	1.4064	-0.201187	0.236953	-0.0440457	0.827957	0.790822	2.37439e-05	14.6888	13.936	14.4039	14.2542	13.5956	14.2368	13.9055	14.563	13.8866	14.4446	14.0793	13.6973	14.4714	14.7367	13.1905	12.9713	13.3318	14.1514
Q92597	NDRG1	Protein NDRG1 (Differentiation-related gene 1 protein) (DRG-1) (N-myc downstream-regulated gene 1 protein) (Nickel-specific induction protein Cap43) (Reducing agents and tunicamycin-responsive protein) (RTP) (Rit42)	1.4062	-1.39517	8.14344e-15	-0.36916	0.00547519	-0.799636	1.22618e-07	13.7309	13.4867	13.5844	13.5396	13.6355	13.3923	14.9476	15.4784	14.3327	15.2657	13.905	13.8934	14.303	13.8923	14.5836	14.2316	14.3935	14.507
P56182	RRP1	Ribosomal RNA processing protein 1 homolog A (Novel nuclear protein 1) (NNP-1) (Nucleolar protein Nop52) (RRP1-like protein)	1.4039	0.141247	0.221432	-0.0429459	0.746103	0.768878	2.16265e-08	15.4073	15.5834	15.8033	15.4339	15.705	15.5498	15.7638	15.2371	15.6311	15.1101	15.573	15.7613	15.2288	15.847	14.8941	14.8593	14.6878	14.7214
P07237	PDIA1	Protein disulfide-isomerase (PDI) (EC 5.3.4.1) (Cellular thyroid hormone-binding protein) (Prolyl 4-hydroxylase subunit beta) (p55)	1.4037	-0.507794	6.3514e-06	-0.645403	9.78031e-08	-0.526112	9.41518e-06	16.5826	16.4779	16.6123	16.5568	16.381	16.8492	17.1658	17.209	16.914	17.1501	17.3636	17.2439	17.4212	17.0715	17.1549	16.9193	17.2972	17.2516
Q5VT66	44986	Mitochondrial amidoxime-reducing component 1 (mARC1) (EC 1.7.-.-) (Molybdenum cofactor sulfurase C-terminal domain-containing protein 1) (MOSC domain-containing protein 1) (Moco sulfurase C-terminal domain-containing protein 1)	1.4032	-0.251814	0.244882	0.274905	0.22308	0.283415	0.236912	14.3317	14.9464	14.5582	15.2025	14.615	13.6851	15.3183	14.0752	14.9614	14.5559	13.8508	14.1427	13.8203	14.387	14.7155	14.5178	13.5091	13.4243
Q9UFG5	CS025	UPF0449 protein C19orf25	1.4025	0.995111	0.00163105	0.540724	0.0440272	0.658258	0.0199483	15.2907	NA	14.8599	17.1984	NA	15.0227	13.8237	NA	NA	14.3816	NA	14.5183	14.6705	14.8634	14.3354	14.2989	NA	15.0652
Q5EB52	MEST	Mesoderm-specific transcript homolog protein (EC 3.-.-.-) (Paternally-expressed gene 1 protein)	1.4018	0.651016	0.00577462	1.10626	1.45454e-05	0.225941	0.409482	14.404	15.2843	14.5612	14.4978	15.0799	14.0976	13.6098	13.435	15.1966	14.089	13.234	13.5528	13.7517	13.091	14.7142	14.5176	13.8234	14.0955
P19623	SPEE	Spermidine synthase (SPDSY) (EC 2.5.1.16) (Putrescine aminopropyltransferase)	1.3991	0.615009	2.86851e-05	0.44342	0.00226151	0.669783	1.84594e-05	14.7581	14.6831	14.8217	14.8168	14.5101	15.3376	14.4821	13.7854	14.1963	14.1161	14.0235	14.9235	14.3356	14.1216	14.3142	14.1048	13.7305	14.3493
O75676	KS6A4	Ribosomal protein S6 kinase alpha-4 (S6K-alpha-4) (EC 2.7.11.1) (90 kDa ribosomal protein S6 kinase 4) (Nuclear mitogen- and stress-activated protein kinase 2) (Ribosomal protein kinase B) (RSKB)	1.3981	0.427564	0.00661018	0.411061	0.0112151	0.43364	0.0102372	15.3626	15.0547	14.8619	14.9057	15.1976	14.6819	14.3107	14.4952	14.5925	14.2144	14.2891	14.5887	14.1116	14.6312	14.177	14.4926	14.4902	14.3707
Q8ND56	LS14A	Protein LSM14 homolog A (Protein FAM61A) (Protein SCD6 homolog) (Putative alpha-synuclein-binding protein) (AlphaSNBP) (RNA-associated protein 55A) (hRAP55) (hRAP55A)	1.3972	0.172208	0.246946	0.167609	0.282058	0.736198	7.61058e-06	14.1928	14.4208	14.1506	14.4908	14.6724	14.2058	14.6156	14.1382	13.7642	14.1025	14.3053	14.2904	13.8051	14.3931	13.6317	13.9005	13.2534	13.7341
O95571	ETHE1	Persulfide dioxygenase ETHE1, mitochondrial (EC 1.13.11.18) (Ethylmalonic encephalopathy protein 1) (Hepatoma subtracted clone one protein) (Sulfur dioxygenase ETHE1)	1.3953	-1.52903	4.50911e-18	-1.00328	7.7423e-12	-0.611168	1.99231e-06	14.3921	14.1481	14.2599	14.2681	14.0797	14.4285	15.9691	15.8557	15.7539	15.5332	15.2067	15.4219	15.2845	15.2594	14.7538	14.77	14.9209	15.1593
Q9NQZ2	SAS10	Something about silencing protein 10 (Charged amino acid-rich leucine zipper 1) (CRL1) (Disrupter of silencing SAS10) (UTP3 homolog)	1.3934	0.116319	0.716411	0.40082	0.196148	0.604603	0.0574899	14.6211	14.7446	14.1225	14.129	13.6278	13.361	14.014	13.9072	13.9433	14.1048	13.9532	14.0512	14.038	12.7495	14.5246	13.2766	12.8433	13.3321
Q8TBX8	PI42C	Phosphatidylinositol 5-phosphate 4-kinase type-2 gamma (EC 2.7.1.149) (Phosphatidylinositol 5-phosphate 4-kinase type II gamma) (PI(5)P 4-kinase type II gamma) (PIP4KII-gamma)	1.3926	-1.04582	2.62266e-13	-0.748787	4.74351e-09	-0.688091	6.53272e-08	14.3832	14.4334	14.8777	14.9308	14.8363	14.8663	15.707	15.7163	15.9021	15.5995	15.6933	15.366	15.3496	15.358	15.4785	15.3747	15.2954	15.3755
P21283	VATC1	V-type proton ATPase subunit C 1 (V-ATPase subunit C 1) (Vacuolar proton pump subunit C 1)	1.3921	-0.558801	1.75999e-05	-0.39086	0.00225205	-0.58921	1.88545e-05	14.9311	14.755	15.2884	14.9304	14.4829	15.2218	15.4104	15.8291	15.331	15.4839	15.6196	15.4566	15.4271	15.1308	15.4964	15.3115	15.75	15.8696
Q9UH99	SUN2	SUN domain-containing protein 2 (Protein unc-84 homolog B) (Rab5-interacting protein) (Rab5IP) (Sad1/unc-84 protein-like 2)	1.3914	-0.536404	6.24848e-05	-0.581129	2.72064e-05	-0.695214	2.17767e-06	13.7852	14.1569	14.2407	14.1249	14.0777	14.1002	14.7157	14.667	14.5358	14.321	14.9423	14.2786	14.3741	14.806	14.8491	14.6345	14.7185	14.6552
Q9Y3A4	RRP7A	Ribosomal RNA-processing protein 7 homolog A (Gastric cancer antigen Zg14)	1.3905	0.63731	0.00245913	0.242882	0.276573	0.775083	0.000611282	14.0504	13.7505	13.6876	13.4459	13.9644	13.1457	13.0311	13.0062	13.2997	12.8102	13.3303	13.3648	13.174	13.8558	13.2682	13.4071	12.6684	12.2523
Q96T60	PNKP	Bifunctional polynucleotide phosphatase/kinase (DNA 5'-kinase/3'-phosphatase) (Polynucleotide kinase-3'-phosphatase) [Includes: Polynucleotide 3'-phosphatase (EC 3.1.3.32) (2'(3')-polynucleotidase); Polynucleotide 5'-hydroxyl-kinase (EC 2.7.1.78)]	1.3871	-0.626704	0.110211	-0.0404514	0.934834	-0.741156	0.0818545	10.9736	12.9037	12.3525	12.0832	12.048	11.3711	12.9005	12.3993	11.8329	13.6706	12.5427	12.2377	12.6453	10.9424	12.4284	12.4572	12.6799	13.6055
P36578	RL4	Large ribosomal subunit protein uL4 (60S ribosomal protein L1) (60S ribosomal protein L4)	1.3817	0.644398	0.000653371	0.708426	0.000283911	0.493287	0.0132617	16.4565	16.7194	16.3385	16.529	16.469	16.5436	15.8407	15.7611	16.0255	15.6076	15.7026	15.8187	15.8802	15.5063	15.6695	15.8348	16.0976	16.1664
Q8WXE1	ATRIP	ATR-interacting protein (ATM and Rad3-related-interacting protein)	1.3808	2.85491	3.43833e-13	1.81665	9.01706e-08	0.520784	0.109296	16.048	16.0847	15.4353	16.0652	15.9836	15.6352	12.6613	13.083	13.1702	13.3162	14.418	14.4952	13.4459	13.7164	15.4129	15.63	15.2343	14.9818
Q9Y2Q3	GSTK1	Glutathione S-transferase kappa 1 (EC 2.5.1.18) (GST 13-13) (GST class-kappa) (GSTK1-1) (hGSTK1) (Glutathione S-transferase subunit 13)	1.3803	-1.30914	2.53211e-19	-0.867146	5.90441e-13	-0.724307	1.26643e-10	14.747	14.9358	14.7075	15.0589	15.0725	14.8428	16.0461	16.2754	16.1409	16.2548	15.8828	15.559	15.8549	15.5346	15.6335	15.4227	15.4025	15.8012
P12830	CADH1	Cadherin-1 (CAM 120/80) (Epithelial cadherin) (E-cadherin) (Uvomorulin) (CD antigen CD324) [Cleaved into: E-Cad/CTF1; E-Cad/CTF2; E-Cad/CTF3]	1.3799	-0.604209	7.41103e-05	-0.183154	0.240353	-0.792175	2.12012e-06	14.5649	14.6948	14.6558	14.6113	14.6807	14.4973	15.1018	15.369	15.6436	14.8689	14.866	14.7444	14.8515	14.7389	15.604	15.3569	15.4273	15.2485
O75323	NIPS2	Protein NipSnap homolog 2 (NipSnap2) (Glioblastoma-amplified sequence)	1.3794	-1.0406	4.22706e-10	-1.03238	1.02298e-09	-0.375554	0.0115807	15.0976	15.1346	15.3995	15.4456	15.1847	15.689	16.2836	16.5469	16.1428	16.6719	16.4548	16.1149	16.7116	16.6276	15.7181	15.616	15.9866	15.9609
Q8TDP1	RNH2C	Ribonuclease H2 subunit C (RNase H2 subunit C) (Aicardi-Goutieres syndrome 3 protein) (AGS3) (RNase H1 small subunit) (Ribonuclease HI subunit C)	1.3791	-0.175215	0.308807	0.401881	0.0202751	0.258754	0.164615	13.2414	13.9235	13.752	13.5882	14.1263	13.8482	14.0434	13.3493	14.2722	13.458	13.2789	13.3402	12.9412	12.9263	13.1375	13.3052	13.1122	13.5041
P50135	HNMT	Histamine N-methyltransferase (HMT) (EC 2.1.1.8)	1.3786	-2.06364	6.34091e-23	-1.08585	6.5705e-13	-0.716779	7.38244e-08	14.6325	15.1402	14.7636	14.7746	15.1344	14.8159	17.1487	16.8807	16.9318	16.8008	15.9207	15.8798	16.2151	15.8352	15.5919	15.4934	15.6011	15.6882
Q9H3Z4	DNJC5	DnaJ homolog subfamily C member 5 (Ceroid-lipofuscinosis neuronal protein 4) (Cysteine string protein) (CSP)	1.3774	-1.15189	6.80347e-07	-0.786597	0.000405507	-0.85321	0.000227194	12.8925	13.3299	13.8478	13.2768	13.2987	13.4955	15.2179	14.0275	14.4771	13.941	14.1474	14.1161	13.7894	13.8974	13.6315	13.9979	14.3421	14.2452
Q8NC42	RN149	E3 ubiquitin-protein ligase RNF149 (EC 2.3.2.27) (DNA polymerase-transactivated protein 2) (RING finger protein 149) (RING-type E3 ubiquitin transferase RNF149)	1.3771	0.31251	0.0204867	0.0156199	0.928245	0.629908	2.86257e-05	14.842	14.9453	14.8092	14.7417	15.2565	14.3494	14.6476	14.7698	14.8433	13.8907	14.9834	15.0185	14.0962	14.6819	13.9185	14.1812	14.2719	13.9513
Q8IWG1	DNAI3	Dynein axonemal intermediate chain 3 (Testis development protein NYD-SP29) (WD repeat-containing protein 63)	1.3764	0.517453	0.116691	0.115493	0.765521	-0.679922	0.0557533	15.783	15.6224	15.6592	16.1014	15.7873	15.8996	15.4922	15.4255	14.8574	15.3904	15.9495	15.0482	16.333	15.4427	16.328	15.712	16.738	17.1769
P53999	TCP4	Activated RNA polymerase II transcriptional coactivator p15 (Positive cofactor 4) (PC4) (SUB1 homolog) (p14)	1.3735	0.604505	3.31921e-05	0.562694	0.000134904	-0.794697	7.09661e-07	15.3122	14.9122	15.2635	15.7226	15.4591	15.563	14.7933	15.1326	14.3683	14.8894	15.0961	14.5519	14.7508	14.9841	16.4602	16.288	16.0114	16.0528
P49407	ARRB1	Beta-arrestin-1 (Arrestin beta-1) (Non-visual arrestin-2)	1.3729	-0.432596	0.000138299	-0.103988	0.383164	-0.69368	9.42031e-08	14.9623	14.5804	14.7914	15.0617	14.5823	14.8249	14.8119	15.362	15.4619	15.3534	14.9465	14.7298	15.2569	14.9404	15.7451	15.423	15.5816	15.4828
P63220	RS21	Small ribosomal subunit protein eS21 (40S ribosomal protein S21)	1.3727	1.44389	2.43173e-12	1.34682	4.08889e-11	0.483896	0.00562188	17.3386	17.5922	17.5979	17.3723	17.1743	17.5324	16.0142	15.6614	16.6407	15.6397	16.2853	15.9717	15.8222	16.2669	16.8097	16.6603	17.2694	17.0585
P18887	XRCC1	DNA repair protein XRCC1 (X-ray repair cross-complementing protein 1)	1.3717	0.603425	0.0122328	0.864259	0.000610683	0.444553	0.0911035	13.9124	13.6193	13.7819	14.7983	14.0262	14.522	12.9277	14.1348	13.5821	12.8635	14.2108	12.717	12.5855	13.2096	13.2053	13.9786	13.5836	13.6342
Q15746	MYLK	Myosin light chain kinase, smooth muscle (MLCK) (smMLCK) (EC 2.7.11.18) (Kinase-related protein) (KRP) (Telokin) [Cleaved into: Myosin light chain kinase, smooth muscle, deglutamylated form]	1.3697	1.83181	3.80642e-09	1.80397	1.01562e-08	0.441438	0.133992	15.8764	16.205	15.7385	15.9452	16.2844	15.4143	13.7325	15.3217	13.6059	13.9746	15.3493	13.5631	13.6223	14.1178	15.666	15.8635	15.3773	15.1956
P42166	LAP2A	Lamina-associated polypeptide 2, isoform alpha (Thymopoietin isoform alpha) (TP alpha) (Thymopoietin-related peptide isoform alpha) (TPRP isoform alpha) [Cleaved into: Thymopoietin (TP) (Splenin); Thymopentin (TP5)]	1.3688	0.775425	5.19166e-12	0.675205	4.63787e-10	0.581644	3.23986e-08	14.7723	14.8006	14.7573	14.9369	14.8197	14.8585	14.096	14.0688	13.9457	13.8725	14.2128	14.4088	13.6401	14.1997	13.9219	14.2699	14.4343	14.2095
Q9BTE6	AASD1	Alanyl-tRNA editing protein Aarsd1 (Alanyl-tRNA synthetase domain-containing protein 1)	1.3644	0.69843	0.00034988	0.609604	0.00196421	0.737325	0.000394276	13.6614	13.6616	13.4053	13.6357	13.8433	13.5249	13.0539	13.145	12.7212	NA	13.224	13.2568	NA	12.5333	NA	12.6424	12.8702	13.1183
Q8N8N7	PTGR2	Prostaglandin reductase 2 (PRG-2) (EC 1.3.1.48) (15-oxoprostaglandin 13-reductase) (Zinc-binding alcohol dehydrogenase domain-containing protein 1)	1.362	-0.815184	2.91688e-07	-1.22132	3.08115e-11	-0.437247	0.00471669	14.5944	15.4155	14.9703	14.7352	14.5711	14.5606	15.6293	15.5835	15.7797	15.6055	15.8651	16.3245	15.6717	16.1757	15.1461	15.4914	15.2842	14.9788
P62820	RAB1A	Ras-related protein Rab-1A (EC 3.6.5.2) (YPT1-related protein)	1.3619	1.41988	9.13797e-10	0.211182	0.317757	-0.578002	0.00623268	16.0828	16.3341	16.6705	16.2402	16.2498	16.3317	14.5225	15.4046	14.8994	14.8255	16.3876	15.9978	16.2361	15.6776	17.0025	16.6521	16.8061	16.9952
Q96FX7	TRM61	tRNA (adenine(58)-N(1))-methyltransferase catalytic subunit TRMT61A (EC 2.1.1.220) (mRNA methyladenosine-N(1)-methyltransferase catalytic subunit TRMT61A) (EC 2.1.1.-) (tRNA(m1A58)-methyltransferase subunit TRMT61A) (tRNA(m1A58)MTase subunit TRMT61A)	1.3618	0.56124	0.034631	0.309013	0.321796	0.808635	0.0149431	NA	13.2182	12.4756	NA	13.5903	NA	12.6571	NA	12.2684	12.7681	NA	12.6413	13.0128	NA	12.4867	12.1681	NA	NA
O15382	BCAT2	Branched-chain-amino-acid aminotransferase, mitochondrial (BCAT(m)) (EC 2.6.1.42) (Placental protein 18) (PP18)	1.3598	-0.608024	4.64024e-06	-0.75559	1.05256e-07	-0.518735	0.00013854	15.1248	15.094	15.4567	15.3096	15.4322	15.2596	16.5306	15.4069	15.7694	16.0103	15.8861	16.241	16.0829	16.0369	15.7493	15.8768	15.9061	15.7673
Q9GZL7	WDR12	Ribosome biogenesis protein WDR12 (WD repeat-containing protein 12)	1.3592	0.0977801	0.328451	-0.161176	0.110181	0.821943	4.10806e-11	14.9492	15.0856	15.1403	14.98	15.0658	15.1941	15.2683	14.6929	15.0385	14.8993	15.1111	15.2859	15.2195	15.3352	14.0643	14.2507	14.3037	14.4005
Q8NE86	MCU	Calcium uniporter protein, mitochondrial (HsMCU) (Coiled-coil domain-containing protein 109A)	1.3565	-0.768476	3.37655e-07	-0.692276	3.98763e-06	-0.594143	8.09933e-05	13.2587	13.3211	13.5271	14.0277	13.3668	13.5927	14.1017	14.671	14.1944	14.1968	14.1962	14.1343	14.1196	14.412	14.1445	14.019	14.0887	14.2174
O60762	DPM1	Dolichol-phosphate mannosyltransferase subunit 1 (EC 2.4.1.83) (Dolichol-phosphate mannose synthase subunit 1) (DPM synthase subunit 1) (Dolichyl-phosphate beta-D-mannosyltransferase subunit 1) (Mannose-P-dolichol synthase subunit 1) (MPD synthase subunit 1)	1.3545	0.25645	0.179597	0.209463	0.301969	0.547637	0.00716087	13.8892	14.1631	14.4483	13.7969	13.6569	13.8284	13.449	13.848	13.7299	13.5585	13.7446	14.3686	13.0445	13.4094	13.3261	13.6657	13.087	13.1356
P30043	BLVRB	Flavin reductase (NADPH) (FR) (EC 1.5.1.30) (Biliverdin reductase B) (BVR-B) (EC 1.3.1.24) (Biliverdin-IX beta-reductase) (Green heme-binding protein) (GHBP) (NADPH-dependent diaphorase) (NADPH-flavin reductase) (FLR)	1.3545	-0.436491	0.000135761	-0.414626	0.000364675	-0.60893	1.54049e-06	15.6622	15.007	15.3603	15.1462	15.172	15.5279	15.9183	15.8242	15.6003	15.6062	15.7959	15.6509	15.9053	15.6585	15.6239	15.8865	16.1494	16.1281
P00966	ASSY	Argininosuccinate synthase (EC 6.3.4.5) (Citrulline--aspartate ligase)	1.3514	-1.08266	1.21397e-09	-1.09026	2.02296e-09	-0.479032	0.00347778	14.7301	14.724	14.5812	14.4515	14.889	14.81	15.5152	16.5392	15.602	15.5314	16.1026	15.6484	15.8472	15.6351	15.3429	15.2858	14.899	15.2607
Q9Y676	RT18B	Small ribosomal subunit protein mS40 (28S ribosomal protein S18-2, mitochondrial) (MRP-S18-2) (28S ribosomal protein S18b, mitochondrial) (MRP-S18-b) (Mrps18-b) (S18mt-b) (Small ribosomal subunit protein bS18b)	1.35	1.61781	4.28939e-10	1.15841	1.37494e-06	0.589429	0.0110211	15.1681	14.6631	14.6774	15.4599	14.607	15.0079	13.8242	13.3033	11.8949	13.6759	13.5273	13.4956	13.9588	14.0455	14.2942	14.4747	13.9313	14.603
Q9ULR3	PPM1H	Protein phosphatase 1H (EC 3.1.3.16)	1.349	0.222448	0.0599712	0.478253	0.000143169	0.549121	3.07778e-05	15.0723	14.847	14.674	14.8369	14.8598	14.7491	14.6197	14.5502	14.5422	14.4683	14.3795	14.3157	13.9207	14.713	14.2276	14.3175	14.1292	14.3712
P08758	ANXA5	Annexin A5 (Anchorin CII) (Annexin V) (Annexin-5) (Calphobindin I) (CPB-I) (Endonexin II) (Lipocortin V) (Placental anticoagulant protein 4) (PP4) (Placental anticoagulant protein I) (PAP-I) (Thromboplastin inhibitor) (Vascular anticoagulant-alpha) (VAC-alpha)	1.3463	-0.375923	0.0122439	-0.262053	0.0930488	-0.70039	2.53125e-05	15.6871	15.6996	15.6756	15.5815	15.5365	15.7793	15.8267	16.3777	16.3125	15.596	16.1647	16.1394	15.6792	15.6748	16.411	16.2594	16.3496	16.3914
Q9UI30	TR112	Multifunctional methyltransferase subunit TRM112-like protein (tRNA methyltransferase 112 homolog)	1.3446	1.13425	6.13501e-09	0.893039	1.7321e-06	0.293198	0.110814	15.2305	15.6737	15.2035	16.0725	15.5464	15.2592	14.2364	14.1396	14.1933	13.9508	14.455	14.3604	14.3807	14.2414	14.9967	15.1454	14.7126	14.9822
Q9UJX3	APC7	Anaphase-promoting complex subunit 7 (APC7) (Cyclosome subunit 7)	1.3439	0.223723	0.172807	0.616042	0.000330735	0.353346	0.0445825	14.8039	14.5578	14.7215	14.5307	14.7674	14.6839	14.4331	14.134	14.5055	14.1389	13.9456	14.0533	13.773	13.9169	14.3044	14.3317	13.8401	14.2633
Q7L5N7	PCAT2	Lysophosphatidylcholine acyltransferase 2 (LPC acyltransferase 2) (LPCAT-2) (LysoPC acyltransferase 2) (EC 2.3.1.23) (1-acylglycerol-3-phosphate O-acyltransferase 11) (1-AGP acyltransferase 11) (1-AGPAT 11) (EC 2.3.1.51) (1-acylglycerophosphocholine O-acyltransferase) (1-alkenylglycerophosphocholine O-acyltransferase) (EC 2.3.1.25) (1-alkylglycerophosphocholine O-acetyltransferase) (EC 2.3.1.67) …	1.3426	-1.2415	1.06207e-15	-0.816159	6.74554e-10	-0.616365	8.32184e-07	13.9628	13.4792	13.5483	13.6027	13.9553	13.6753	14.8747	14.7177	15.134	15.1397	14.5254	14.4901	14.6499	14.4971	14.1816	14.4581	14.457	14.2667
P30520	PURA2	Adenylosuccinate synthetase isozyme 2 (AMPSase 2) (AdSS 2) (EC 6.3.4.4) (Adenylosuccinate synthetase, acidic isozyme) (Adenylosuccinate synthetase, liver isozyme) (L-type adenylosuccinate synthetase) (IMP--aspartate ligase 2)	1.3421	0.196429	0.0322985	0.263829	0.00548621	0.586184	7.34423e-08	15.3338	15.0628	15.1192	15.4025	15.0307	15.1268	15.2101	14.8084	14.9676	14.748	14.8605	15.0244	14.7014	14.8576	14.3877	14.5378	14.5187	14.7103
Q12824	SNF5	SWI/SNF-related matrix-associated actin-dependent regulator of chromatin subfamily B member 1 (BRG1-associated factor 47) (BAF47) (Integrase interactor 1 protein) (SNF5 homolog) (hSNF5)	1.3417	0.472154	0.021049	0.761666	0.000404977	0.583003	0.00807541	15.0038	14.1892	14.2844	14.9158	14.0515	14.092	14.2184	14.6606	13.8424	13.4753	14.3627	14.03	13.4471	13.074	13.8606	14.0383	14.1786	13.5509
P49257	LMAN1	Protein ERGIC-53 (ER-Golgi intermediate compartment 53 kDa protein) (Gp58) (Intracellular mannose-specific lectin MR60) (Lectin mannose-binding 1)	1.3415	-0.702931	4.72593e-08	-0.851205	8.78379e-10	-0.507572	5.84786e-05	15.0863	14.5469	14.6206	14.4407	14.6643	14.9244	15.4184	15.1756	15.454	15.5537	15.4629	15.7511	15.641	15.4276	15.0865	15.371	15.0635	15.3872
Q9NX24	NHP2	H/ACA ribonucleoprotein complex subunit 2 (Nucleolar protein family A member 2) (snoRNP protein NHP2)	1.3394	0.571514	0.000699186	1.10707	1.22793e-08	0.365792	0.0403781	14.3887	14.2812	14.3078	14.0971	14.6491	14.1042	13.7251	13.783	13.655	13.6986	13.2795	13.4296	13.283	12.7222	13.9265	14.0167	13.665	14.0713
P50120	RET2	Retinol-binding protein 2 (Cellular retinol-binding protein II) (CRBP-II)	1.3393	-1.0041	7.57028e-10	-0.243661	0.089646	-0.812374	3.89971e-07	16.2728	16.3064	16.1595	16.286	16.5874	16.2379	17.4663	17.079	17.2139	17.5865	16.4599	16.3304	16.7687	16.6865	17.0076	16.9824	17.2603	17.2701
P27216	ANX13	Annexin A13 (Annexin XIII) (Annexin-13) (Intestine-specific annexin) (ISA)	1.3388	-0.797697	3.23275e-05	-0.450117	0.0171608	-0.652801	0.00101335	14.5837	14.4358	14.3906	14.4136	14.379	14.2551	14.6046	15.1623	15.3726	15.9773	14.7604	14.8743	15.1488	14.8217	15.0916	15.2601	15.0585	15.0058
Q92598	HS105	Heat shock protein 105 kDa (Antigen NY-CO-25) (Heat shock 110 kDa protein)	1.3384	0.586357	5.34617e-10	-0.0473469	0.600313	0.873315	2.01962e-14	15.4408	15.4234	15.3206	15.404	15.1649	15.6046	14.6673	14.8271	14.9284	14.7742	15.4565	15.4212	15.437	15.5005	14.5661	14.4865	14.6115	14.4683
Q9NRS4	TMPS4	Transmembrane protease serine 4 (EC 3.4.21.-) (Channel-activating protease 2) (CAPH2) (Membrane-type serine protease 2) (MT-SP2) [Cleaved into: Transmembrane protease serine 4 catalytic chain]	1.3365	-0.837734	0.00330008	-0.492458	0.0938223	0.562175	0.0674482	13.7516	13.6235	13.2588	12.6003	13.1116	13.6332	14.5463	13.8052	14.2725	13.5812	13.4433	13.5611	13.9068	13.7882	12.6259	12.4608	12.3053	13.0888
O14681	EI24	Etoposide-induced protein 2.4 homolog (p53-induced gene 8 protein)	1.3364	0.534371	0.000110717	0.255223	0.0643785	0.674291	7.42673e-06	14.8285	14.8513	14.7409	15.1408	14.3099	14.713	14.178	14.2053	13.7452	14.5589	14.3693	14.461	14.496	14.5438	14.0096	14.0616	14.0217	14.1009
P50150	GBG4	Guanine nucleotide-binding protein G(I)/G(S)/G(O) subunit gamma-4	1.3363	-0.529632	0.0463556	0.033663	0.921434	-0.478876	0.100373	13.7938	13.6345	14.1483	13.9125	13.2075	13.5063	14.4146	14.2654	14.2747	14.7347	14.0859	13.2612	14.0493	14.3987	14.8369	14.3824	14.2272	14.3988
P62942	FKB1A	Peptidyl-prolyl cis-trans isomerase FKBP1A (PPIase FKBP1A) (EC 5.2.1.8) (12 kDa FK506-binding protein) (12 kDa FKBP) (FKBP-12) (Calstabin-1) (FK506-binding protein 1A) (FKBP-1A) (Immunophilin FKBP12) (Rotamase)	1.3357	1.05895	5.70593e-08	1.21767	4.17463e-09	0.188493	0.340622	16.4728	16.2934	15.7406	16.4427	16.8086	15.7904	15.3666	15.067	14.9943	14.6461	15.2101	14.83	14.3841	14.9151	15.7262	16.2228	15.7446	15.7625
Q14554	PDIA5	Protein disulfide-isomerase A5 (EC 5.3.4.1) (Protein disulfide isomerase-related protein)	1.3339	-0.120719	0.297627	-0.489943	5.23697e-05	-0.587541	4.54075e-06	14.843	14.8629	14.5672	15.0159	14.9378	14.7813	14.8415	15.1951	14.8519	14.7619	15.3011	15.4286	15.0052	15.4108	15.3395	15.5327	15.3222	15.3417
Q9Y624	JAM1	Junctional adhesion molecule A (JAM-A) (Junctional adhesion molecule 1) (JAM-1) (Platelet F11 receptor) (Platelet adhesion molecule 1) (PAM-1) (CD antigen CD321)	1.3275	-0.875857	1.08295e-09	-0.241413	0.0540393	-0.761672	1.0249e-07	15.1559	15.3407	15.2764	15.3492	15.419	15.2719	16.4188	15.8399	16.1306	16.3968	15.3758	15.5341	15.8968	15.4584	16.176	16.0585	15.9434	16.1681
Q8IXI2	MIRO1	Mitochondrial Rho GTPase 1 (MIRO-1) (hMiro-1) (EC 3.6.5.-) (Rac-GTP-binding protein-like protein) (Ras homolog gene family member T1)	1.3245	-0.54835	0.0759393	0.301265	0.431483	0.336689	0.407884	NA	13.4665	13.9885	NA	13.6629	NA	14.2917	13.2859	14.463	NA	12.5371	13.5906	NA	NA	NA	13.6379	12.4189	NA
O96008	TOM40	Mitochondrial import receptor subunit TOM40 homolog (Protein Haymaker) (Translocase of outer membrane 40 kDa subunit homolog) (p38.5)	1.3234	0.950268	8.74506e-09	0.895101	6.10184e-08	0.54462	0.00049858	14.3999	14.4546	14.7644	14.3473	14.2795	14.4667	12.7315	13.7544	13.7861	13.7064	13.4593	13.287	13.754	13.7342	14.0336	13.753	13.7983	14.0515
Q6UWP2	DHR11	Dehydrogenase/reductase SDR family member 11 (17-beta-hydroxysteroid dehydrogenase) (3-beta-hydroxysteroid 3-dehydrogenase) (EC 1.1.1.270) (Estradiol 17-beta-dehydrogenase) (EC 1.1.1.62) (Short-chain dehydrogenase/reductase family 24C member 1)	1.323	-2.85808	1.77347e-15	-1.55555	6.93471e-08	-0.460943	0.0925467	13.8503	13.0684	13.9561	13.9775	13.0436	13.8301	16.5295	16.258	17.202	16.3652	15.3054	15.5363	15.0649	15.4253	14.2304	14.0769	14.7351	13.9111
P12004	PCNA	Proliferating cell nuclear antigen (PCNA) (Cyclin)	1.3217	1.07284	1.11028e-12	1.07452	2.68066e-12	0.508462	7.3046e-05	16.4815	16.3496	16.7168	16.3577	16.3265	16.7223	15.3441	15.4873	15.1054	15.6442	15.2037	15.4699	15.3289	15.7002	15.9276	15.8521	16.0317	16.1556
Q9UGU5	HMGX4	HMG domain-containing protein 4 (HMG box-containing protein 4) (High mobility group protein 2-like 1) (Protein HMGBCG)	1.3216	0.778947	0.0332262	0.492951	0.158413	0.5908	0.10579	13.7233	NA	13.38	13.5348	NA	13.2286	12.6071	11.8853	NA	13.0052	12.4001	13.1179	11.842	13.9857	12.8032	13.3741	12.7818	11.9953
Q86Y82	STX12	Syntaxin-12	1.3208	-1.28496	8.86029e-10	-0.862201	7.43173e-06	-0.713349	0.000214326	13.9186	13.6884	14.0356	14.1362	13.6455	14.6658	15.4086	15.2179	14.9471	14.6859	14.7338	14.6191	14.9027	14.8509	14.3544	14.4423	14.2634	15.4511
Q8N257	H2B3B	Histone H2B type 3-B (H2B type 12) (H2B-clustered histone 26) (H2B.U histone 1)	1.32	1.81814	6.9751e-07	2.01927	1.4864e-07	-0.0177983	0.972431	17.114	16.9965	NA	17.1897	17.2437	16.4762	NA	14.4622	15.6736	15.4363	15.1321	NA	14.8858	14.8714	17.1812	NA	17.0452	16.774
Q9Y6N5	SQOR	Sulfide:quinone oxidoreductase, mitochondrial (SQOR) (EC 1.8.5.8) (Sulfide dehydrogenase-like) (Sulfide quinone oxidoreductase)	1.3184	-0.976873	7.24077e-10	-1.08387	1.01085e-10	-0.663333	9.37199e-06	14.187	15.0269	14.2653	14.7395	14.8847	14.2539	15.9395	15.3859	15.1654	15.2535	15.2917	15.7324	15.4808	15.4534	14.9268	15.2041	14.9558	15.1894
P60842	IF4A1	Eukaryotic initiation factor 4A-I (eIF-4A-I) (eIF4A-I) (EC 3.6.4.13) (ATP-dependent RNA helicase eIF4A-1)	1.3177	0.225268	0.0277894	0.340677	0.00137565	0.615445	2.21083e-07	16.2738	16.2525	16.2715	16.3306	16.2471	16.3445	15.7936	15.946	16.3004	16.1987	15.9455	15.8559	15.8536	16.1304	15.6655	15.7771	15.5735	15.6703
P27707	DCK	Deoxycytidine kinase (dCK) (EC 2.7.1.74) (Deoxyadenosine kinase) (EC 2.7.1.76) (Deoxyguanosine kinase) (EC 2.7.1.113)	1.3163	0.116088	0.687794	0.339887	0.310191	0.25184	0.492716	NA	13.8465	14.6123	14.343	13.4872	NA	14.0074	NA	13.9912	12.672	NA	13.7943	12.5335	NA	12.6781	13.8259	NA	NA
O75817	POP7	Ribonuclease P protein subunit p20 (RNaseP protein p20) (Ribonucleases P/MRP protein subunit POP7 homolog) (hPOP7)	1.3153	1.47096	0.00167208	1.37945	0.00388316	0.284072	0.611594	13.0688	14.3549	13.8753	14.6132	14.838	14.0302	12.9137	11.2816	12.0901	12.79	11.9648	12.0813	11.7565	14.5116	13.7696	13.8541	12.8984	14.1738
Q9UPY3	DICER	Endoribonuclease Dicer (EC 3.1.26.3) (Helicase with RNase motif) (Helicase MOI)	1.3149	0.70629	0.0533778	0.858504	0.0252793	0.775869	0.0520049	13.5129	14.3847	NA	NA	14.2408	13.1607	NA	13.6626	12.5744	NA	13.4002	NA	NA	12.5324	NA	NA	13.0858	13.012
O75146	HIP1R	Huntingtin-interacting protein 1-related protein (HIP1-related protein) (Huntingtin-interacting protein 12) (HIP-12)	1.3142	0.00779119	0.968134	-0.137301	0.472076	-0.604151	0.00121411	13.658	13.662	13.7485	13.6267	13.8832	13.4974	13.6929	13.5276	12.9736	14.472	13.8916	13.5288	14.2729	13.694	14.3559	14.4393	13.9918	14.4676
Q8NDD1	CA131	Uncharacterized protein C1orf131	1.3135	0.54074	0.000947537	0.222291	0.181991	0.628602	0.000369589	15.1627	15.1507	15.1053	15.2514	15.1633	15.2728	14.2054	14.5055	14.793	NA	14.4571	14.6691	NA	15.4199	NA	14.5616	14.2443	14.5213
Q15011	HERP1	Homocysteine-responsive endoplasmic reticulum-resident ubiquitin-like domain member 1 protein (Methyl methanesulfonate (MMF)-inducible fragment protein 1)	1.3129	-0.746713	0.000112462	-0.389856	0.0433379	-0.672738	0.000900721	13.6621	13.7558	13.5463	13.9333	14.0614	13.8437	14.8359	14.3467	14.4926	14.5314	13.995	14.2541	14.2955	14.2874	14.5679	14.6541	14.2097	14.5319
Q9BXJ8	TACAN	Ion channel TACAN (Transmembrane protein 120A) (Transmembrane protein induced by tumor necrosis factor alpha)	1.3124	-0.807337	0.000106498	-0.758933	9.02625e-05	-0.576044	0.00298672	12.8378	NA	12.7484	12.9592	NA	12.3386	14.287	13.5342	NA	13.6116	13.5143	13.8967	14.1945	12.8203	13.909	13.5284	13.3816	12.8753
Q99536	VAT1	Synaptic vesicle membrane protein VAT-1 homolog (EC 1.-.-.-)	1.3119	-0.703462	1.01278e-10	-0.346326	0.000228565	-0.688923	6.58992e-10	14.0665	13.9661	13.9949	14.1101	14.224	13.9165	14.685	15.1038	14.7199	14.6523	14.3807	14.4799	14.3735	14.4049	14.6841	14.8163	14.8191	14.6901
Q9Y221	NIP7	60S ribosome subunit biogenesis protein NIP7 homolog (KD93) (Nucleolar pre-rRNA processing protein NIP7)	1.3115	0.422767	0.00105389	0.251437	0.0552623	0.795643	1.04741e-07	15.6388	14.9396	15.4195	15.4566	14.979	15.4328	14.9551	15.0675	15.0737	14.7751	15.4114	15.4199	15.047	14.7177	14.7581	14.3718	14.9743	14.3149
Q9UHB6	LIMA1	LIM domain and actin-binding protein 1 (Epithelial protein lost in neoplasm)	1.3096	-0.692929	1.65455e-08	-0.525424	7.23606e-06	-0.551268	5.44348e-06	14.7249	15.0862	15.3019	15.2651	15.1002	15.1553	16.0354	15.9298	15.5083	15.9433	15.7056	15.6137	15.7615	15.6997	15.6718	15.5735	15.8874	15.7513
P50443	S26A2	Sulfate transporter (Diastrophic dysplasia protein) (Solute carrier family 26 member 2)	1.3094	-1.03803	4.51851e-09	-0.191191	0.237567	-0.838626	1.59422e-06	13.4091	13.6092	14.2781	13.4793	13.6602	13.8881	14.6914	14.7768	14.5724	14.8584	13.6946	13.9527	14.0296	13.9335	14.3931	14.3452	14.5324	14.9295
P00558	PGK1	Phosphoglycerate kinase 1 (EC 2.7.2.3) (Cell migration-inducing gene 10 protein) (Primer recognition protein 2) (PRP 2)	1.3088	-0.504335	2.89168e-06	-0.353927	0.000715611	-0.570686	8.13028e-07	15.7903	15.9328	16.1492	15.8136	15.6636	15.944	16.5658	16.5821	16.1687	16.6115	16.175	16.3608	16.8981	15.8215	16.7285	16.3515	16.5302	16.5123
Q9UID3	VPS51	Vacuolar protein sorting-associated protein 51 homolog (Another new gene 2 protein) (Protein fat-free homolog)	1.3072	-0.108868	0.632849	0.26071	0.247618	0.114307	0.65981	13.9553	14.2976	12.5005	14.1266	13.9879	13.5692	12.7285	13.8436	14.4002	NA	13.0789	12.5672	NA	13.3639	NA	13.1322	13.4086	12.9085
P04114	APOB	Apolipoprotein B-100 (Apo B-100) [Cleaved into: Apolipoprotein B-48 (Apo B-48)]	1.3069	-1.3346	4.01932e-09	-0.197618	0.349765	-0.846964	8.23762e-05	12.8075	12.9789	12.5817	13.0499	12.593	12.8885	14.0911	14.0387	14.114	14.6272	13.1048	12.7074	13.1533	13.2463	14.0536	13.4923	13.8418	13.4215
O75688	PPM1B	Protein phosphatase 1B (EC 3.1.3.16) (Protein phosphatase 2C isoform beta) (PP2C-beta)	1.3061	-0.166381	0.502557	-0.196841	0.444643	-0.65583	0.00892489	13.7955	13.7975	14.0388	13.7003	13.8377	13.7747	13.5544	13.9995	14.2819	14.1499	13.8966	13.8495	14.3306	14.0056	15.0064	14.4049	14.2053	14.3017
Q86X29	LSR	Lipolysis-stimulated lipoprotein receptor (Angulin-1)	1.3059	0.679849	0.00015238	0.849587	7.51345e-06	0.622122	0.000966383	14.5215	14.6648	14.8639	14.0407	14.3805	13.9537	14.0041	14.0254	13.4121	13.8168	14.2208	13.1481	13.4748	13.7879	13.7678	14.2503	13.9458	13.5774
P84098	RL19	Large ribosomal subunit protein eL19 (60S ribosomal protein L19)	1.3039	1.43134	3.39612e-11	0.759401	4.65807e-05	0.550611	0.00332399	16.2227	16.3673	15.817	16.121	15.9988	16.0574	14.252	14.21	15.1441	14.6678	15.2822	15.4019	14.988	15.2516	15.7341	15.4062	15.2374	15.3812
Q99519	NEUR1	Sialidase-1 (EC 3.2.1.18) (Acetylneuraminyl hydrolase) (G9 sialidase) (Lysosomal sialidase) (N-acetyl-alpha-neuraminidase 1)	1.3037	-0.0539447	0.692354	0.0388541	0.794873	-0.68293	2.06915e-06	14.9255	14.6301	14.6689	14.62	15.0215	15.15	14.7371	14.9212	14.6828	14.9337	14.7256	14.9227	14.7796	14.8391	15.4045	15.573	15.3725	15.8041
P03886	NU1M	NADH-ubiquinone oxidoreductase chain 1 (EC 7.1.1.2) (NADH dehydrogenase subunit 1)	1.3034	-0.54095	0.198745	0.613864	0.161609	0.0377477	0.952046	12.5589	13.046	13.4912	NA	13.2216	12.841	13.8696	13.051	13.8143	NA	11.8768	12.4431	NA	12.1226	NA	12.5511	13.0377	12.5819
P63218	GBG5	Guanine nucleotide-binding protein G(I)/G(S)/G(O) subunit gamma-5	1.3023	-1.27188	4.3886e-10	-0.8732	3.18483e-06	-0.511385	0.00525055	16.8167	16.2435	16.577	16.3508	15.5823	17.0398	17.8412	17.5565	17.7586	17.6448	17.3347	17.2606	17.5145	17.3801	16.6427	16.635	17.4946	17.2704
Q15149	PLEC	Plectin (PCN) (PLTN) (Hemidesmosomal protein 1) (HD1) (Plectin-1)	1.2986	-0.0522389	0.384301	-0.43308	7.51459e-10	-0.539462	3.01588e-12	15.0208	15.0136	14.7971	14.9681	15.0384	14.8494	15.0036	15.0477	14.9453	14.9787	15.4232	15.381	15.3208	15.3762	15.5134	15.4865	15.4732	15.4536
P04424	ARLY	Argininosuccinate lyase (ASAL) (EC 4.3.2.1) (Arginosuccinase)	1.2965	-0.919999	2.03866e-11	-0.394204	0.000591932	-0.688481	1.02638e-07	15.2848	15.1041	15.075	15.5295	15.2681	15.2394	15.7771	16.7816	16.0843	16.0173	15.8386	15.7269	15.6248	15.4764	15.953	15.8802	15.9204	16.0902
P98082	DAB2	Disabled homolog 2 (Adaptor molecule disabled-2) (Differentially expressed in ovarian carcinoma 2) (DOC-2) (Differentially-expressed protein 2)	1.2957	0.238999	0.0457262	0.600519	4.97934e-06	0.454894	0.000491885	14.2287	14.1835	14.299	14.1761	14.0717	14.0788	14.2502	13.9752	14.0115	13.35	13.4248	13.4956	13.5739	13.6408	13.5708	14.054	13.4916	13.6011
Q9BY77	PDIP3	Polymerase delta-interacting protein 3 (46 kDa DNA polymerase delta interaction protein) (p46) (S6K1 Aly/REF-like target) (SKAR)	1.2952	0.178254	0.678247	0.637206	0.123773	0.45904	0.309572	13.7941	14.3256	NA	14.9385	14.2875	14.3316	NA	13.8546	14.4725	14.0807	13.1306	NA	14.0427	13.8581	14.0054	NA	13.8126	13.748
Q9BQL6	FERM1	Fermitin family homolog 1 (Kindlerin) (Kindlin syndrome protein) (Kindlin-1) (Unc-112-related protein 1)	1.2948	-0.565609	0.00031457	-0.409438	0.00866144	0.568875	0.00061595	13.927	14.3279	NA	14.0858	14.249	14.144	NA	14.6199	14.6787	14.1404	14.7539	NA	13.3845	14.5956	12.4542	NA	13.6517	13.6932
Q5ZPR3	CD276	CD276 antigen (4Ig-B7-H3) (B7 homolog 3) (B7-H3) (Costimulatory molecule) (CD antigen CD276)	1.2926	-0.086836	0.752517	0.456518	0.115929	0.57785	0.0563752	NA	13.4368	13.2294	13.4052	13.0968	NA	14.1259	12.8094	13.0904	13.3621	12.4357	13.3952	12.609	NA	13.3867	12.3272	12.362	NA
P11279	LAMP1	Lysosome-associated membrane glycoprotein 1 (LAMP-1) (Lysosome-associated membrane protein 1) (CD107 antigen-like family member A) (CD antigen CD107a)	1.2923	-0.473983	0.0123632	-0.155642	0.457288	-0.831536	7.06655e-05	14.8846	15.217	15.3632	15.1849	15.4395	15.0631	16.0292	15.608	15.984	14.9409	15.2493	15.6737	14.81	15.338	15.7357	16.0097	16.0843	15.9449
Q9P0T7	TMEM9	Proton-transporting V-type ATPase complex assembly regulator TMEM9 (v-ATPase assembly regulator TMEM9) (Dermal papilla-derived protein 4) (Transmembrane protein 9) (Protein TMEM9)	1.2922	1.59514	1.28422e-05	2.08032	1.96151e-07	0.234615	0.559285	14.2984	15.1433	NA	14.7484	15.4764	14.8557	NA	12.6964	12.9159	13.6359	12.6927	NA	12.3862	12.972	14.4117	NA	14.1508	15.0254
Q9Y320	TMX2	Thioredoxin-related transmembrane protein 2 (Cell proliferation-inducing gene 26 protein) (Thioredoxin domain-containing protein 14)	1.2911	0.894428	9.38827e-07	0.622917	0.000389387	0.793489	2.09085e-05	14.934	15.1465	15.2192	14.8345	15.2697	14.895	14.5817	13.8018	14.0392	14.7241	14.5169	14.905	14.6218	14.231	14.1662	14.535	14.2828	14.6084
P41227	NAA10	N-alpha-acetyltransferase 10 (EC 2.3.1.255) (N-terminal acetyltransferase complex ARD1 subunit homolog A) (hARD1) (NatA catalytic subunit Naa10)	1.2889	0.61239	3.13154e-08	0.413393	7.15955e-05	0.690128	6.65109e-09	15.5852	15.4296	15.3804	15.6115	15.3636	15.3533	14.908	14.9718	14.4325	15.0224	14.9326	15.1591	15.0184	15.1693	14.9522	14.6224	14.863	14.7351
P35754	GLRX1	Glutaredoxin-1 (Thioltransferase-1) (TTase-1)	1.2878	-1.02258	4.46979e-10	-0.680078	5.44854e-06	-0.465713	0.00161805	14.3021	14.5781	14.5354	14.4828	14.1611	14.3689	15.6448	15.9339	15.0319	15.5112	15.3314	15.0823	15.2877	15.1441	15.1788	14.9775	15.0798	14.7519
P51572	BAP31	B-cell receptor-associated protein 31 (BCR-associated protein 31) (Bap31) (6C6-AG tumor-associated antigen) (Protein CDM) (p28)	1.286	0.318164	0.0805424	-0.790024	4.81853e-05	-0.258623	0.203726	17.0047	16.7906	17.1598	17.0692	16.8675	17.456	16.4048	17.0131	16.6183	16.9241	18.0177	17.9844	17.9909	17.5435	17.1693	17.2772	17.4531	17.5113
Q9HA65	TBC17	TBC1 domain family member 17	1.2856	-0.678712	0.000177447	-0.0776956	0.702995	0.425241	0.0242475	13.8158	13.7654	13.0025	13.128	14.0095	13.123	14.7175	13.7436	14.1745	13.8798	13.4354	13.746	13.4861	13.0723	13.0389	13.1098	12.5515	13.0279
Q53SF7	COBL1	Cordon-bleu protein-like 1	1.2856	-0.368184	0.0703983	-0.0874795	0.711313	-0.676772	0.00211046	13.9086	13.5238	13.6489	14.2533	13.6082	13.721	13.968	14.4638	14.2361	14.0859	14.1762	13.7508	13.9448	13.7562	13.9245	14.4349	14.9964	14.6293
P18858	DNLI1	DNA ligase 1 (EC 6.5.1.1) (DNA ligase I) (Polydeoxyribonucleotide synthase [ATP] 1)	1.2833	0.0513469	0.601232	0.236189	0.012574	0.648804	7.08521e-09	14.4477	14.2811	14.6081	14.5561	14.1635	14.4565	14.4516	14.4556	14.3443	14.4198	14.3305	14.1801	14.3112	14.068	13.8165	13.9573	14.0185	13.447
Q14119	VEZF1	Vascular endothelial zinc finger 1 (Putative transcription factor DB1) (Zinc finger protein 161)	1.2826	-0.503657	0.148728	-0.398084	0.23168	0.350497	0.327507	12.9303	NA	11.5515	NA	NA	12.818	12.1277	13.1618	NA	13.1909	13.3301	11.9694	12.9309	13.2123	12.7325	10.6421	12.3227	12.7511
Q9BRX2	PELO	Protein pelota homolog (hPelota) (Protein Dom34 homolog)	1.2809	0.885801	0.00235426	1.16543	0.000163758	0.493771	0.114325	15.4873	14.8416	14.7278	14.3897	14.6325	14.8792	13.5407	13.6799	14.6309	NA	14.165	13.6417	NA	13.6278	NA	14.5504	14.0446	14.8545
P16219	ACADS	Short-chain specific acyl-CoA dehydrogenase, mitochondrial (SCAD) (EC 1.3.8.1) (Butyryl-CoA dehydrogenase)	1.2805	-0.690933	0.000801653	-0.420377	0.0415901	-0.477357	0.0269145	13.2423	13.5065	13.4006	13.6755	13.9817	13.6846	13.9604	15.0362	13.9957	NA	14.441	13.7678	NA	14.2229	NA	13.7898	14.509	14.3039
O14777	NDC80	Kinetochore protein NDC80 homolog (Highly expressed in cancer protein) (Kinetochore protein Hec1) (HsHec1) (Kinetochore-associated protein 2) (Retinoblastoma-associated protein HEC)	1.2801	-0.555329	0.0834314	-0.625706	0.0590589	-0.829626	0.0160081	14.9813	14.7088	15.0555	14.3477	14.6206	15.6144	15.2947	14.535	15.2215	15.3432	14.3817	15.3883	15.3807	15.8981	15.9849	15.8028	13.909	16.1677
Q5VW32	BROX	BRO1 domain-containing protein BROX (BRO1 domain- and CAAX motif-containing protein)	1.2787	-1.09016	3.98841e-09	-0.726191	2.2993e-05	-0.497404	0.00366383	14.1554	14.5001	14.9219	14.5724	14.3928	14.45	16.379	15.4531	15.8794	15.2426	15.2406	15.6126	15.4864	14.9743	15.2838	15.0479	15.1755	14.8916
Q9NVT9	ARMC1	Armadillo repeat-containing protein 1	1.2773	1.83774	3.64541e-06	0.217828	0.589943	-0.257464	0.547601	14.9622	14.1136	15.638	NA	14.3032	15.6034	11.9891	13.3744	13.6336	13.0727	15.4619	14.9376	14.1428	14.5821	14.5062	15.031	15.6321	15.8562
Q86YH6	DLP1	All trans-polyprenyl-diphosphate synthase PDSS2 (All-trans-decaprenyl-diphosphate synthase subunit 2) (EC 2.5.1.91) (Candidate tumor suppressor protein) (Decaprenyl pyrophosphate synthase subunit 2) (Decaprenyl-diphosphate synthase subunit 2) (Solanesyl-diphosphate synthase subunit 2)	1.2765	-0.118879	0.705186	0.140347	0.721438	0.770431	0.0388749	NA	14.0929	12.945	12.8573	13.2881	NA	13.9854	12.6599	13.2842	NA	12.8724	12.7287	NA	NA	NA	11.8452	12.4958	NA
P62917	RL8	Large ribosomal subunit protein uL2 (60S ribosomal protein L8)	1.2749	1.38925	3.93907e-18	0.950259	3.37353e-12	0.580628	1.33984e-06	17.1254	17.0964	16.9307	17.0962	17.0963	16.8257	15.4217	15.8301	15.6537	15.6514	16.1289	16.1145	15.9855	16.0839	16.4787	16.5938	16.2925	16.4263
O00584	RNT2	Ribonuclease T2 (EC 4.6.1.19) (Ribonuclease 6)	1.2746	-1.38478	3.84721e-10	-0.767592	8.61477e-05	-0.412458	0.0372249	14.9605	14.607	14.9258	14.641	14.6557	15.4025	15.9077	16.4441	16.2379	16.7833	15.7965	15.0008	16.7289	15.7453	15.4872	14.9766	15.6591	15.728
Q53EL6	PDCD4	Programmed cell death protein 4 (Neoplastic transformation inhibitor protein) (Nuclear antigen H731-like) (Protein 197/15a)	1.2725	-0.808857	1.47913e-11	-0.432779	2.49346e-05	-0.586042	1.59532e-07	14.4287	13.9573	14.2414	14.6905	14.1693	14.0175	15.014	15.2291	14.9644	15.2943	14.7261	14.7379	14.8018	14.7465	15.1098	14.9784	14.8018	14.7354
Q8IWS0	PHF6	PHD finger protein 6 (PHD-like zinc finger protein)	1.2721	0.920435	1.5515e-06	0.606927	0.000986321	0.496209	0.00890727	14.336	13.5556	13.6264	13.5654	13.4232	13.6561	12.6074	12.7934	12.2784	12.7782	12.8132	13.2155	12.7668	13.0995	12.7738	13.049	13.112	13.4031
P46087	NOP2	Probable 28S rRNA (cytosine(4447)-C(5))-methyltransferase (EC 2.1.1.-) (Nucleolar protein 1) (Nucleolar protein 2 homolog) (Proliferating-cell nucleolar antigen p120) (Proliferation-associated nucleolar protein p120)	1.2719	0.597659	2.58772e-09	0.19792	0.0251345	0.726078	5.78854e-11	15.1254	15.2667	14.9197	14.7947	15.1106	15.127	14.366	14.6654	14.3466	14.5336	15.0863	14.8891	14.6489	14.8366	14.4308	14.2579	14.3318	14.3277
Q9BWM7	SFXN3	Sideroflexin-3	1.2706	-0.317788	0.00876576	-0.107634	0.416777	-0.587302	1.52178e-05	14.1533	13.6768	14.0751	14.0443	13.3972	14.0888	14.5394	14.0616	14.2956	13.9774	13.9238	14.1141	13.9198	14.4186	14.7491	14.4961	14.5467	14.5031
Q92769	HDAC2	Histone deacetylase 2 (HD2) (EC 3.5.1.98) (Protein deacylase HDAC2) (EC 3.5.1.-)	1.2686	0.569606	0.000923468	0.624877	0.000425711	0.611692	0.000853189	15.1143	14.4349	14.7114	14.8237	14.3741	14.7886	14.8151	14.3493	13.9918	13.1402	14.0658	14.4961	13.6219	14.3064	13.9412	14.0898	14.3105	14.2015
Q9BVC6	TM109	Voltage-gated monoatomic cation channel TMEM109 (Mitsugumin-23) (Mg23) (Transmembrane protein 109)	1.2683	0.742555	0.00307798	0.201567	0.465244	0.591573	0.0274051	16.6542	16.6072	16.1897	16.6728	16.4743	16.803	15.6271	15.5762	16.0518	15.5322	16.1756	16.4471	16.0682	16.2529	15.9485	15.9057	15.7342	15.7953
Q9NS69	TOM22	Mitochondrial import receptor subunit TOM22 homolog (hTom22) (1C9-2) (Translocase of outer membrane 22 kDa subunit homolog)	1.2678	0.359569	0.0430324	0.509724	0.00558763	0.61173	0.00149835	15.0624	14.8774	14.5415	14.9437	14.6243	14.4275	13.7619	14.8639	14.2861	14.7755	14.5427	14.6707	14.055	13.8821	14.5668	13.9975	14.0829	14.0952
P03915	NU5M	NADH-ubiquinone oxidoreductase chain 5 (EC 7.1.1.2) (NADH dehydrogenase subunit 5)	1.267	-1.12105	0.0253094	1.14195	0.0281737	0.91934	0.0923136	12.9419	13.3401	13.5333	12.8885	12.8274	12.8684	15.2811	NA	13.5889	NA	NA	13.3403	NA	11.1262	NA	12.0861	NA	12.8257
P61224	RAP1B	Ras-related protein Rap-1b (EC 3.6.5.2) (GTP-binding protein smg p21B)	1.2669	-0.915252	5.66154e-08	-0.321282	0.037295	-0.565418	0.000510754	14.2926	13.7604	14.4409	14.3938	13.9541	14.8264	15.6494	14.8113	15.0867	15.3036	14.5887	14.6073	14.9991	14.6924	15.0608	14.6933	14.9387	15.1713
P00492	HPRT	Hypoxanthine-guanine phosphoribosyltransferase (HGPRT) (HGPRTase) (EC 2.4.2.8)	1.2651	-0.373318	2.33386e-05	-0.562416	1.27894e-08	-0.514639	1.74114e-07	15.1432	15.051	15.1837	15.2059	14.9327	15.387	15.5217	15.5367	15.2904	15.5686	15.7209	15.6415	15.8298	15.6706	15.5688	15.5371	15.7536	15.8123
P15954	COX7C	Cytochrome c oxidase subunit 7C, mitochondrial (Cytochrome c oxidase polypeptide VIIc)	1.2625	0.823854	4.64142e-05	1.20992	5.61843e-08	0.451964	0.0303864	16.1452	16.151	16.2964	15.9074	15.8482	16.2888	15.2263	16.1404	14.8843	14.985	15.5305	14.4465	15.4684	14.426	15.7824	15.5296	15.602	15.9892
P09104	ENOG	Gamma-enolase (EC 4.2.1.11) (2-phospho-D-glycerate hydro-lyase) (Enolase 2) (Neural enolase) (Neuron-specific enolase) (NSE)	1.2594	-1.26152	6.19998e-10	-0.885067	2.98567e-06	-0.557986	0.00272563	13.6229	13.4111	13.9037	12.891	13.4633	13.3396	14.9141	14.7565	14.6119	14.6179	14.4674	14.173	14.4489	14.262	14.063	13.8071	14	14.1729
P50895	BCAM	Basal cell adhesion molecule (Auberger B antigen) (B-CAM cell surface glycoprotein) (F8/G253 antigen) (Lutheran antigen) (Lutheran blood group glycoprotein) (CD antigen CD239)	1.2574	-0.0664409	0.651029	0.36699	0.00917295	-0.957923	8.30475e-09	14.4109	14.3478	14.534	14.5871	14.7207	14.6661	14.1199	14.4556	14.8439	14.2792	13.9504	13.8382	14.2232	14.2363	14.9584	15.4931	15.2244	15.8719
Q96F86	EDC3	Enhancer of mRNA-decapping protein 3 (LSM16 homolog) (YjeF N-terminal domain-containing protein 2) (YjeF_N2) (hYjeF_N2) (YjeF domain-containing protein 1)	1.2573	0.931939	0.000595214	0.291624	0.305148	0.515364	0.0742486	14.8334	14.0742	13.7868	14.1332	13.9595	14.0919	13.225	13.2107	12.7737	12.362	13.481	13.6832	13.2069	14.2137	13.2038	13.7654	12.9995	13.7211
P35520	CBS	Cystathionine beta-synthase (EC 4.2.1.22) (Beta-thionase) (Serine sulfhydrase)	1.2511	0.553615	0.0128077	-0.249794	0.29393	-0.324809	0.190114	13.1006	14.0723	13.7704	14.3857	13.9372	13.2773	13.831	13.8844	12.4566	12.9328	13.892	14.4201	14.0507	14.0916	14.3172	14.128	13.8999	14.4094
P49441	INPP	Inositol polyphosphate 1-phosphatase (IPP) (IPPase) (EC 3.1.3.57)	1.2479	-1.19418	1.19993e-13	-1.00766	4.20027e-11	-0.478613	0.000294453	14.0356	13.9567	13.9412	13.9807	14.1248	14.0764	15.5413	15.3568	15.1186	14.8849	14.904	15.1518	15.093	15.0386	14.6213	14.0257	14.7463	14.6779
Q15904	VAS1	V-type proton ATPase subunit S1 (V-ATPase subunit S1) (Protein XAP-3) (V-ATPase Ac45 subunit) (V-ATPase S1 accessory protein) (Vacuolar proton pump subunit S1)	1.247	-0.825451	5.4018e-05	-0.485971	0.0159968	-0.340999	0.111445	13.7907	13.4916	13.6132	13.7987	14.0048	13.6383	15.2064	14.8386	14.5608	14.7067	15.0264	14.3247	14.65	13.8445	14.6671	14.0515	14.5351	14.0121
P98196	AT11A	Phospholipid-transporting ATPase IH (EC 7.6.2.1) (ATPase IS) (ATPase class VI type 11A) (P4-ATPase flippase complex alpha subunit ATP11A)	1.2469	-1.131	2.80964e-05	-0.637807	0.0141108	-1.14949	5.33737e-05	14.206	14.206	NA	13.9201	13.7787	13.9894	NA	14.5632	16.0381	14.8427	14.4601	NA	14.6382	14.2843	15.178	NA	14.7376	15.0021
P84085	ARF5	ADP-ribosylation factor 5	1.2467	0.815349	4.24103e-07	0.930745	4.02037e-08	0.440748	0.00526951	15.0021	14.8657	15.4829	15.0437	14.5052	15.0932	13.6936	14.1132	14.5579	14.4127	13.8547	14.1975	14.1178	14.0576	14.5151	14.5774	14.6543	14.4408
Q07812	BAX	Apoptosis regulator BAX (Bcl-2-like protein 4) (Bcl2-L-4)	1.2463	1.05425	0.000192747	-0.0807316	0.806414	-0.404993	0.186838	15.3069	15.0754	15.1805	14.9459	15.0858	15.0148	12.6552	13.9845	14.499	15.1719	14.9916	15.5588	15.1461	15.1052	15.31	16.2293	15.3755	15.1841
P09972	ALDOC	Fructose-bisphosphate aldolase C (EC 4.1.2.13) (Brain-type aldolase)	1.2453	-0.912002	3.11296e-12	-0.660319	3.27143e-08	-0.585289	8.66045e-07	14.4213	14.2347	14.4537	14.6421	14.6145	14.1186	15.3065	15.1066	15.3233	15.5681	14.8776	15.1258	15.1799	15.1146	15.0164	15.1207	14.8944	14.9662
Q13416	ORC2	Origin recognition complex subunit 2	1.2449	0.128443	0.712703	0.111563	0.782572	0.866458	0.0214771	NA	13.9138	13.8099	NA	14.0978	NA	13.0444	13.8074	14.0588	14.3376	13.8958	13.1075	14.4835	NA	12.3239	13.8666	13.0316	NA
P07355	ANXA2	Annexin A2 (Annexin II) (Annexin-2) (Calpactin I heavy chain) (Calpactin-1 heavy chain) (Chromobindin-8) (Lipocortin II) (Placental anticoagulant protein IV) (PAP-IV) (Protein I) (p36)	1.2432	0.0573177	0.592668	-0.287919	0.0052706	-0.576768	5.98509e-07	17.1454	17.1999	16.9704	17.1401	17.1475	17.03	16.7302	17.3461	16.903	17.1553	17.5682	17.4083	17.1544	17.3276	17.6129	17.6872	17.6892	17.6245
Q9HCD5	NCOA5	Nuclear receptor coactivator 5 (NCoA-5) (Coactivator independent of AF-2) (CIA)	1.2429	-0.0782518	0.751195	0.408361	0.0541004	0.726854	0.00128321	15.5127	NA	15.852	14.9774	NA	15.4672	16.3733	14.8962	NA	15.0869	14.5916	15.3113	15.1863	14.8977	14.5537	14.5757	14.5789	15.0044
P09601	HMOX1	Heme oxygenase 1 (HO-1) (EC 1.14.14.18) [Cleaved into: Heme oxygenase 1 soluble form]	1.2428	0.780303	7.16855e-07	0.74946	2.4763e-06	0.536106	0.000623211	14.6076	14.2294	14.4078	14.196	14.3762	14.4959	13.5179	14.104	13.6673	13.1948	13.7205	13.8102	13.382	13.6809	14.0928	13.688	13.903	13.7632
Q9HC35	EMAL4	Echinoderm microtubule-associated protein-like 4 (EMAP-4) (Restrictedly overexpressed proliferation-associated protein) (Ropp 120)	1.2428	0.0653398	0.373559	-0.0824565	0.27407	-0.587788	9.06074e-11	15.2466	15.0671	15.2449	15.2674	15.1854	15.1128	14.9621	15.2382	15.0669	15.3455	15.1992	15.343	15.4703	15.1755	15.8568	15.7308	15.7798	15.842
O00488	ZN593	Zinc finger protein 593 (Zinc finger protein T86)	1.2425	0.00628677	0.969871	-0.416184	0.00813301	-0.547848	0.00102031	15.4723	15.4466	15.007	NA	15.5616	15.0838	14.7424	15.145	15.6762	15.1417	15.355	15.5474	15.4914	16.0413	15.8715	15.7404	15.5757	15.7741
Q9NZ08	ERAP1	Endoplasmic reticulum aminopeptidase 1 (EC 3.4.11.-) (ARTS-1) (Adipocyte-derived leucine aminopeptidase) (A-LAP) (Aminopeptidase PILS) (Puromycin-insensitive leucyl-specific aminopeptidase) (PILS-AP) (Type 1 tumor necrosis factor receptor shedding aminopeptidase regulator)	1.2418	-0.925869	4.89523e-11	0.20347	0.0844153	0.267419	0.0286437	14.1273	14.5365	13.9231	14.4429	14.4585	14.309	14.8058	15.4097	15.1787	15.204	13.9099	13.8062	14.1948	14.0554	13.8043	13.8025	13.8996	14.204
Q6DKI1	RL7L	Ribosomal protein uL30-like (60S ribosomal protein L7-like 1) (Large ribosomal subunit protein uL30-like 1)	1.2415	0.302565	0.022305	0.340593	0.0128399	0.617078	2.86257e-05	15.2474	15.0634	15.3215	15.4076	15.2088	15.1006	15.303	14.658	14.8835	14.9217	14.5573	15.2147	14.9938	14.8618	14.5937	14.7957	14.4315	14.7009
Q8NFJ5	RAI3	Retinoic acid-induced protein 3 (G-protein coupled receptor family C group 5 member A) (Phorbol ester induced gene 1) (PEIG-1) (Retinoic acid-induced gene 1 protein) (RAIG-1)	1.2415	-0.432381	0.0277894	-1.10265	6.09856e-07	-0.413404	0.0525902	14.2608	14.018	13.4624	13.5464	14.3028	13.7502	14.6687	14.8305	14.5973	13.2434	15.6699	14.9552	14.855	14.2038	14.0794	14.085	14.4003	14.3622
P15311	EZRI	Ezrin (Cytovillin) (Villin-2) (p81)	1.2414	0.696428	6.59268e-08	0.448692	0.000223739	-0.733902	6.80132e-08	16.6262	16.4346	16.5117	16.5565	16.5365	16.7294	15.8752	15.9505	15.7259	15.8054	16.1318	16.2359	16.062	15.9395	17.4622	17.0767	17.1795	17.381
P00734	THRB	Prothrombin (EC 3.4.21.5) (Coagulation factor II) [Cleaved into: Activation peptide fragment 1; Activation peptide fragment 2; Thrombin light chain; Thrombin heavy chain]	1.2411	-0.629373	1.90924e-05	0.00434532	0.978874	-0.807887	6.02122e-07	13.9858	13.5676	13.9981	13.5783	13.8045	13.5343	14.466	14.5403	14.5354	14.052	13.7093	14.214	13.5512	13.4567	14.5174	14.5906	14.6898	14.3824
Q9BYC5	FUT8	Alpha-(1,6)-fucosyltransferase (Alpha1-6FucT) (EC 2.4.1.68) (Fucosyltransferase 8) (GDP-L-Fuc:N-acetyl-beta-D-glucosaminide alpha1,6-fucosyltransferase) (GDP-fucose--glycoprotein fucosyltransferase) (Glycoprotein 6-alpha-L-fucosyltransferase)	1.2402	-1.19311	2.56979e-11	-0.717215	6.49855e-06	-0.616016	0.00012062	14.4206	14.1115	14.1765	14.425	13.8226	14.3031	15.2665	15.2342	15.6865	15.4249	14.9419	15.127	14.9489	14.6907	14.6936	14.9819	14.9343	14.6939
P61758	PFD3	Prefoldin subunit 3 (HIBBJ46) (von Hippel-Lindau-binding protein 1) (VBP-1) (VHL-binding protein 1)	1.2397	1.22265	8.26932e-11	0.443738	0.00518529	0.712778	2.91316e-05	15.2122	15.4614	15.0386	15.4155	14.8096	14.8208	13.461	13.8478	14.0117	14.3276	14.4947	14.8426	14.9095	14.4362	14.4599	14.2498	14.4754	14.4217
P42566	EPS15	Epidermal growth factor receptor substrate 15 (Protein Eps15) (Protein AF-1p)	1.2396	0.772711	0.000406754	0.517697	0.0186654	0.451278	0.0508133	14.5422	14.6763	14.7281	14.6519	14.5644	13.7723	13.4143	13.2504	13.7731	13.9618	13.4944	13.8222	13.6431	14.402	13.9582	13.9802	13.6211	14.0679
P61970	NTF2	Nuclear transport factor 2 (NTF-2) (Placental protein 15) (PP15)	1.2396	-1.37343	1.21741e-16	-1.00433	5.62614e-12	-0.514115	3.16751e-05	14.4116	14.756	14.7302	14.8608	14.8354	14.7128	16.2309	15.9299	16.2934	16.0888	15.7042	15.771	15.8992	15.6047	15.3635	15.1923	15.2232	15.2393
Q8WXI9	P66B	Transcriptional repressor p66-beta (GATA zinc finger domain-containing protein 2B) (p66/p68)	1.2394	0.610609	5.69262e-05	0.557437	0.000277595	0.403136	0.00977775	14.1348	14.3134	14.0116	14.4969	14.391	13.9592	13.1182	13.7159	13.7488	13.5458	13.6986	13.0988	13.6986	13.6459	13.7507	13.2869	13.8658	13.8558
Q9UHG0	DCDC2	Doublecortin domain-containing protein 2 (Protein RU2S)	1.2391	0.609768	0.00741011	0.884254	0.000341603	0.541334	0.0259455	15.2859	15.0842	NA	15.4538	14.9093	15.0749	NA	NA	14.6901	14.1153	NA	NA	13.7004	14.6303	14.5217	NA	NA	14.4949
Q9Y376	CAB39	Calcium-binding protein 39 (MO25alpha) (Protein Mo25)	1.2384	-1.67329	2.45631e-19	-1.02233	5.62614e-12	-0.537952	2.09085e-05	14.8302	14.4968	15.0457	14.8708	14.756	14.9104	16.6375	16.1114	16.7122	16.6081	15.856	15.8116	15.963	15.8927	15.4817	15.3358	15.3915	15.3767
P31943	HNRH1	Heterogeneous nuclear ribonucleoprotein H (hnRNP H) [Cleaved into: Heterogeneous nuclear ribonucleoprotein H, N-terminally processed]	1.2372	0.535622	0.00525387	0.389151	0.0484667	0.407169	0.0490249	16.0492	15.6512	15.7894	15.6719	15.6483	15.7324	15.0516	14.5958	15.1595	15.3149	15.1706	15.1295	15.0635	15.4075	15.4644	15.2476	14.7279	15.2592
Q9UQ35	SRRM2	Serine/arginine repetitive matrix protein 2 (300 kDa nuclear matrix antigen) (Serine/arginine-rich splicing factor-related nuclear matrix protein of 300 kDa) (SR-related nuclear matrix protein of 300 kDa) (Ser/Arg-related nuclear matrix protein of 300 kDa) (Splicing coactivator subunit SRm300) (Tax-responsive enhancer element-binding protein 803) (TaxREB803)	1.2354	0.0859904	0.58779	-0.0542488	0.753931	-0.50473	0.00161346	14.026	13.5679	13.9538	13.9321	13.8346	13.9636	13.4839	14.1333	13.8003	13.9137	14.2209	14.1833	13.7776	13.9136	14.573	14.3484	14.1189	14.8571
P02671	FIBA	Fibrinogen alpha chain [Cleaved into: Fibrinopeptide A; Fibrinogen alpha chain]	1.2353	0.242595	0.412712	1.03262	0.000615262	0.475155	0.128392	14.0016	14.368	13.9111	14.5152	15.033	13.8088	13.6522	14.2685	14.2454	NA	13.1536	13.2229	NA	13.4198	NA	13.8981	13.9952	13.5754
P78347	GTF2I	General transcription factor II-I (GTFII-I) (TFII-I) (Bruton tyrosine kinase-associated protein 135) (BAP-135) (BTK-associated protein 135) (SRF-Phox1-interacting protein) (SPIN) (Williams-Beuren syndrome chromosomal region 6 protein)	1.2351	-0.0297769	0.729646	0.249432	0.00235079	0.587609	1.93693e-09	14.5604	14.5116	14.5951	14.5669	14.3156	14.5087	14.454	14.5635	14.6544	14.5218	14.0447	14.133	14.572	14.3872	14.0998	13.9128	13.8547	13.9169
Q99873	ANM1	Protein arginine N-methyltransferase 1 (EC 2.1.1.319) (Histone-arginine N-methyltransferase PRMT1) (Interferon receptor 1-bound protein 4)	1.2335	0.547209	2.05597e-07	0.753042	1.78678e-10	0.455094	1.81063e-05	15.2258	15.2935	15.4844	15.2304	15.2367	15.6662	14.4625	14.8294	14.9209	14.9868	14.6509	14.5689	14.5468	14.6013	14.9794	14.7197	14.9892	14.8714
Q8WUA4	TF3C2	General transcription factor 3C polypeptide 2 (TF3C-beta) (Transcription factor IIIC 110 kDa subunit) (TFIIIC 110 kDa subunit) (TFIIIC110) (Transcription factor IIIC subunit beta)	1.2322	-1.07353	4.06148e-05	-1.06469	6.60449e-05	-0.297157	0.280058	13.7341	12.9786	13.659	12.2358	13.1661	13.3558	14.7369	NA	13.8638	14.4823	NA	14.8382	14.0927	14.3342	13.6833	13.5453	NA	13.7339
Q09666	AHNK	Neuroblast differentiation-associated protein AHNAK (Desmoyokin)	1.2311	1.00186	2.10469e-12	0.863283	2.80133e-10	-0.861278	5.4464e-10	15.2118	15.1566	15.2796	15.298	15.2033	15.311	14.0523	14.0385	14.1521	14.5768	14.2331	14.1492	14.5547	14.3998	15.9752	15.9031	16.1733	16.1835
Q8IV38	ANKY2	Ankyrin repeat and MYND domain-containing protein 2	1.2305	0.210254	0.498777	0.123409	0.717443	0.485927	0.134082	12.8416	12.9522	NA	14.505	13.1449	12.3714	NA	12.8232	12.5227	13.0441	12.8797	NA	13.0324	12.7195	12.8186	NA	12.212	12.5134
Q96SW2	CRBN	Protein cereblon	1.2302	1.67489	4.57949e-05	2.38281	3.82561e-07	0.275767	0.525009	13.2762	12.6568	14.1364	12.6654	12.8552	13.4066	12.5263	NA	10.8161	NA	NA	10.8067	NA	11.5592	NA	13.5404	NA	13.0395
P57764	GSDMD	Gasdermin-D (Gasdermin domain-containing protein 1) [Cleaved into: Gasdermin-D, N-terminal (GSDMD-NT) (hGSDMD-NTD); Gasdermin-D, C-terminal (GSDMD-CT) (hGSDMD-CTD); Gasdermin-D, p13 (Gasdermin-D, 13 kDa) (13 kDa GSDMD); Gasdermin-D, p40]	1.23	-0.112376	0.525085	0.512531	0.00270058	0.431335	0.015061	14.0934	13.4183	13.3101	13.6098	13.4161	13.3362	13.484	13.5014	13.9598	13.6268	12.9407	12.9987	12.9336	13.1995	13.4703	13.3137	12.84	12.7732
Q5TZA2	CROCC	Rootletin (Ciliary rootlet coiled-coil protein)	1.2298	2.70524	1.16824e-08	2.6931	2.36275e-08	0.104875	0.851543	18.4637	18.1099	17.7035	17.8047	18.2411	17.859	14.9124	14.6469	15.2969	16.6211	14.9804	15.9047	16.0487	14.3898	17.8282	17.6036	18.0809	18.1639
Q9NY93	DDX56	Probable ATP-dependent RNA helicase DDX56 (EC 3.6.4.13) (ATP-dependent 61 kDa nucleolar RNA helicase) (DEAD box protein 21) (DEAD box protein 56)	1.2272	0.437331	5.16811e-06	0.28434	0.00228216	0.682686	1.02747e-09	14.9722	14.8575	15.0161	14.8868	14.8737	14.6377	14.3275	14.5015	14.2956	14.8319	14.5321	14.7512	14.6268	14.6263	14.2913	14.2124	14.3079	14.1313
P61962	DCAF7	DDB1- and CUL4-associated factor 7 (WD repeat-containing protein 68) (WD repeat-containing protein An11 homolog)	1.227	0.282659	0.271649	0.124593	0.711313	1.16463	0.00054329	NA	14.7914	NA	13.6605	14.9845	NA	NA	14.2979	14.3409	14.7621	14.407	NA	14.8746	NA	13.096	NA	14.1056	NA
Q9BY49	PECR	Peroxisomal trans-2-enoyl-CoA reductase (TERP) (EC 1.3.1.38) (2,4-dienoyl-CoA reductase-related protein) (DCR-RP) (HPDHase) (Short chain dehydrogenase/reductase family 29C member 1) (pVI-ARL)	1.2267	-1.01512	2.66138e-13	-0.616843	1.88236e-07	-0.66181	7.85718e-08	14.9226	14.6214	14.5312	14.3955	15.2901	14.7261	15.4505	15.8286	15.9511	15.847	15.3474	15.2567	15.456	15.2637	15.2558	15.4453	15.4579	15.3446
Q9H6S3	ES8L2	Epidermal growth factor receptor kinase substrate 8-like protein 2 (EPS8-like protein 2) (Epidermal growth factor receptor pathway substrate 8-related protein 2) (EPS8-related protein 2)	1.2267	-0.582059	4.5041e-11	-0.333136	1.6365e-05	-0.672019	2.91227e-12	14.9428	14.9564	14.9665	15.1075	15.1062	15.051	15.6772	15.6991	15.6422	15.3899	15.4159	15.3168	15.2077	15.3872	15.6088	15.6034	15.7664	15.7045
Q86XP3	DDX42	ATP-dependent RNA helicase DDX42 (EC 3.6.4.13) (DEAD box protein 42) (RNA helicase-like protein) (RHELP) (RNA helicase-related protein) (RNAHP) (SF3b DEAD box protein) (Splicing factor 3B-associated 125 kDa protein) (SF3b125)	1.226	0.532807	9.10378e-05	0.733093	6.27171e-07	0.479766	0.000749656	14.52	14.3164	14.3118	14.18	14.4158	14.2168	13.1634	14.0098	13.9233	13.9221	13.7448	12.8522	13.8606	13.9225	14.0908	13.4231	13.8805	13.9991
O15305	PMM2	Phosphomannomutase 2 (PMM 2) (EC 5.4.2.8)	1.2249	-0.458406	0.0249736	-0.95936	1.47774e-05	-0.373589	0.0956024	15.5464	15.7356	15.7447	15.4413	15.8881	16.1974	15.6163	16.7406	16.3076	16.1292	16.7117	16.3072	17.0311	16.7848	16.1343	15.807	16.1849	16.3655
Q9HD45	TM9S3	Transmembrane 9 superfamily member 3 (EP70-P-iso) (SM-11044-binding protein)	1.2248	-0.907447	6.14633e-09	-0.858302	3.98589e-08	-0.42728	0.00327498	14.3815	14.4349	14.4575	14.2709	14.1036	14.6297	15.3386	15.3603	15.4405	15.3777	15.2093	15.4009	15.5345	15.0511	14.8991	14.6719	14.9747	14.9259
Q9P0L0	VAPA	Vesicle-associated membrane protein-associated protein A (VAMP-A) (VAMP-associated protein A) (VAP-A) (33 kDa VAMP-associated protein) (VAP-33)	1.2232	0.16663	0.294277	-0.00177346	0.992739	-0.463131	0.0055952	15.234	15.3415	15.4658	15.7662	15.2408	15.5643	15.3986	15.3401	15.2346	15.8019	15.2982	15.3999	16.2065	15.3956	16.253	15.6996	16.2591	15.9339
P41223	BUD31	Protein BUD31 homolog (Protein EDG-2) (Protein G10 homolog)	1.2221	0.296211	0.0370076	0.455219	0.00209405	0.555829	0.000353578	15.1593	15.0808	14.8448	15.9339	15.297	15.4278	14.4021	15.2147	14.9021	15.3628	14.7701	14.8496	14.8603	14.9165	14.7749	14.6994	14.8226	14.6972
P27635	RL10	Large ribosomal subunit protein uL16 (60S ribosomal protein L10) (Laminin receptor homolog) (Protein QM) (Ribosomal protein L10) (Tumor suppressor QM)	1.2213	1.16927	5.34985e-12	0.78963	1.76293e-07	0.490261	0.000676326	15.4772	15.6614	15.5028	15.7263	15.5704	15.3066	13.7581	14.2727	14.9684	14.568	14.7893	14.4231	14.8408	14.729	14.9993	14.9045	15.1278	14.948
Q5JRA6	TGO1	Transport and Golgi organization protein 1 homolog (TANGO1) (C219-reactive peptide) (D320) (Melanoma inhibitory activity protein 3)	1.221	-0.565918	0.000321965	-0.443157	0.00515457	-0.496579	0.00268048	14.443	14.5737	14.2654	14.8343	14.9373	14.893	15.0414	15.193	15.2995	15.6899	15.1944	14.7022	15.6111	15.2096	15.297	14.6718	15.431	15.5313
Q6P1M3	L2GL2	LLGL scribble cell polarity complex component 2 (HGL) (Lethal(2) giant larvae protein homolog 2)	1.2208	0.334341	0.0378825	0.04678	0.80879	-0.439318	0.0114697	13.2521	13.4221	13.4259	12.985	13.5506	13.0603	12.9409	13.548	12.9216	13.4397	13.5548	13.6154	13.3271	13.0727	14.1738	13.6413	14.1848	13.5146
O43583	DENR	Density-regulated protein (DRP) (Protein DRP1) (Smooth muscle cell-associated protein 3) (SMAP-3)	1.2201	-0.208383	0.0941564	-0.461566	0.000413399	-0.33563	0.012061	14.28	13.4688	14.0243	14.0189	13.5889	14.5106	13.9123	14.46	13.9753	14.3893	14.4047	14.3226	14.8168	14.7262	14.6223	13.8822	14.4538	14.8084
P61956	SUMO2	Small ubiquitin-related modifier 2 (SUMO-2) (HSMT3) (SMT3 homolog 2) (SUMO-3) (Sentrin-2) (Ubiquitin-like protein SMT3B) (Smt3B)	1.2183	1.2947	0.000342084	1.13113	0.00199105	0.634178	0.100034	18.838	16.7776	18.4669	18.7314	17.0617	17.7986	16.4216	15.7983	17.5339	16.893	17.4635	17.0917	16.3918	16.8178	16.8086	17.3671	18.0943	17.4825
P63000	RAC1	Ras-related C3 botulinum toxin substrate 1 (EC 3.6.5.2) (Cell migration-inducing gene 5 protein) (Ras-like protein TC25) (p21-Rac1)	1.2181	-0.131502	0.179171	-0.33481	0.000957625	-0.476744	1.22153e-05	15.664	15.3994	15.5546	15.6675	15.4301	15.6468	15.6575	15.8723	15.5609	15.7702	16.0653	15.8746	15.9907	15.8581	16.3038	15.8835	16.1673	16.0019
Q14344	GNA13	Guanine nucleotide-binding protein subunit alpha-13 (G alpha-13) (G-protein subunit alpha-13)	1.2166	-1.39447	2.56454e-16	-1.08493	1.8221e-12	-0.509541	5.97703e-05	14.2393	14.4461	14.5756	14.4202	14.8408	14.8188	16.1553	15.6992	16.0488	15.6963	15.6094	15.5435	15.4355	15.912	14.8824	14.9341	15.0585	15.3239
Q14444	CAPR1	Caprin-1 (Cell cycle-associated protein 1) (Cytoplasmic activation- and proliferation-associated protein 1) (GPI-anchored membrane protein 1) (GPI-anchored protein p137) (GPI-p137) (p137GPI) (Membrane component chromosome 11 surface marker 1) (RNA granule protein 105)	1.2159	0.938324	6.86974e-12	0.450218	8.2574e-05	0.734124	1.5308e-08	15.2169	15.3384	15.8051	15.4633	15.2656	15.5367	14.2697	14.6294	14.4597	14.9222	15.2144	15.1515	15.1057	14.7337	14.6476	14.7768	14.8867	14.7585
Q9BUI4	RPC3	DNA-directed RNA polymerase III subunit RPC3 (RNA polymerase III subunit C3) (DNA-directed RNA polymerase III subunit C) (RNA polymerase III 62 kDa subunit) (RPC62)	1.2151	1.33223	4.17398e-06	1.03942	0.000176523	0.690967	0.0111772	14.441	13.2876	14.3303	NA	13.6367	14.624	12.2557	NA	12.7645	13.0445	NA	13.3084	13.255	12.5799	13.1264	13.5669	NA	13.4954
Q86TU7	SETD3	Actin-histidine N-methyltransferase (EC 2.1.1.85) (Protein-L-histidine N-tele-methyltransferase) (SET domain-containing protein 3) (hSETD3)	1.2134	0.0819626	0.459503	0.368951	0.00077458	0.50586	1.59788e-05	14.6379	14.47	14.3275	14.4269	14.5227	14.6305	14.518	14.4627	14.2671	14.3162	14.0938	14.1216	14.102	14.1634	14.023	14.0705	13.7745	14.0653
Q9NRX2	RM17	Large ribosomal subunit protein bL17m (39S ribosomal protein L17, mitochondrial) (L17mt) (MRP-L17) (LYST-interacting protein 2)	1.2133	1.25123	1.05617e-11	0.912344	5.71099e-08	0.588581	0.000219473	15.1435	15.1585	15.1097	15.1035	15.5016	14.9635	13.4524	14.0835	14.1997	14.2062	14.2969	14.403	13.9814	14.5174	14.7346	14.6964	14.5052	14.5575
P21912	SDHB	Succinate dehydrogenase [ubiquinone] iron-sulfur subunit, mitochondrial (EC 1.3.5.1) (Iron-sulfur subunit of complex II) (Ip)	1.2129	-0.574343	1.27758e-08	0.752126	2.46469e-11	0.255721	0.00705979	15.5715	15.395	15.4169	15.5557	15.5504	15.5892	16.1919	16.0375	16.0786	16.0501	14.9937	14.771	14.6229	14.7198	15.2717	15.2985	15.2747	15.2482
P35613	BASI	Basigin (5F7) (Collagenase stimulatory factor) (Extracellular matrix metalloproteinase inducer) (EMMPRIN) (Hepatoma-associated antigen) (HAb18G) (Leukocyte activation antigen M6) (OK blood group antigen) (Tumor cell-derived collagenase stimulatory factor) (TCSF) (CD antigen CD147)	1.2123	0.340524	0.00950418	0.245297	0.0712812	-0.623505	2.09737e-05	15.078	15.0209	15.0238	14.8845	15.1284	14.9873	14.3465	14.5068	14.4662	15.216	14.6793	14.6294	14.9208	15.0044	15.7934	15.349	15.624	15.9427
Q9NYK5	RM39	Large ribosomal subunit protein mL39 (39S ribosomal protein L39, mitochondrial) (L39mt) (MRP-L39) (39S ribosomal protein L5, mitochondrial) (L5mt) (MRP-L5)	1.2114	0.667043	0.000480734	0.675854	0.00054726	0.154508	0.481727	14.5381	14.3202	14.8657	14.8327	14.7818	14.249	13.678	13.3595	13.9543	13.6335	13.0591	14.2093	13.3525	13.8894	14.505	14.6193	13.3445	14.1268
P14324	FPPS	Farnesyl pyrophosphate synthase (FPP synthase) (FPS) (EC 2.5.1.10) ((2E,6E)-farnesyl diphosphate synthase) (Dimethylallyltranstransferase) (EC 2.5.1.1) (Farnesyl diphosphate synthase) (Geranyltranstransferase)	1.21	-0.759726	1.23213e-09	-0.740343	4.49549e-09	-0.483158	3.96511e-05	16.2131	15.7881	15.7754	15.6502	15.9917	16.0925	16.6293	16.6898	16.8346	16.5746	16.5412	16.8603	16.588	16.7075	16.6127	16.5048	16.228	16.3227
O94913	PCF11	Pre-mRNA cleavage complex 2 protein Pcf11 (Pre-mRNA cleavage complex II protein Pcf11)	1.2082	-0.228598	0.373748	-0.15976	0.566301	0.565034	0.0344441	12.8884	12.9305	12.7795	12.4647	12.7254	12.7483	13.2189	12.3484	13.3969	12.522	12.6217	13.0318	12.531	13.1278	11.0082	12.3808	12.9164	12.1077
P18085	ARF4	ADP-ribosylation factor 4	1.2079	-0.598049	1.67067e-06	-0.757975	1.98519e-08	-0.491181	0.000105318	14.859	15.0629	14.9247	14.8579	15.0282	14.9271	15.5568	15.5226	15.5602	15.361	15.5046	15.7282	15.8562	15.6132	15.5209	15.2888	15.4133	15.412
Q9H7B2	RPF2	Ribosome production factor 2 homolog (Brix domain-containing protein 1) (Ribosome biogenesis protein RPF2 homolog)	1.2078	1.94263	9.12691e-06	1.15914	0.0067998	0.571797	0.22089	15.0372	15.0446	15.166	15.2024	15.0683	15.1472	11.9882	14.0785	13.4831	13.1234	13.9958	14.0599	14.1627	13.5888	14.623	14.4172	14.2595	14.8568
Q13283	G3BP1	Ras GTPase-activating protein-binding protein 1 (G3BP-1) (EC 3.6.4.12) (EC 3.6.4.13) (ATP-dependent DNA helicase VIII) (hDH VIII) (GAP SH3 domain-binding protein 1)	1.206	0.737836	1.16067e-09	0.744761	1.82515e-09	0.489672	2.07745e-05	14.5992	14.847	14.8526	14.7201	14.8803	14.6548	13.7138	14.2805	14.2068	13.9174	13.968	13.981	13.9943	14.1016	14.2606	14.2625	14.246	14.2962
P22061	PIMT	Protein-L-isoaspartate(D-aspartate) O-methyltransferase (PIMT) (EC 2.1.1.77) (L-isoaspartyl protein carboxyl methyltransferase) (Protein L-isoaspartyl/D-aspartyl methyltransferase) (Protein-beta-aspartate methyltransferase)	1.2058	0.68108	0.000118912	-0.0904073	0.649677	-0.475	0.00995489	16.3342	16.1746	16.1225	15.956	16.3541	16.1233	15.5587	15.8843	15.147	15.3863	16.3597	16.3826	16.1761	16.1472	16.6046	16.7435	16.5387	16.7172
P05141	ADT2	ADP/ATP translocase 2 (ADP,ATP carrier protein 2) (ADP,ATP carrier protein, fibroblast isoform) (Adenine nucleotide translocator 2) (ANT 2) (Solute carrier family 25 member 5) [Cleaved into: ADP/ATP translocase 2, N-terminally processed]	1.2058	0.839854	7.94635e-05	-0.0830902	0.729081	-0.432956	0.0515084	16.5648	16.4201	16.5547	16.3612	16.5633	16.5807	15.3504	16.2781	14.9385	16.057	16.6285	16.7913	16.3379	16.6312	16.9856	16.981	16.9359	16.8858
O60716	CTND1	Catenin delta-1 (Cadherin-associated Src substrate) (CAS) (p120 catenin) (p120(ctn)) (p120(cas))	1.203	-0.279963	3.46329e-05	-0.270938	8.1161e-05	-0.613394	2.32778e-12	15.1279	14.8684	15.0725	15.082	15.0081	14.8803	15.2796	15.219	15.3193	15.3374	15.0446	15.4044	15.3279	15.273	15.7166	15.6303	15.4786	15.5942
Q08945	SSRP1	FACT complex subunit SSRP1 (Chromatin-specific transcription elongation factor 80 kDa subunit) (Facilitates chromatin transcription complex 80 kDa subunit) (FACT 80 kDa subunit) (FACTp80) (Facilitates chromatin transcription complex subunit SSRP1) (Recombination signal sequence recognition protein 1) (Structure-specific recognition protein 1) (hSSRP1) (T160)	1.2026	0.699776	1.26342e-09	0.622701	3.72918e-08	0.521122	2.71593e-06	14.9458	14.9823	15.0263	15.0108	14.8881	15.0494	14.5125	14.1395	14.1153	14.276	14.3016	14.6515	14.3754	14.0629	14.4202	14.417	14.4212	14.5393
P05204	HMGN2	Non-histone chromosomal protein HMG-17 (High mobility group nucleosome-binding domain-containing protein 2)	1.2005	-0.402046	0.360232	-1.71256	0.00103478	0.688366	0.202814	NA	18.9704	19.349	18.0414	18.2578	NA	18.8191	19.8479	18.5031	NA	20.395	20.3394	NA	NA	NA	18.0381	17.8944	NA
P61221	ABCE1	ATP-binding cassette sub-family E member 1 (EC 3.6.5.-) (2'-5'-oligoadenylate-binding protein) (HuHP68) (RNase L inhibitor) (Ribonuclease 4 inhibitor) (RNS4I)	1.2002	0.060708	0.37918	0.12932	0.0599277	0.64715	1.38922e-12	15.5554	15.5277	15.723	15.751	15.5214	15.6943	15.5677	15.5094	15.5346	15.6931	15.2731	15.7368	15.6702	15.4478	14.9987	15.1063	14.8898	15.0618
Q9C0H2	TTYH3	Protein tweety homolog 3 (hTTY3)	1.1999	-0.806946	0.00155515	-0.540717	0.0154503	-0.928075	0.000176727	14.0465	NA	NA	13.7602	NA	13.9054	NA	15.1587	NA	14.2448	14.3281	NA	14.4925	14.4275	14.9268	NA	14.8491	14.6343
P11142	HSP7C	Heat shock cognate 71 kDa protein (EC 3.6.4.10) (Heat shock 70 kDa protein 8) (Lipopolysaccharide-associated protein 1) (LAP-1) (LPS-associated protein 1)	1.1996	0.122627	0.29019	0.211877	0.0711028	0.689499	2.04058e-07	16.3238	16.1801	16.4666	16.241	16.036	16.484	16.4329	16.0867	16.1317	16.2617	16.2443	16.2371	16.2848	15.8826	15.6279	15.6534	15.7735	15.6835
E9PAV3	NACAM	Nascent polypeptide-associated complex subunit alpha, muscle-specific form (Alpha-NAC, muscle-specific form) (skNAC)	1.199	1.09171	1.75061e-12	0.640467	1.37966e-06	0.648685	1.99231e-06	15.4596	15.5003	15.8429	15.4339	15.6131	15.6064	14.8067	14.3885	14.281	14.5508	14.9749	15.2388	14.9404	14.7278	14.6197	15.1077	15.0923	15.0292
Q14192	FHL2	Four and a half LIM domains protein 2 (FHL-2) (LIM domain protein DRAL) (Skeletal muscle LIM-protein 3) (SLIM-3)	1.1985	0.524247	0.0130966	0.437572	0.0448099	0.697172	0.00230376	14.4411	14.5572	14.572	14.0876	14.9773	14.4005	13.8195	14.7187	14.0439	13.6768	14.2674	14.3394	14.4482	13.6242	13.6611	13.7669	14.1137	14.0992
P55157	MTP	Microsomal triglyceride transfer protein large subunit	1.1977	-2.39268	5.51867e-13	-0.5918	0.0244812	-0.821101	0.00279017	14.0317	13.1004	13.8254	14.4532	13.6296	13.5884	16.4558	15.7318	16.0315	16.4566	14.2931	14.4713	14.3634	14.5058	14.4574	14.5596	14.8192	14.7146
P50914	RL14	Large ribosomal subunit protein eL14 (60S ribosomal protein L14) (CAG-ISL 7)	1.1956	1.34503	1.12348e-09	0.923555	6.71695e-06	0.573339	0.00468463	17.0995	17.0664	16.6489	17.1979	17.1137	16.933	15.5594	15.9435	15.0108	16.153	16.1832	16.362	16.1663	15.7304	16.5791	16.4519	16.4374	16.3743
Q01081	U2AF1	Splicing factor U2AF 35 kDa subunit (U2 auxiliary factor 35 kDa subunit) (U2 small nuclear RNA auxiliary factor 1) (U2 snRNP auxiliary factor small subunit)	1.1949	1.4253	8.85241e-12	1.44921	1.2486e-11	0.515341	0.003638	16.161	15.7611	16.1943	15.6511	15.4693	15.7171	14.501	14.5404	14.2421	14.5781	14.5963	14.2563	14.4895	14.6863	15.2818	15.8346	15.4095	15.238
Q71UI9	H2AV	Histone H2A.V (H2A.F/Z) (H2A.Z variant histone 2)	1.1948	-0.172386	0.295253	-0.688492	6.15567e-05	-0.394785	0.0225824	16.7843	16.4153	16.3163	16.6698	16.4548	16.9333	16.7751	16.2754	16.5389	17.2166	16.9547	17.2236	17.3985	17.534	16.8324	17.2276	16.8275	17.0485
P51151	RAB9A	Ras-related protein Rab-9A	1.1943	-0.522475	0.00425618	-0.398111	0.0339321	-0.619048	0.00166217	13.5442	13.7513	14.2354	14.1269	13.6818	14.0379	14.5455	14.7009	14.4047	13.8895	14.0954	14.69	14.2285	14.0469	14.2756	14.4811	14.614	14.5738
Q99735	MGST2	Microsomal glutathione S-transferase 2 (Microsomal GST-2) (EC 2.5.1.18) (Glutathione peroxidase MGST2) (EC 1.11.1.-) (Leukotriene C4 synthase MGST2) (EC 4.4.1.20) (Microsomal glutathione S-transferase II) (Microsomal GST-II)	1.1929	0.444334	0.00395893	0.326772	0.0389224	0.528534	0.00145832	15.6085	15.9063	15.1591	15.4413	15.6579	15.0729	15.0015	14.8402	14.9868	15.0574	15.2652	15.0986	14.6643	15.3328	14.6739	15.3212	14.7994	14.7594
P18077	RL35A	Large ribosomal subunit protein eL33 (60S ribosomal protein L35a) (Cell growth-inhibiting gene 33 protein)	1.1926	1.65949	4.34694e-06	1.09314	0.00190335	0.520832	0.167561	17.7556	17.7277	17.7375	17.8558	17.4716	17.9584	15.9053	17.1604	15.1315	16.0691	16.9475	16.5363	16.3174	16.7804	17.3085	17.0764	16.8995	17.5865
O00410	IPO5	Importin-5 (Imp5) (Importin subunit beta-3) (Karyopherin beta-3) (Ran-binding protein 5) (RanBP5)	1.1916	0.0197058	0.80864	-0.000600984	0.995145	0.65227	1.3242e-11	14.8296	14.7377	14.8088	14.6552	14.6214	14.8847	14.8759	14.6173	14.803	14.6732	14.8308	14.7773	14.6841	14.7666	14.1674	14.0576	14.1193	14.103
P60174	TPIS	Triosephosphate isomerase (TIM) (EC 5.3.1.1) (Methylglyoxal synthase) (EC 4.2.3.3) (Triose-phosphate isomerase)	1.1913	-2.52875	7.87743e-21	-1.51234	6.5705e-13	-0.500299	0.00287312	15.3759	15.6798	15.8769	15.8144	15.6073	16.0776	18.5922	17.9409	18.2355	18.3407	17.1763	17.1096	17.5956	17.2385	16.3365	15.9087	16.3356	16.4911
Q9BPW8	NIPS1	Protein NipSnap homolog 1 (NipSnap1)	1.1883	-0.887401	6.16448e-09	-0.674244	3.38321e-06	-0.468686	0.00103592	14.1227	13.6346	13.6187	13.9681	13.2891	13.6332	14.7053	14.946	14.5317	14.2557	14.45	14.7768	14.2906	14.2462	14.348	14.1328	14.3324	14.1281
P30044	PRDX5	Peroxiredoxin-5, mitochondrial (EC 1.11.1.24) (Alu corepressor 1) (Antioxidant enzyme B166) (AOEB166) (Liver tissue 2D-page spot 71B) (PLP) (Peroxiredoxin V) (Prx-V) (Peroxisomal antioxidant enzyme) (TPx type VI) (Thioredoxin peroxidase PMP20) (Thioredoxin-dependent peroxiredoxin 5)	1.1876	0.624153	0.000151525	0.356438	0.0302669	-0.741384	2.89745e-05	15.2684	15.3074	15.3129	15.1205	15.3148	15.4819	14.7264	14.9159	14.5355	14.1308	14.8545	15.1222	14.6496	14.8449	15.6994	15.7267	16.2221	16.2143
Q8TE77	SSH3	Protein phosphatase Slingshot homolog 3 (EC 3.1.3.16) (EC 3.1.3.48) (SSH-like protein 3) (SSH-3L) (hSSH-3L)	1.1871	-0.560119	5.02301e-05	-0.458855	0.000882707	-0.535629	0.000213021	13.5515	13.7908	13.2263	13.9109	14.1216	13.4682	13.8682	13.9991	14.6057	14.7413	14.1477	13.8518	14.5861	14.0819	14.3837	14.0508	14.2623	14.2778
Q969S9	RRF2M	Ribosome-releasing factor 2, mitochondrial (RRF2mt) (EC 3.6.5.-) (Elongation factor G 2, mitochondrial) (EF-G2mt) (mEF-G 2) (Elongation factor G2) (hEFG2)	1.1868	-1.02411	3.76978e-07	-0.583037	0.00210345	-0.55868	0.00448608	14.2965	13.5652	13.3774	13.8162	14.1897	14.5078	14.9628	14.6076	15.0448	14.754	14.7142	14.7834	14.3721	14.3562	14.3626	14.5657	14.4081	14.7922
Q9Y3U8	RL36	Large ribosomal subunit protein eL36 (60S ribosomal protein L36)	1.1861	0.999864	1.16833e-06	0.575148	0.00341899	0.627188	0.00225238	16.0458	16.1279	15.6328	15.9211	16.1511	15.7854	15.2061	15.4664	14.7129	14.3346	15.3804	15.0363	15.3493	15.7641	15.0752	15.2981	15.2446	15.7041
Q15126	PMVK	Phosphomevalonate kinase (PMKase) (hPMK) (EC 2.7.4.2)	1.1852	0.237639	0.068556	0.327207	0.0151651	-0.533204	0.000194376	15.7645	15.2763	15.378	15.2578	15.4801	15.5048	14.7341	15.7938	15.2754	15.4283	15.1236	15.1902	15.465	15.2736	16.2084	16.1044	16.2937	15.8874
Q6Y1H2	HACD2	Very-long-chain (3R)-3-hydroxyacyl-CoA dehydratase 2 (EC 4.2.1.134) (3-hydroxyacyl-CoA dehydratase 2) (HACD2) (Protein-tyrosine phosphatase-like member B)	1.1848	0.00626265	0.992632	-0.0772408	0.929702	0.311791	0.714317	NA	14.3567	14.2786	15.3128	14.6742	NA	14.6887	14.286	15.2632	13.3757	14.5977	14.8095	13.7579	NA	13.3524	14.256	14.3896	NA
O75190	DNJB6	DnaJ homolog subfamily B member 6 (HHDJ1) (Heat shock protein J2) (HSJ-2) (MRJ) (MSJ-1)	1.1845	1.4934	4.64396e-05	1.0502	0.00346879	0.46373	0.23004	15.0531	15.6312	NA	15.5843	15.3748	14.9801	NA	13.2294	13.5879	14.5387	13.6508	NA	14.2824	14.6422	14.7286	NA	14.8946	14.7116
O43633	CHM2A	Charged multivesicular body protein 2a (Chromatin-modifying protein 2a) (CHMP2a) (Putative breast adenocarcinoma marker BC-2) (Vacuolar protein sorting-associated protein 2-1) (Vps2-1) (hVps2-1)	1.1842	-0.918615	4.66139e-09	-0.676971	4.67723e-06	-0.628108	2.79316e-05	14.8925	14.9273	15.3636	15.2264	15.1612	15.3834	16.4076	15.2764	16.2582	16.1726	15.2444	16.0985	15.9188	15.8233	15.7383	15.8924	15.3352	15.9236
Q96PC5	MIA2	Melanoma inhibitory activity protein 2 (MIA protein 2) (CTAGE family member 5 ER export factor) (Cutaneous T-cell lymphoma-associated antigen 5) (Meningioma-expressed antigen 6/11)	1.1831	-0.184325	0.440512	-0.330811	0.216139	-0.350181	0.216719	NA	12.997	12.4075	13.6455	13.6637	NA	13.3153	14.8234	13.1365	13.1044	14.4849	13.4786	13.4519	NA	13.5428	13.6741	14.2567	NA
Q4VC31	MIX23	Protein MIX23 (Coiled-coil domain-containing protein 58)	1.182	-1.89161	4.64669e-14	-1.7498	1.43891e-12	-0.308283	0.136761	15.4728	15.4771	15.7365	15.2924	14.8803	15.9975	17.7528	17.4559	17.2419	16.9901	17.6632	16.8953	17.1923	17.1578	15.6923	15.3684	15.9195	16.1623
P29762	RABP1	Cellular retinoic acid-binding protein 1 (Cellular retinoic acid-binding protein I) (CRABP-I)	1.1815	0.360708	0.0239684	-0.532861	0.00137565	-0.374383	0.0299276	15.2078	15.3809	15.8566	15.5543	15.4677	15.8739	14.4003	15.2658	15.5235	15.5313	15.9944	16.0219	16.1096	16.1472	15.9934	15.5395	16.084	16.0224
Q8TB45	DPTOR	DEP domain-containing mTOR-interacting protein (hDEPTOR) (DEP domain-containing protein 6)	1.181	-1.31155	1.43911e-08	-0.804343	0.000169519	-0.586572	0.00688591	14.0183	12.8665	12.9237	13.7193	12.7477	13.2803	14.7297	14.0663	14.6448	14.3821	13.8017	13.946	13.9878	14.415	14.024	13.8874	13.479	13.889
P00338	LDHA	L-lactate dehydrogenase A chain (LDH-A) (EC 1.1.1.27) (Cell proliferation-inducing gene 19 protein) (LDH muscle subunit) (LDH-M) (Renal carcinoma antigen NY-REN-59)	1.1805	-0.934757	1.75015e-09	-0.687628	2.48883e-06	-0.545709	0.00016538	16.3091	16.0455	16.199	16.1856	16.0978	16.4426	16.8464	17.3937	17.2774	16.9877	16.7363	16.8398	17.2523	16.7585	16.8499	16.6257	16.7304	16.8132
Q9UBU9	NXF1	Nuclear RNA export factor 1 (Tip-associated protein) (Tip-associating protein) (mRNA export factor TAP)	1.1799	0.358498	0.0051607	0.221665	0.0944625	0.625514	1.24409e-05	14.9496	14.7985	15.0834	15.0265	14.9946	14.9704	14.9392	14.5913	14.7584	14.1253	14.5826	14.8681	14.7844	14.7854	14.1469	14.6306	14.267	14.3606
Q02750	MP2K1	Dual specificity mitogen-activated protein kinase kinase 1 (MAP kinase kinase 1) (MAPKK 1) (MKK1) (EC 2.7.12.2) (ERK activator kinase 1) (MAPK/ERK kinase 1) (MEK 1)	1.1793	-0.533018	0.00705076	-0.994683	4.56431e-06	-0.425216	0.0463577	14.446	14.5127	14.6754	14.4914	14.6336	14.8444	15.6496	15.04	15.2282	14.224	15.1311	15.6136	15.6416	15.6964	15.1344	14.7223	15.0025	14.9456
P67775	PP2AA	Serine/threonine-protein phosphatase 2A catalytic subunit alpha isoform (PP2A-alpha) (EC 3.1.3.16) (Replication protein C) (RP-C)	1.1789	-1.15363	2.59311e-10	-0.895827	1.80104e-07	-0.292911	0.0734194	15.0369	15.2837	15.7744	15.5953	15.4348	15.7198	16.9684	16.5961	16.3894	17.1102	16.4398	16.4057	17.0241	16.2921	16.2145	15.5866	16.1421	15.8067
P30408	T4S1	Transmembrane 4 L6 family member 1 (Membrane component chromosome 3 surface marker 1) (Tumor-associated antigen L6)	1.1784	-0.169935	0.681097	-0.888223	0.02417	0.202724	0.696608	12.9688	12.5487	10.8643	12.6668	12.302	13.1477	12.7871	13.3765	12.2573	12.707	14.7746	12.3108	14.6567	12.4877	12.3734	NA	13.2855	12.5695
Q92522	H1X	Histone H1.10 (Histone H1x)	1.1769	0.120648	0.437945	-0.115423	0.48282	-0.631317	0.000111245	14.8905	14.7931	14.1726	14.6618	14.8053	14.957	13.551	14.8132	14.7706	14.8937	14.6231	14.403	15.0465	14.9901	15.4353	15.0663	15.2574	15.3673
Q9Y606	PUS1	Pseudouridylate synthase 1 homolog (EC 5.4.99.-) (tRNA pseudouridine synthase 1) (EC 5.4.99.12) (tRNA pseudouridine(38-40) synthase) (tRNA pseudouridylate synthase I) (tRNA-uridine isomerase I)	1.1765	0.204998	0.343797	0.120542	0.614434	0.50415	0.0254607	15.8051	15.9196	14.8865	16.3039	15.5763	15.5179	15.2996	15.4275	15.6241	15.126	15.3345	15.6209	14.9767	15.8655	15.208	15.2307	14.8011	15.0234
Q9Y2W2	WBP11	WW domain-binding protein 11 (WBP-11) (Npw38-binding protein) (NpwBP) (SH3 domain-binding protein SNP70) (Splicing factor that interacts with PQBP-1 and PP1)	1.1762	0.783474	0.000875885	0.410743	0.0870884	0.75045	0.00264545	16.3744	15.9686	16.1965	15.8215	15.853	15.7604	15.7855	14.4691	15.1343	16.1105	15.0501	15.8655	16.4362	15.447	15.5045	15.5004	15.1645	15.2706
Q14573	ITPR3	Inositol 1,4,5-trisphosphate receptor type 3 (IP3 receptor isoform 3) (IP3R 3) (InsP3R3) (Type 3 inositol 1,4,5-trisphosphate receptor) (Type 3 InsP3 receptor)	1.1747	-0.924235	2.53415e-16	-0.74735	6.43489e-13	-0.433682	7.74605e-07	13.9383	13.8365	13.8732	13.9458	13.9874	13.8065	14.8905	14.7441	14.8459	14.9187	14.6444	14.6074	14.7578	14.82	14.559	14.258	14.3774	14.3806
Q9H993	ARMT1	Damage-control phosphatase ARMT1 (EC 3.1.3.-) (Acidic residue methyltransferase 1) (Protein-glutamate O-methyltransferase) (EC 2.1.1.-) (Sugar phosphate phosphatase ARMT1)	1.1747	-1.08978	5.92395e-12	-0.603259	8.03752e-06	-0.392727	0.0032459	13.6415	13.3416	13.7511	13.5841	13.6141	14.1505	14.8847	14.9633	14.3842	15.1964	14.66	14.2722	14.5503	14.3111	14.3114	13.8015	14.4871	14.3515
P13473	LAMP2	Lysosome-associated membrane glycoprotein 2 (LAMP-2) (Lysosome-associated membrane protein 2) (CD107 antigen-like family member B) (LGP-96) (CD antigen CD107b)	1.1742	-1.06572	4.03369e-11	-0.33435	0.0125269	-0.638403	1.18424e-05	15.5142	15.1825	14.8294	15.2542	15.2104	15.381	16.3149	16.159	16.42	16.5538	15.5493	15.278	16.189	15.4739	15.9741	15.8542	15.8792	15.9989
O00541	PESC	Pescadillo homolog	1.1734	0.384027	8.97909e-05	0.0361564	0.743286	0.713481	9.88166e-10	15.3089	15.1974	15.277	15.2879	15.3465	15.187	14.931	14.7202	15.0296	14.9191	15.1379	15.2389	15.3365	15.286	14.6187	14.5744	14.65	14.4468
P62266	RS23	Small ribosomal subunit protein uS12 (40S ribosomal protein S23)	1.1729	1.12574	8.76611e-13	0.818583	8.40836e-09	0.520899	8.07892e-05	16.4641	16.7179	16.422	16.6507	16.5897	16.3314	15.1323	15.3697	15.3836	15.9622	15.3678	15.802	16.3576	15.3343	16.067	16.0453	16.0565	15.8837
Q9NZ45	CISD1	CDGSH iron-sulfur domain-containing protein 1 (Cysteine transaminase CISD1) (EC 2.6.1.3) (MitoNEET)	1.1728	-0.16774	0.170541	0.437638	0.00058072	0.370192	0.00463604	15.2961	15.4358	15.4525	15.4229	15.3713	15.9189	15.4093	15.5528	15.707	15.6366	15.0143	14.6211	15.155	15.2072	15.041	14.7259	15.0144	15.4862
Q9UHQ9	NB5R1	NADH-cytochrome b5 reductase 1 (b5R.1) (EC 1.6.2.2) (Humb5R2) (NAD(P)H:quinone oxidoreductase type 3 polypeptide A2)	1.172	-0.930978	1.34154e-12	-0.482442	1.27786e-05	-0.639462	9.6329e-08	14.974	14.7124	14.4793	14.6642	14.6308	14.6395	15.6309	15.4097	15.8232	15.553	15.008	15.1836	15.2809	15.1321	15.1701	15.1993	15.4617	15.4015
P20340	RAB6A	Ras-related protein Rab-6A (Rab-6)	1.1709	-0.242047	0.00534375	-0.502805	2.67861e-07	-0.462279	2.60698e-06	15.3455	15.094	15.1582	15.1353	15.2754	15.1785	15.2169	15.5171	15.3606	15.6106	15.7505	15.6649	15.5798	15.8341	15.6277	15.6868	15.6749	15.6779
Q92733	PRCC	Proline-rich protein PRCC (Papillary renal cell carcinoma translocation-associated gene protein)	1.1706	0.475978	0.0153596	0.518841	0.0105721	0.198866	0.380852	13.7643	13.9582	13.8272	13.4577	14.0065	13.3556	13.1715	13.2379	13.4307	12.865	13.3683	12.9655	12.0549	13.5033	12.9488	13.6053	13.7602	12.8575
Q9P0V9	45179	Septin-10	1.1698	-0.456621	0.00115926	-0.177507	0.225928	-0.758597	1.78152e-06	13.9808	14.1977	13.7003	13.9307	14.0607	14.2403	14.1707	14.4812	14.5967	14.2839	14.1006	14.1009	14.1243	14.0863	14.3334	14.4409	14.9288	15.0334
Q9ULT0	TTC7A	Tetratricopeptide repeat protein 7A (TPR repeat protein 7A)	1.169	-0.385123	0.0348295	-0.342036	0.0711028	-0.427354	0.0306559	12.4559	12.4634	11.9748	12.6136	11.9427	12.3581	12.5925	13.5293	12.2553	NA	13.2795	12.299	NA	12.8011	NA	12.9912	13.1106	12.5337
Q9HCS7	SYF1	Pre-mRNA-splicing factor SYF1 (Protein HCNP) (XPA-binding protein 2)	1.1688	0.0673399	0.5864	0.0666236	0.613184	0.67589	5.04936e-07	14.8281	14.8402	14.8887	14.6603	14.8317	14.4767	14.9705	14.4656	14.6869	14.8285	14.5051	14.9851	14.6711	14.7985	14.0877	14.6067	13.8649	13.9633
O15118	NPC1	NPC intracellular cholesterol transporter 1 (Niemann-Pick C1 protein)	1.1675	-0.139486	0.510086	-0.312263	0.133406	-0.528326	0.0132573	14.174	14.3006	13.856	14.0396	14.172	13.6284	14.6793	14.2452	13.5502	14.197	14.4339	14.4099	14.2009	14.3181	14.4765	14.7611	14.5073	14.4822
Q9NZJ9	NUDT4	Diphosphoinositol polyphosphate phosphohydrolase 2 (DIPP-2) (EC 3.6.1.52) (Diadenosine 5',5'''-P1,P6-hexaphosphate hydrolase 2) (Nucleoside diphosphate-linked moiety X motif 4) (Nudix motif 4)	1.1667	-0.469226	2.52086e-06	-0.791011	2.63243e-11	-0.405995	6.93012e-05	14.976	14.5769	14.6935	15.161	14.7418	14.7933	15.2928	15.3404	15.2554	15.1328	15.5977	15.5463	15.6629	15.6203	15.1256	15.1159	15.4141	15.2314
P28799	GRN	Progranulin (PGRN) (Acrogranin) (Epithelin precursor) (Glycoprotein of 88 Kda) (GP88) (Glycoprotein 88) (Granulin precursor) (PC cell-derived growth factor) (PCDGF) (Proepithelin) (PEPI) [Cleaved into: Paragranulin; Granulin-1 (Granulin G); Granulin-2 (Granulin F); Granulin-3 (Epithelin-2) (Granulin B); Granulin-4 (Epithelin-1) (Granulin A); Granulin-5 (Granulin C); Granulin-6 (Granulin D); Granu…	1.1666	-1.91081	5.79961e-13	-0.575162	0.00588202	-0.796378	0.000307047	13.9593	13.6591	13.1453	13.8151	13.6277	13.8386	16.783	15.0019	15.6554	14.9584	14.0397	14.312	14.5785	14.0202	14.4169	14.6659	14.3767	14.3757
P61421	VA0D1	V-type proton ATPase subunit d 1 (V-ATPase subunit d 1) (32 kDa accessory protein) (V-ATPase 40 kDa accessory protein) (V-ATPase AC39 subunit) (p39) (Vacuolar proton pump subunit d 1)	1.1655	-0.158826	0.16557	-0.131427	0.278122	-0.548905	1.60753e-05	14.2697	13.8967	13.8603	13.9381	13.8433	13.9769	14.3891	14.1548	13.9488	14.0744	14.2628	14.0164	14.4137	13.856	14.7853	14.4805	14.4078	14.5453
Q9UJW0	DCTN4	Dynactin subunit 4 (Dyn4) (Dynactin subunit p62)	1.1654	0.460983	0.166724	0.710965	0.0395748	0.524875	0.152383	14.4296	13.9144	13.7115	NA	13.8772	13.8088	13.2313	13.0845	14.4386	NA	13.3591	13.2624	NA	12.9792	NA	13.0816	14.0329	13.0446
P07437	TBB5	Tubulin beta chain (Tubulin beta-5 chain)	1.1645	2.05221	3.60697e-20	1.73219	5.25121e-17	0.329206	0.0207482	16.3989	16.1964	16.2598	15.9216	15.7864	16.1581	13.7644	14.1738	13.7313	14.3622	14.2972	14.4681	14.1291	14.5886	15.616	15.7075	15.8222	15.9492
P11802	CDK4	Cyclin-dependent kinase 4 (EC 2.7.11.22) (Cell division protein kinase 4) (PSK-J3)	1.1641	0.866809	0.00085809	0.347168	0.189817	0.821746	0.00281273	14.2301	13.9863	13.268	13.2485	13.9359	13.1422	12.7433	12.9556	12.8362	NA	13.2339	13.1944	NA	13.6957	NA	13.3502	12.7065	12.6436
Q96T88	UHRF1	E3 ubiquitin-protein ligase UHRF1 (EC 2.3.2.27) (Inverted CCAAT box-binding protein of 90 kDa) (Nuclear protein 95) (Nuclear zinc finger protein Np95) (HuNp95) (hNp95) (RING finger protein 106) (RING-type E3 ubiquitin transferase UHRF1) (Transcription factor ICBP90) (Ubiquitin-like PHD and RING finger domain-containing protein 1) (hUHRF1) (Ubiquitin-like-containing PHD and RING finger domains pro…	1.1612	0.148903	0.448058	0.285692	0.144067	0.652533	0.00126624	14.4781	13.2901	14.1633	14.1249	14.1384	14.461	14.5468	14.013	13.9887	13.2203	13.8629	13.9958	13.7882	13.9659	13.3968	13.6612	13.5063	13.5812
Q9P000	COMD9	COMM domain-containing protein 9	1.1608	-0.372033	0.00427029	-0.0308932	0.844056	0.654005	7.61058e-06	13.2328	12.9876	12.6394	12.4588	13.0448	12.6435	13.232	13.326	13.0159	13.4498	12.9898	12.7987	12.8488	13.1218	11.7938	12.3347	12.5349	12.3561
Q8TEA1	NSUN6	tRNA (cytosine(72)-C(5))-methyltransferase NSUN6 (EC 2.1.1.-) (NOL1/NOP2/Sun and PUA domain-containing protein 1) (NOL1/NOP2/Sun domain family member 6)	1.1606	-0.334148	0.22527	-0.373796	0.268796	-0.401023	0.263475	NA	13.4709	13.6742	13.664	13.5047	NA	14.4449	14.8474	13.1541	NA	14.7922	13.8248	NA	NA	NA	14.425	14.2465	NA
Q9H490	PIGU	Phosphatidylinositol glycan anchor biosynthesis class U protein (Cell division cycle protein 91-like 1) (Protein CDC91-like 1) (GPI transamidase component PIG-U)	1.1583	-0.567428	0.000103846	0.212461	0.149755	0.425944	0.00494993	13.8174	14.2341	13.8834	14.0443	14.3193	13.8476	14.5809	14.7423	14.5154	14.6	13.8634	13.3685	14.1565	13.8807	14.1136	13.2528	13.4198	13.629
P06213	INSR	Insulin receptor (IR) (EC 2.7.10.1) (CD antigen CD220) [Cleaved into: Insulin receptor subunit alpha; Insulin receptor subunit beta]	1.1582	-1.019	7.59919e-10	-0.842688	1.18717e-07	-0.600669	8.76077e-05	14.5618	14.6797	14.62	14.7279	14.4575	15.1098	15.6625	15.1755	15.9555	15.5569	14.9154	15.4366	15.6313	15.7632	15.0723	15.2469	15.0178	15.4414
Q5VWJ9	SNX30	Sorting nexin-30	1.1564	-1.1362	7.97356e-07	-0.77892	0.000427364	-0.478387	0.0353289	13.4092	13.6691	13.5018	13.6389	13.5782	14.0666	14.5311	14.9486	15.2968	14.387	14.7336	13.9962	14.7715	14.3583	14.1864	13.5537	14.3919	14.5254
P57735	RAB25	Ras-related protein Rab-25 (CATX-8)	1.1563	-1.26962	1.66859e-13	-0.775246	1.17405e-07	-0.48069	0.00054329	13.7168	13.1152	13.5369	13.3639	13.5313	13.7074	14.7908	14.7398	14.6082	14.721	14.3929	14.2392	14.3907	14.2663	13.8676	13.8596	14.0236	14.3601
P15924	DESP	Desmoplakin (DP) (250/210 kDa paraneoplastic pemphigus antigen)	1.156	-0.185376	0.00403297	-0.0767529	0.261127	-0.614372	1.61663e-12	15.2781	15.2512	15.207	15.1117	15.281	15.2713	15.2367	15.647	15.4022	15.3754	15.3882	15.255	15.3538	15.2736	15.7914	15.7459	15.9073	15.9764
Q15363	TMED2	Transmembrane emp24 domain-containing protein 2 (Membrane protein p24A) (p24) (p24 family protein beta-1) (p24beta1)	1.1553	-0.918045	4.97219e-13	-0.935801	7.90847e-13	-0.503993	3.73048e-06	15.0587	15.3479	15.3826	14.9824	15.4042	15.2679	16.2225	16.0452	16.4582	15.8014	15.8902	16.1038	16.1417	16.3376	15.8019	15.6671	15.6487	15.6285
Q8WWM7	ATX2L	Ataxin-2-like protein (Ataxin-2 domain protein) (Ataxin-2-related protein)	1.1542	0.86684	7.34435e-09	0.715988	8.29358e-07	0.5803	5.41444e-05	14.4948	14.8535	14.6757	15.2992	14.9833	14.6449	14.2021	14.2159	13.4909	14.1479	14.1059	14.365	13.9077	14.3049	14.5275	14.32	14.2096	14.1691
O75150	BRE1B	E3 ubiquitin-protein ligase BRE1B (BRE1-B) (EC 2.3.2.27) (95 kDa retinoblastoma-associated protein) (RBP95) (RING finger protein 40) (RING-type E3 ubiquitin transferase BRE1B)	1.1538	0.535762	0.000675649	0.475339	0.00284478	0.482347	0.00364963	15.6604	15.135	14.6566	15.34	14.9167	15.0893	14.5611	14.0798	14.6545	NA	14.2739	14.5519	NA	14.9943	NA	14.6062	14.3847	14.8082
P38432	COIL	Coilin (p80-coilin)	1.1538	0.297576	0.351591	0.274539	0.416731	0.239538	0.514433	14.8351	14.5624	14.7112	14.5918	14.8687	14.5099	14.9869	13.892	14.8382	13.0855	14.4526	14.5444	13.2913	14.2916	13.9872	14.6362	14.1196	13.977
Q03154	ACY1	Aminoacylase-1 (ACY-1) (EC 3.5.1.14) (N-acyl-L-amino-acid amidohydrolase)	1.1524	-1.37091	2.53211e-19	-0.936849	3.30371e-13	-0.491062	4.27504e-06	14.3607	14.5095	14.3618	14.4256	14.5199	14.5815	15.9708	15.8384	15.9612	15.6062	15.338	15.3418	15.5513	15.4365	15.0744	14.8346	14.9268	15.0486
Q96TA2	YMEL1	ATP-dependent zinc metalloprotease YME1L1 (EC 3.4.24.-) (ATP-dependent metalloprotease FtsH1) (Meg-4) (Presenilin-associated metalloprotease) (PAMP) (YME1-like protein 1)	1.1512	0.355766	0.00716085	0.187751	0.176686	0.410326	0.00394312	14.1171	14.1815	13.8417	13.7062	14.6887	13.944	13.6159	13.4732	14.1366	13.2465	13.71	13.4515	13.6083	14.1598	13.531	13.5284	13.4196	13.5603
Q9NVN8	GNL3L	Guanine nucleotide-binding protein-like 3-like protein	1.1512	0.946137	0.0195335	1.13816	0.000931107	0.674777	0.0779463	13.6258	NA	14.1906	13.033	NA	13.3661	NA	12.8734	NA	12.5843	13.2859	11.6636	12.8464	12.2066	12.9567	NA	13.2447	12.6373
Q9UNP9	PPIE	Peptidyl-prolyl cis-trans isomerase E (PPIase E) (EC 5.2.1.8) (Cyclophilin E) (Cyclophilin-33) (Rotamase E)	1.1512	-0.549251	5.96865e-05	-0.288745	0.0329002	0.585411	5.41444e-05	14.9676	15.1113	15.6176	15.221	14.964	15.0833	15.9322	15.1547	15.8827	15.9179	15.0671	15.4127	15.7493	15.4706	14.6666	14.5174	14.3772	14.6418
Q9Y2I8	WDR37	WD repeat-containing protein 37	1.1511	0.591696	0.0723438	0.534034	0.12013	0.460738	0.211863	14.5542	14.3676	13.9759	14.2185	14.0437	14.1798	11.806	14.1325	14.7723	13.6308	13.9584	13.5524	13.0899	13.957	12.8871	13.9027	13.9477	14.1134
Q02127	PYRD	Dihydroorotate dehydrogenase (quinone), mitochondrial (DHOdehase) (EC 1.3.5.2) (Dihydroorotate oxidase)	1.1496	-0.382599	0.118371	-1.01594	8.43043e-05	-0.299893	0.277871	15.0558	15.0847	14.1188	14.4031	15.2394	15.2433	15.6777	15.3273	15.0925	14.829	15.8322	15.4253	16.2421	15.9492	14.7804	15.2952	15.1092	15.3999
Q96KR1	ZFR	Zinc finger RNA-binding protein (hZFR) (M-phase phosphoprotein homolog)	1.149	0.131765	0.330095	0.170386	0.220196	0.429115	0.00247744	14.696	14.4864	14.3987	14.7079	14.6004	14.1392	14.4759	13.8764	14.6805	14.1291	13.898	14.5948	13.9549	14.4298	13.7638	14.0431	14.0542	13.9814
O00151	PDLI1	PDZ and LIM domain protein 1 (C-terminal LIM domain protein 1) (Elfin) (LIM domain protein CLP-36)	1.1486	0.386366	0.000100696	0.983089	1.58002e-13	0.261189	0.0112339	15.7975	15.7908	15.7396	15.9361	15.5243	15.7589	15.4478	15.3621	15.2726	15.3965	14.8845	14.7948	14.7809	14.5291	15.557	15.3439	15.5736	15.4025
P20962	PTMS	Parathymosin	1.1479	0.67958	0.0394612	0.69445	0.042059	0.505726	0.169015	16.9526	16.9589	17.346	16.7079	15.8069	16.4003	14.7384	16.0116	16.3192	16.9793	16.1114	14.8737	16.6839	16.4263	16.5772	16.1958	15.8516	16.2256
O94905	ERLN2	Erlin-2 (Endoplasmic reticulum lipid raft-associated protein 2) (Stomatin-prohibitin-flotillin-HflC/K domain-containing protein 2) (SPFH domain-containing protein 2)	1.1458	-0.00719973	0.962296	0.0422934	0.792682	-0.536051	0.000291044	14.1587	13.6091	13.9941	14.5234	13.6455	14.2526	14.1571	14.271	13.8714	13.9773	14.0103	14.2018	14.0883	13.945	14.5964	14.2801	15.0603	14.622
P54132	BLM	RecQ-like DNA helicase BLM (EC 3.6.4.12) (Bloom syndrome protein) (DNA helicase, RecQ-like type 2) (RecQ2) (RecQ protein-like 3)	1.1438	-0.675696	0.000670319	-0.80375	0.000101798	-0.480564	0.0217719	15.678	15.6355	15.5638	15.6276	15.5961	16.0173	16.2857	16.3938	16.4095	16.0165	16.4025	16.338	16.5079	16.5081	16.2087	15.9809	16.0052	16.269
P27797	CALR	Calreticulin (CRP55) (Calregulin) (Endoplasmic reticulum resident protein 60) (ERp60) (HACBP) (grp60)	1.1429	-1.78587	3.07469e-14	-1.23447	2.29434e-09	-0.451103	0.014645	15.2235	15.2975	15.701	15.4629	15.2225	15.8915	17.56	16.9144	17.3377	17.2527	16.649	16.569	17.1188	16.5447	15.8957	15.5934	16.0668	16.1921
P62241	RS8	Small ribosomal subunit protein eS8 (40S ribosomal protein S8)	1.1422	1.40446	6.5563e-08	0.613312	0.0105183	0.587795	0.0186962	16.5435	16.5957	16.2706	16.5806	16.5063	16.5095	14.8874	14.8236	15.0605	15.459	15.9876	15.8441	15.7733	15.7534	16.0993	15.7476	15.7699	15.8438
Q9H0A0	NAT10	RNA cytidine acetyltransferase (EC 2.3.1.-) (18S rRNA cytosine acetyltransferase) (N-acetyltransferase 10) (N-acetyltransferase-like protein) (hALP)	1.1421	0.627757	5.53143e-13	0.265666	0.000145815	0.588865	1.41392e-11	14.6447	14.6795	14.5272	14.5256	14.6464	14.4498	13.9325	13.7713	14.0667	13.9895	14.2526	14.3729	14.1166	14.3837	13.9253	14.0566	13.9641	13.8871
Q96I25	SPF45	Splicing factor 45 (45 kDa-splicing factor) (RNA-binding motif protein 17)	1.1418	0.956335	2.14005e-05	0.634095	0.004146	0.488177	0.0343384	15.3058	15.7196	15.6499	15.8189	15.3532	15.5518	14.0519	15.0784	14.8048	14.4214	15.2729	14.8417	14.8909	14.5379	14.8061	14.9631	15.2443	15.1136
Q6S8J3	POTEE	POTE ankyrin domain family member E (ANKRD26-like family C member 1A) (Prostate, ovary, testis-expressed protein on chromosome 2) (POTE-2)	1.1415	2.3762	7.80773e-06	1.65847	0.00148324	0.423275	0.475221	20.7676	20.7573	19.7478	19.9444	21.1835	19.9103	17.2071	19.2151	17.5307	18.083	19.3082	19.3301	17.1447	19.1237	20.6479	21.1312	19.2815	18.7869
P06454	PTMA	Prothymosin alpha [Cleaved into: Prothymosin alpha, N-terminally processed; Thymosin alpha-1]	1.1397	-0.160594	0.5862	0.0377034	0.913983	0.425351	0.163401	16.0002	15.8888	17.2353	16.6851	15.4617	16.5227	16.9997	15.253	16.3985	16.5778	15.5781	15.9361	16.841	16.209	15.8965	15.607	15.2014	16.3086
P04066	FUCO	Tissue alpha-L-fucosidase (EC 3.2.1.51) (Alpha-L-fucosidase I) (Alpha-L-fucoside fucohydrolase 1) (Alpha-L-fucosidase 1)	1.1395	-1.40473	0.000204203	-0.160203	0.701207	-0.803459	0.0395132	13.4327	12.8501	13.9874	13.3043	13.2037	13.5632	13.191	15.1688	15.6351	NA	13.9859	12.7625	NA	13.7203	NA	13.7318	14.178	14.4887
Q9Y3D9	RT23	Small ribosomal subunit protein mS23 (28S ribosomal protein S23, mitochondrial) (MRP-S23) (S23mt)	1.1395	0.136734	0.186041	0.420193	0.000109618	0.469896	3.37834e-05	15.3218	15.1583	15.3799	15.1006	15.2022	15.301	15.4033	14.6783	15.1221	15.1642	14.4858	14.9558	14.7996	15.046	14.7523	14.84	14.7058	14.7902
Q92520	FAM3C	Protein FAM3C (Interleukin-like EMT inducer)	1.1387	-0.00387057	0.978324	-0.266901	0.0527579	-0.479685	0.000901651	14.1043	14.1989	13.9208	14.3625	14.2033	14.1225	14.0185	14.5832	14.1603	13.8459	14.5276	14.5504	14.4923	14.1726	14.5478	14.6994	14.6279	14.719
O43252	PAPS1	Bifunctional 3'-phosphoadenosine 5'-phosphosulfate synthase 1 (PAPS synthase 1) (PAPSS 1) (Sulfurylase kinase 1) (SK 1) (SK1) [Includes: Sulfate adenylyltransferase (EC 2.7.7.4) (ATP-sulfurylase) (Sulfate adenylate transferase) (SAT); Adenylyl-sulfate kinase (EC 2.7.1.25) (3'-phosphoadenosine-5'-phosphosulfate synthase) (APS kinase) (Adenosine-5'-phosphosulfate 3'-phosphotransferase) (Adenylylsul…	1.1381	-0.309019	0.00259787	-0.131805	0.22145	-0.545914	2.477e-06	13.9079	13.8026	13.8831	13.53	13.7152	13.6984	14.304	14.2516	13.7302	14.2212	14.0363	13.9019	14.0593	13.7976	14.4265	14.2103	14.581	14.2339
Q9ULT8	HECD1	E3 ubiquitin-protein ligase HECTD1 (EC 2.3.2.26) (E3 ligase for inhibin receptor) (EULIR) (HECT domain-containing protein 1)	1.1375	-0.0115095	0.959874	0.349982	0.103344	0.169528	0.481492	14.2489	14.4259	NA	14.0611	14.2198	14.3682	NA	13.8915	14.1047	NA	13.2349	NA	NA	14.128	NA	NA	13.5417	14.182
Q13557	KCC2D	Calcium/calmodulin-dependent protein kinase type II subunit delta (CaM kinase II subunit delta) (CaMK-II subunit delta) (EC 2.7.11.17)	1.1374	-0.905896	3.24818e-11	-0.492034	3.29061e-05	-0.611832	1.32335e-06	14.4416	14.7486	14.7627	14.5356	14.6848	15.0493	15.4203	15.6579	15.8344	15.5849	15.3358	15.3695	15.0795	14.9547	15.2932	15.1579	15.3975	15.3699
Q14315	FLNC	Filamin-C (FLN-C) (FLNc) (ABP-280-like protein) (ABP-L) (Actin-binding-like protein) (Filamin-2) (Gamma-filamin)	1.1373	-0.4543	1.34809e-06	-0.570914	1.84202e-08	-0.486597	1.04636e-06	14.4591	14.3578	14.4391	14.3242	14.5092	14.3968	15.1097	14.5859	14.9869	14.6919	14.8143	15.1619	14.7922	15.1157	14.86	14.9411	14.7958	14.95
Q9BSV6	SEN34	tRNA-splicing endonuclease subunit Sen34 (EC 4.6.1.16) (Leukocyte receptor cluster member 5) (tRNA-intron endonuclease Sen34) (HsSen34)	1.136	0.574061	0.127903	0.813888	0.0358411	0.288159	0.518231	13.8969	13.6573	13.0701	13.2958	13.5473	14.4084	13.6556	12.1322	13.9854	12.5591	13.1349	13.3606	12.5923	11.9338	12.8876	13.1105	13.6238	13.5027
Q13257	MD2L1	Mitotic spindle assembly checkpoint protein MAD2A (HsMAD2) (Mitotic arrest deficient 2-like protein 1) (MAD2-like protein 1)	1.1358	-0.305035	0.109334	-0.171619	0.407755	0.569874	0.00527411	14.5278	14.3119	14.5707	14.5396	14.2303	15.0909	14.2307	14.8615	15.4092	14.6807	14.8436	13.9517	14.8846	15.0243	14.1755	13.5814	13.8861	14.0952
P04183	KITH	Thymidine kinase, cytosolic (EC 2.7.1.21)	1.1353	0.274066	0.00945545	-0.000306322	0.997567	0.727155	1.32562e-08	14.2743	14.2553	14.4467	14.4999	14.2588	14.555	13.9909	13.9433	14.1506	14.3891	14.3081	14.1138	14.6388	14.6567	13.8023	13.7924	13.5748	13.638
Q9UNF0	PACN2	Protein kinase C and casein kinase substrate in neurons protein 2 (Syndapin-2) (Syndapin-II) (SdpII)	1.1349	-0.520693	1.25137e-06	-0.363644	0.000463429	-0.563731	7.74605e-07	15.1467	15.2454	15.1112	15.4535	15.389	15.0568	15.7811	15.724	15.7144	15.7575	15.446	15.6619	15.5519	15.7322	15.8525	15.8201	15.7423	15.7773
P35241	RADI	Radixin	1.1344	-0.351376	0.00198653	0.174167	0.139289	-0.736629	3.54525e-08	15.2457	15.0666	15.2614	15.2042	15.1153	15.3722	15.3114	16.0798	15.5434	15.3045	15.134	14.8229	15.1353	15.0846	16.0853	15.7315	16.0729	15.9302
P31040	SDHA	Succinate dehydrogenase [ubiquinone] flavoprotein subunit, mitochondrial (EC 1.3.5.1) (Flavoprotein subunit of complex II) (Fp)	1.1336	-0.407279	5.08285e-05	0.00745574	0.950783	0.417229	8.30942e-05	15.489	15.4294	15.1938	15.4123	15.2957	15.1634	15.8639	15.4026	15.8135	15.6097	15.0384	15.2865	15.137	15.4918	14.7254	14.7351	14.9372	14.9169
Q9NW15	ANO10	Anoctamin-10 (Transmembrane protein 16K)	1.1325	0.0750319	0.830579	0.256848	0.395622	0.522982	0.0933812	14.2788	NA	12.7743	NA	NA	13.0926	12.6836	13.1066	NA	NA	12.9149	12.8718	NA	13.0123	NA	12.5404	12.3028	13.1574
Q8NBF6	AVL9	Late secretory pathway protein AVL9 homolog	1.1325	-2.0766	9.6259e-08	-1.76009	1.45454e-05	-0.528856	0.19398	NA	13.5068	14.3034	13.9148	13.4611	NA	15.9049	15.9318	16.1661	15.7999	15.8879	14.8481	16.1233	NA	14.1225	14.2286	14.8146	NA
Q53HL2	BOREA	Borealin (Cell division cycle-associated protein 8) (Dasra-B) (hDasra-B) (Pluripotent embryonic stem cell-related gene 3 protein)	1.1319	0.751127	0.0281481	0.29996	0.415259	1.09196	0.00379634	14.4883	14.311	NA	14.6272	15.1364	13.8806	NA	NA	13.3687	14.4003	NA	NA	14.0365	14.5621	13.951	NA	NA	13.0635
O00468	AGRIN	Agrin [Cleaved into: Agrin N-terminal 110 kDa subunit; Agrin C-terminal 110 kDa subunit; Agrin C-terminal 90 kDa fragment (C90); Agrin C-terminal 22 kDa fragment (C22)]	1.1313	-1.36824	1.39917e-07	-1.12929	8.82423e-06	-0.491369	0.0520624	14.0427	13.7737	13.7471	13.3132	13.5046	13.3743	14.8515	14.4805	15.6506	15.2308	14.6972	14.8736	14.8751	14.4275	13.9715	14.3346	14.0133	14.0023
P62263	RS14	Small ribosomal subunit protein uS11 (40S ribosomal protein S14)	1.1311	0.617096	0.000147215	0.575279	0.000487193	0.377515	0.0258321	16.4418	16.1598	16.3639	16.4957	16.4393	16.1408	15.2294	15.8728	16.0371	15.3902	15.7691	15.6742	15.4417	15.7754	15.845	15.8766	15.8759	15.8539
P63244	RACK1	Small ribosomal subunit protein RACK1 (Cell proliferation-inducing gene 21 protein) (Guanine nucleotide-binding protein subunit beta-2-like 1) (Guanine nucleotide-binding protein subunit beta-like protein 12.3) (Human lung cancer oncogene 7 protein) (HLC-7) (Receptor for activated C kinase) (Receptor of activated protein C kinase 1) [Cleaved into: Small ribosomal subunit protein RACK1, N-terminal…	1.1304	0.803184	1.77657e-11	0.656476	6.55413e-09	0.592514	1.25553e-07	16.4495	16.1717	16.4758	16.3386	16.4708	16.5262	15.4514	15.8424	15.3651	15.8552	15.8702	15.8398	15.8603	15.6948	15.8034	15.8686	15.9535	15.8955
Q8IXM3	RM41	Large ribosomal subunit protein mL41 (39S ribosomal protein L41, mitochondrial) (L41mt) (MRP-L41) (Bcl-2-interacting mitochondrial ribosomal protein L41) (Cell proliferation-inducing gene 3 protein) (MRP-L27 homolog)	1.1303	0.682246	4.68814e-05	0.823261	3.19627e-06	0.394715	0.0219628	14.5174	14.099	13.7501	14.7884	14.1463	14.3835	13.2139	13.8234	13.23	13.5715	13.5964	12.9665	13.7853	13.3516	14.095	13.6916	13.7586	13.8688
O15439	MRP4	ATP-binding cassette sub-family C member 4 (EC 7.6.2.-) (EC 7.6.2.2) (EC 7.6.2.3) (MRP/cMOAT-related ABC transporter) (Multi-specific organic anion transporter B) (MOAT-B) (Multidrug resistance-associated protein 4)	1.1301	0.890697	7.02893e-07	0.681935	9.30521e-05	0.677116	0.000164	14.8	14.5222	14.2275	14.6784	14.6054	14.8515	13.5348	13.8578	13.4376	14.388	13.826	13.5825	15.0264	13.8159	14.3843	13.7154	13.7989	14.3715
O75608	LYPA1	Acyl-protein thioesterase 1 (APT-1) (hAPT1) (EC 3.1.2.-) (Lysophospholipase 1) (Lysophospholipase I) (LPL-I) (LysoPLA I) (Palmitoyl-protein hydrolase) (EC 3.1.2.22)	1.1274	-0.228477	0.166329	-0.867574	1.70342e-06	-0.30767	0.084705	14.6971	14.8459	15.0123	14.7376	14.6207	15.1153	14.8683	15.7128	14.9541	14.6588	15.641	15.6989	15.6902	15.7678	15.1774	15.1324	15.1577	15.0908
L0R6Q1	S35U4	SLC35A4 upstream open reading frame protein	1.1273	-0.257045	0.0519182	0.1612	0.251573	0.269569	0.0607388	15.2953	15.264	14.9824	14.8854	15.2879	14.9727	15.6224	14.8263	15.7729	14.8509	14.49	15.0451	14.5782	15.0174	14.8714	14.8502	14.3196	14.6559
Q8IV08	PLD3	5'-3' exonuclease PLD3 (EC 3.1.16.1) (Choline phosphatase 3) (HindIII K4L homolog) (Hu-K4) (Phosphatidylcholine-hydrolyzing phospholipase D3) (Phospholipase D3) (PLD 3)	1.1268	-0.357528	0.00509919	-0.248281	0.0590822	-0.645424	6.86144e-06	14.7059	14.5604	14.6149	15.1374	15.0538	14.3922	15.2976	14.8582	15.1373	14.9251	14.8467	14.6626	15.1878	15.0464	15.3407	15.3882	15.1422	15.4609
P61018	RAB4B	Ras-related protein Rab-4B (EC 3.6.5.2)	1.126	-1.62264	7.56941e-11	-0.954388	2.04252e-06	-0.558471	0.00234906	13.1612	12.9229	13.9943	NA	13.2642	13.2455	15.2481	NA	14.9979	14.7385	NA	14.5143	14.1221	14.2614	13.8734	14.2666	NA	13.5701
P15880	RS2	Small ribosomal subunit protein uS5 (40S ribosomal protein S2) (40S ribosomal protein S4) (Protein LLRep3)	1.1259	0.544923	4.5835e-10	0.401104	9.25746e-07	0.560954	7.91125e-10	17.5827	17.5871	17.734	17.4418	17.6342	17.4915	17.0498	16.7866	17.1097	17.2062	17.0752	17.1235	17.337	17.2033	16.9613	17.0417	17.0309	17.0657
P35998	PRS7	26S proteasome regulatory subunit 7 (26S proteasome AAA-ATPase subunit RPT1) (Proteasome 26S subunit ATPase 2)	1.1242	0.585551	2.28877e-10	0.671763	1.2061e-11	0.40897	2.477e-06	15.643	15.5645	15.3425	15.5606	15.5662	15.5617	14.8918	14.8777	14.7681	15.0274	14.6711	14.9028	14.7825	14.9607	14.961	15.1632	15.0576	15.1865
Q8IY37	DHX37	Probable ATP-dependent RNA helicase DHX37 (EC 3.6.4.13) (DEAH box protein 37)	1.124	0.549538	0.053279	0.554603	0.0319615	0.761086	0.00658759	14.2281	NA	14.2221	NA	NA	14.1437	13.891	NA	NA	14.0676	NA	13.8986	14.0679	13.5576	14.0967	13.5789	NA	13.2289
O43684	BUB3	Mitotic checkpoint protein BUB3	1.1234	1.00246	5.8397e-11	0.723421	2.62114e-07	0.465949	0.000548192	15.7949	15.8918	15.3585	15.4744	15.656	15.5098	14.3461	14.4546	14.9872	14.4546	14.8769	14.5545	14.9214	15.0471	15.1244	15.0705	15.0835	15.1514
Q7Z417	NUFP2	FMR1-interacting protein NUFIP2 (82 kDa FMRP-interacting protein) (82-FIP) (Cell proliferation-inducing gene 1 protein) (FMRP-interacting protein 2) (Nuclear FMR1-interacting protein 2)	1.1216	1.67031	1.35737e-12	0.911008	4.54505e-06	0.600245	0.00218945	14.4789	14.6065	14.7251	14.6528	14.6681	14.7511	12.4887	13.1613	13.0084	13.2216	14.0125	13.4541	13.7078	13.8513	13.787	14.0947	14.1459	14.241
P33121	ACSL1	Long-chain-fatty-acid--CoA ligase 1 (EC 6.2.1.3) (Acyl-CoA synthetase 1) (ACS1) (Arachidonate--CoA ligase) (EC 6.2.1.15) (Long-chain acyl-CoA synthetase 1) (LACS 1) (Long-chain acyl-CoA synthetase 2) (LACS 2) (Long-chain fatty acid-CoA ligase 2) (Palmitoyl-CoA ligase 1) (Palmitoyl-CoA ligase 2) (Phytanate--CoA ligase) (EC 6.2.1.24)	1.1212	-1.21561	1.23833e-16	-0.998589	2.04682e-13	-0.211128	0.0439723	13.3038	13.4445	13.5232	12.945	13.6986	13.6087	14.8045	14.8005	14.7036	15.0772	14.4637	14.6507	15.0106	14.338	13.8961	13.8741	13.8684	13.6745
Q9Y2R5	RT17	Small ribosomal subunit protein uS17m (28S ribosomal protein S17, mitochondrial) (MRP-S17) (S17mt)	1.1208	0.31739	0.038111	0.799578	2.34281e-06	0.376208	0.0227421	14.9706	14.2789	14.8872	14.8146	14.6659	14.9118	14.5842	14.2739	14.8823	13.9442	14.0457	14.2412	13.798	13.8188	14.2866	14.5025	14.3833	14.4248
Q1KMD3	HNRL2	Heterogeneous nuclear ribonucleoprotein U-like protein 2 (Scaffold-attachment factor A2) (SAF-A2)	1.1181	0.17326	0.0269376	0.0369685	0.684695	0.618723	2.44514e-10	15.6235	15.683	15.7295	15.4464	15.5275	15.6177	15.4252	15.2851	15.4769	15.5383	15.5892	15.6354	15.5398	15.5062	15.1132	14.9446	14.9484	14.9374
Q14257	RCN2	Reticulocalbin-2 (Calcium-binding protein ERC-55) (E6-binding protein) (E6BP)	1.1178	0.747754	1.18627e-05	0.606402	0.000351809	0.502439	0.00383475	13.1324	13.2019	13.6388	13.5563	13.6729	13.3766	12.6827	12.3902	12.4879	13.1498	12.3857	13.2031	12.835	12.8579	13.254	12.9051	12.6926	12.8459
Q86XZ4	SPAS2	Spermatogenesis-associated serine-rich protein 2 (Serine-rich spermatocytes and round spermatid 59 kDa protein) (p59scr)	1.1149	1.04485	0.000455322	0.631402	0.0444709	0.876999	0.00977775	NA	15.6011	14.8006	NA	15.5894	NA	14.1507	NA	13.9953	14.9568	NA	14.7514	14.8547	NA	14.8941	14.2209	NA	NA
O00233	PSMD9	26S proteasome non-ATPase regulatory subunit 9 (26S proteasome regulatory subunit p27)	1.1145	0.544482	0.000247084	0.458253	0.00221884	0.44707	0.00400866	15.4879	14.9711	15.0678	15.0826	15.4388	15.0877	14.7029	14.2054	14.432	14.5092	14.0348	14.8852	14.518	15.1663	14.5471	14.92	14.3767	14.8053
P05114	HMGN1	Non-histone chromosomal protein HMG-14 (High mobility group nucleosome-binding domain-containing protein 1)	1.1139	-1.48968	3.91459e-06	-0.905694	0.00370993	0.719115	0.0269271	15.9216	15.5978	16.2348	14.9385	15.0352	15.7646	17.7564	17.1046	16.7968	16.6958	16.6862	16.449	17.0195	15.9721	15.177	15.1919	14.5691	14.6896
P40925	MDHC	Malate dehydrogenase, cytoplasmic (EC 1.1.1.37) (Aromatic alpha-keto acid reductase) (KAR) (EC 1.1.1.96) (Cytosolic malate dehydrogenase)	1.1135	-1.71153	5.37395e-19	-1.12682	1.4519e-12	-0.439579	0.000695426	16.9424	16.8558	17.0954	16.8874	17.0264	17.1011	19.0914	18.407	18.6578	18.7592	18.073	18.1216	18.2891	18.1195	17.3675	17.3564	17.5322	17.5982
Q96K76	UBP47	Ubiquitin carboxyl-terminal hydrolase 47 (EC 3.4.19.12) (Deubiquitinating enzyme 47) (Ubiquitin thioesterase 47) (Ubiquitin-specific-processing protease 47)	1.1125	0.162415	0.347026	0.526175	0.00237891	0.350524	0.052763	14.2027	14.3422	13.7437	14.3632	14.4409	13.9389	14.2511	13.2959	14.1084	14.2659	13.335	13.4458	13.6753	13.9178	14.0391	13.5315	13.7113	13.7946
Q9NQ94	A1CF	APOBEC1 complementation factor (APOBEC1-stimulating protein)	1.1121	-0.112534	0.27681	0.384786	0.000318115	0.418407	0.000167518	14.2994	14.5341	14.3103	14.1911	14.4535	14.3175	14.2972	14.9246	14.5697	14.1003	14.2075	14.1189	13.6949	13.8465	13.8463	13.8909	14.1312	13.8649
O15347	HMGB3	High mobility group protein B3 (High mobility group protein 2a) (HMG-2a) (High mobility group protein 4) (HMG-4)	1.1117	-0.232235	0.195865	0.0182846	0.935122	0.662327	0.000611282	16.4775	15.4868	15.8378	15.5051	14.9086	16.0649	16.1366	15.846	16.2325	15.5494	15.9216	15.723	15.7974	15.6806	15.0061	14.8646	15.2853	15.3905
Q9UBQ0	VPS29	Vacuolar protein sorting-associated protein 29 (hVPS29) (PEP11 homolog) (Vesicle protein sorting 29)	1.1107	-0.886516	3.07748e-11	-0.773735	2.2188e-09	-0.469963	7.1223e-05	15.9295	15.7625	15.8746	15.9174	15.8118	16.185	16.7528	17.0413	16.684	16.5205	16.6885	16.6609	16.6927	16.6574	16.4184	16.305	16.3486	16.4123
Q99497	PARK7	Parkinson disease protein 7 (Maillard deglycase) (Oncogene DJ1) (Parkinsonism-associated deglycase) (Protein DJ-1) (DJ-1) (Protein/nucleic acid deglycase DJ-1) (EC 3.1.2.-, EC 3.5.1.-, EC 3.5.1.124)	1.1102	0.467882	0.00118919	-0.153108	0.315259	-0.305941	0.0464445	15.3049	15.3657	15.6176	15.4669	15.6125	15.5089	15.0379	15.3878	14.6631	15.3642	15.9649	15.5106	15.9187	15.5765	16.0423	15.6289	16.1736	15.7373
Q8NFW8	NEUA	N-acylneuraminate cytidylyltransferase (EC 2.7.7.43) (CMP-N-acetylneuraminic acid synthase) (CMP-NeuNAc synthase)	1.1084	-0.318759	0.00218966	-0.528957	3.09818e-06	-0.418929	0.000199584	15.3154	14.9716	15.2831	15.2351	15.0372	15.1335	15.4314	15.5614	15.2751	15.5667	15.5923	15.9255	15.6998	15.6127	15.5889	15.6725	15.5859	15.5429
Q9H0T7	RAB17	Ras-related protein Rab-17	1.1074	0.415123	0.0544998	0.275543	0.229603	-0.544635	0.019287	13.5807	13.2462	14.2299	13.5024	13.7059	13.4649	14.0784	13.3253	12.5962	12.8532	13.3343	13.6741	13.2766	13.3197	14.4188	14.1134	14.1189	14.2342
Q8IYB3	SRRM1	Serine/arginine repetitive matrix protein 1 (SR-related nuclear matrix protein of 160 kDa) (SRm160) (Ser/Arg-related nuclear matrix protein)	1.1067	-0.171647	0.486037	-0.161006	0.537288	-0.549706	0.0284702	13.5886	13.0934	13.6035	13.5255	13.689	13.0905	13.1653	13.7514	14.1604	13.3864	13.5415	13.6336	13.5568	13.6834	13.98	14.9841	13.3644	13.6415
P24941	CDK2	Cyclin-dependent kinase 2 (EC 2.7.11.22) (Cell division protein kinase 2) (p33 protein kinase)	1.1066	0.226512	0.196981	0.402297	0.0249725	0.393578	0.0359587	15.7988	14.8526	14.9073	15.466	14.8349	15.2427	14.1649	14.7746	15.2276	15.1951	14.8694	14.1153	14.8758	14.9598	14.6108	14.3784	14.8629	15.0031
Q9BTM9	URM1	Ubiquitin-related modifier 1	1.1059	-0.144868	0.503464	0.197514	0.373666	0.540686	0.0166283	14.646	14.8093	14.227	NA	14.4441	14.1739	14.3799	14.8092	14.8199	NA	14.5291	13.6971	NA	14.4452	NA	14.1461	13.899	13.5968
Q9NYV4	CDK12	Cyclin-dependent kinase 12 (EC 2.7.11.22) (EC 2.7.11.23) (Cdc2-related kinase, arginine/serine-rich) (CrkRS) (Cell division cycle 2-related protein kinase 7) (CDC2-related protein kinase 7) (Cell division protein kinase 12) (hCDK12)	1.104	0.00791178	0.988064	0.171126	0.745054	-0.0312411	0.964721	15.5076	NA	15.3452	16.369	NA	15.4403	16.973	14.2212	NA	13.8063	14.1391	16.2391	14.6543	14.6339	15.7969	14.9281	14.1488	15.6021
P14174	MIF	Macrophage migration inhibitory factor (MIF) (EC 5.3.2.1) (Glycosylation-inhibiting factor) (GIF) (L-dopachrome isomerase) (L-dopachrome tautomerase) (EC 5.3.3.12) (Phenylpyruvate tautomerase)	1.1036	-1.83917	6.46115e-19	-1.13877	7.7423e-12	-0.567719	5.36782e-05	16.04	15.6883	15.9089	15.3491	15.6404	15.9453	18.0145	17.1235	17.3838	17.5409	16.7777	16.9199	16.8188	16.8543	16.2149	16.2399	16.1201	16.5116
Q9NX55	HYPK	Huntingtin-interacting protein K (Huntingtin yeast partner K)	1.1032	0.335124	0.0365315	-0.0150897	0.940886	0.547155	0.00165788	13.9478	14.0227	14.0537	13.9753	13.9184	13.7486	13.3821	13.1448	13.9135	13.7595	13.8753	13.6168	13.8684	14.1099	13.5605	13.5084	13.0391	13.1134
P46776	RL27A	Large ribosomal subunit protein uL15 (60S ribosomal protein L27a)	1.1032	0.832951	7.97252e-06	0.660793	0.00035122	0.427205	0.0240417	16.3157	16.4916	16.4535	16.4133	16.0921	16.3007	15.2387	15.3025	15.7557	15.5611	15.687	15.276	15.7664	15.7901	15.9147	15.5943	15.9205	16.0243
Q8NC96	NECP1	Adaptin ear-binding coat-associated protein 1 (NECAP endocytosis-associated protein 1) (NECAP-1)	1.1013	-0.25384	0.163652	0.171719	0.382921	0.366345	0.0621127	14.6415	14.9065	14.4283	14.4374	14.4489	14.9246	14.7896	14.6331	15.0403	14.5573	14.1353	13.8212	14.4592	15.0504	14.6498	13.6258	13.9977	14.4144
Q9NY27	PP4R2	Serine/threonine-protein phosphatase 4 regulatory subunit 2	1.1007	0.0599566	0.74395	0.0260152	0.900565	0.509891	0.0047307	14.6356	14.5412	14.8188	14.2934	14.0557	14.2161	14.0907	14.5732	14.7183	14.1107	14.3775	14.2424	14.2517	14.5029	13.6691	14.186	13.9487	13.6353
Q02878	RL6	Large ribosomal subunit protein eL6 (60S ribosomal protein L6) (Neoplasm-related protein C140) (Tax-responsive enhancer element-binding protein 107) (TaxREB107)	1.1002	1.18048	2.57683e-15	0.643598	8.00589e-08	0.584328	1.1409e-06	17.8654	17.9176	17.9492	17.551	17.8133	17.8921	16.5295	16.6918	16.5295	16.796	16.9298	17.0449	17.5744	17.2408	17.4041	17.2089	17.1322	17.2818
P18621	RL17	Large ribosomal subunit protein uL22 (60S ribosomal protein L17) (60S ribosomal protein L23) (PD-1)	1.1	0.35628	0.0019945	0.148335	0.218979	0.577053	7.25284e-06	16.9638	17.3268	17.1298	17.3517	17.2105	17.0739	16.8459	16.9448	16.797	16.7111	17.0878	16.9896	17.1759	16.7918	16.5999	16.7053	16.5466	16.4784
P61289	PSME3	Proteasome activator complex subunit 3 (11S regulator complex subunit gamma) (REG-gamma) (Activator of multicatalytic protease subunit 3) (Ki nuclear autoantigen) (Proteasome activator 28 subunit gamma) (PA28g) (PA28gamma)	1.0997	0.534256	2.43281e-06	0.224801	0.0386657	0.60264	7.02673e-07	15.5722	15.6903	15.7266	15.6193	15.3991	15.8732	15.4077	14.8755	14.8294	15.3093	15.3358	15.2513	15.5878	15.4994	14.8807	15.1383	15.0939	15.0501
P55209	NP1L1	Nucleosome assembly protein 1-like 1 (NAP-1-related protein) (hNRP)	1.0994	0.511568	0.000708656	0.157462	0.321037	0.673424	4.11654e-05	14.435	14.4902	14.5447	14.4802	13.9769	14.6048	13.5722	13.8258	14.2916	14.1871	14.3255	13.923	14.8152	14.1572	14.3442	13.5256	13.5192	13.7679
Q9NVZ3	NECP2	Adaptin ear-binding coat-associated protein 2 (NECAP endocytosis-associated protein 2) (NECAP-2)	1.099	0.322127	0.436605	0.394858	0.355268	0.444549	0.325028	13.8209	13.4515	NA	13.7107	13.0339	12.7816	NA	NA	12.3743	13.3476	NA	NA	13.1319	12.4761	12.7542	NA	NA	12.7544
P45880	VDAC2	Voltage-dependent anion-selective channel protein 2 (VDAC-2) (hVDAC2) (Outer mitochondrial membrane protein porin 2)	1.0958	0.228053	0.330481	-0.249437	0.305467	-0.472976	0.0545671	16.0316	16.0181	15.8535	15.9717	15.6951	16.2735	15.5377	16.2721	15.4081	15.4497	16.2339	16.4195	16.1295	15.9757	16.3237	16.2855	16.4641	16.5794
Q9HD42	CHM1A	Charged multivesicular body protein 1a (Chromatin-modifying protein 1a) (CHMP1a) (Vacuolar protein sorting-associated protein 46-1) (Vps46-1) (hVps46-1)	1.0952	0.26264	0.130703	-0.11362	0.558387	-0.465321	0.0122657	16.4228	16.1264	16.3454	16.7013	15.9912	16.6085	15.9186	16.3298	15.6636	16.2623	16.5464	16.4156	16.7916	16.197	16.9021	16.7948	16.6687	16.9919
Q9UHG3	PCYOX	Prenylcysteine oxidase 1 (EC 1.8.3.5) (Prenylcysteine lyase)	1.0949	-1.16118	2.66272e-15	-0.665251	2.73444e-08	-0.591906	6.39578e-07	15.7109	15.7501	15.7122	15.9107	15.5098	15.9559	16.98	16.8778	16.915	16.6129	16.5169	16.3032	16.4144	16.3055	16.1468	16.0477	16.5372	16.515
Q9Y3Q0	NALD2	N-acetylated-alpha-linked acidic dipeptidase 2 (EC 3.4.17.21) (Glutamate carboxypeptidase III) (GCPIII) (N-acetylated-alpha-linked acidic dipeptidase II) (NAALADase II)	1.0948	-0.1053	0.632188	0.663984	0.00176961	0.430818	0.0513266	13.563	13.5883	14.2419	13.2338	13.9119	13.7601	14.3384	13.545	13.6805	14.3593	12.6974	13.9788	13.2964	12.703	13.4935	13.8995	13.2074	13.0078
P09327	VILI	Villin-1	1.0946	0.165408	0.0857732	0.550895	3.52762e-07	-0.794902	9.5932e-11	15.756	15.5941	15.5191	15.6913	15.6833	15.5625	15.3323	15.7304	15.3827	15.4258	15.0836	14.988	15.0649	15.1358	16.514	16.3137	16.5649	16.2629
Q6UW02	CP20A	Cytochrome P450 20A1 (EC 1.14.-.-)	1.0945	-0.039713	0.883918	-0.115429	0.680151	0.526389	0.0439714	14.7921	14.3565	14.7549	14.9372	14.4834	13.4018	14.3022	14.7291	15.0966	14.4201	14.3713	14.661	14.9942	14.0539	13.3944	14.3545	14.1666	13.5976
Q9NRG4	SMYD2	N-lysine methyltransferase SMYD2 (EC 2.1.1.-) (HSKM-B) (Histone methyltransferase SMYD2) (EC 2.1.1.354) (Lysine N-methyltransferase 3C) (SET and MYND domain-containing protein 2)	1.0942	0.218062	0.162882	0.173536	0.295639	0.51815	0.00204403	14.7836	14.6199	14.786	14.4116	14.9003	14.5317	14.9005	13.7739	14.7025	14.3631	13.6609	14.7588	14.9115	14.5321	14.1797	14.2688	13.7581	14.2783
P26196	DDX6	Probable ATP-dependent RNA helicase DDX6 (EC 3.6.4.13) (ATP-dependent RNA helicase p54) (DEAD box protein 6) (Oncogene RCK)	1.0938	0.575957	4.3008e-06	0.198355	0.102902	0.551782	2.31986e-05	15.1064	15.2056	15.0699	15.1641	15.1263	15.3315	14.1129	14.9619	14.628	14.5923	15.2646	14.8272	14.6749	14.8992	14.6923	14.4778	14.5946	14.4875
Q9BV57	MTND	Acireductone dioxygenase (Acireductone dioxygenase (Fe(2+)-requiring)) (ARD') (Fe-ARD) (EC 1.13.11.54) (Acireductone dioxygenase (Ni(2+)-requiring)) (ARD) (Ni-ARD) (EC 1.13.11.53) (Membrane-type 1 matrix metalloproteinase cytoplasmic tail-binding protein 1) (MTCBP-1) (Submergence-induced protein-like factor) (Sip-L)	1.0922	0.203574	0.254278	0.267011	0.146247	0.416404	0.0274372	14.5144	14.492	14.8375	14.5326	14.3485	14.2778	14.2555	14.9407	14.5857	13.3322	14.9956	14.0948	13.4369	14.103	13.5753	14.0191	14.4159	14.0225
P43155	CACP	Carnitine O-acetyltransferase (Carnitine acetylase) (EC 2.3.1.137) (EC 2.3.1.7) (Carnitine acetyltransferase) (CAT) (CrAT)	1.0922	-1.07438	7.6664e-10	-0.607857	9.82193e-05	-0.545853	0.00061595	14.6285	14.6004	14.6628	15.3823	15.5704	14.7856	15.7436	16.0203	16.272	16.1979	15.748	15.5218	15.9124	15.0599	15.4223	15.4054	15.5671	15.5992
P62312	LSM6	U6 snRNA-associated Sm-like protein LSm6	1.0921	-1.75622	1.03798e-16	-1.28572	4.52628e-12	-0.259384	0.0911097	14.71	14.3673	15.1434	15.0456	14.6177	15.2159	17.0966	16.4031	16.5212	16.6333	16.0016	16.3411	16.4443	16.2528	15.1054	15.1441	15.3442	15.3408
Q9Y3F4	STRAP	Serine-threonine kinase receptor-associated protein (MAP activator with WD repeats) (UNR-interacting protein) (WD-40 repeat protein PT-WD)	1.0907	-0.27282	0.0422376	0.080253	0.600313	0.50783	0.000515688	15.5625	15.2588	15.7268	15.4879	15.1892	15.728	15.9463	15.3674	15.7513	15.9873	15.3177	15.2637	15.5896	15.5051	15.0365	14.882	15.0338	15.0136
Q9GZT6	CC90B	Coiled-coil domain-containing protein 90B, mitochondrial	1.0894	-0.86996	0.00235966	-0.849494	0.00375698	-0.650603	0.0320785	11.4356	12.057	11.8004	12.6063	12.5107	12.1426	13.2648	12.62	12.4572	NA	12.8485	12.7982	NA	12.9123	NA	12.3648	12.2943	13.3032
P45973	CBX5	Chromobox protein homolog 5 (Antigen p25) (Heterochromatin protein 1 homolog alpha) (HP1 alpha)	1.0883	0.723243	7.96251e-07	0.664022	6.01933e-06	0.410456	0.00441312	15.155	15.017	15.7355	15.5911	15.2556	15.4628	14.379	14.2817	14.6602	15.067	14.649	14.8217	14.8219	14.3539	14.98	14.7997	14.8496	15.0314
Q96HR9	REEP6	Receptor expression-enhancing protein 6 (Polyposis locus protein 1-like 1)	1.0881	-1.17054	1.32047e-11	-0.759612	7.25495e-07	-0.404963	0.00585618	15.6893	15.4764	15.4688	15.664	15.8198	15.6513	16.6087	16.7209	17.234	17.3116	16.4278	16.5456	16.7414	16.2427	16.3969	15.9182	16.1611	16.0627
Q96PU4	UHRF2	E3 ubiquitin-protein ligase UHRF2 (EC 2.3.2.27) (Np95/ICBP90-like RING finger protein) (Np95-like RING finger protein) (Nuclear protein 97) (Nuclear zinc finger protein Np97) (RING finger protein 107) (RING-type E3 ubiquitin transferase UHRF2) (Ubiquitin-like PHD and RING finger domain-containing protein 2) (Ubiquitin-like-containing PHD and RING finger domains protein 2)	1.0861	0.15744	0.414921	0.15471	0.44711	-0.526203	0.0079036	14.3632	14.0646	14.6202	14.2447	13.9555	14.6833	13.7558	14.4452	13.9761	14.7571	14.1814	14.2008	14.326	14.2457	14.8533	14.5273	15.2135	15.0834
Q6NUM9	RETST	All-trans-retinol 13,14-reductase (EC 1.3.99.23) (All-trans-13,14-dihydroretinol saturase) (RetSat) (PPAR-alpha-regulated and starvation-induced gene protein)	1.0859	-0.74009	4.21625e-05	-0.299355	0.0951823	-0.547711	0.00327302	15.0088	14.5711	14.485	14.603	14.9513	14.8164	15.9041	15.6963	15.5415	15.0238	15.161	14.9601	15.0157	15.2309	15.3242	15.5713	15.5084	14.9572
Q9H8V3	ECT2	Protein ECT2 (Epithelial cell-transforming sequence 2 oncogene)	1.0859	-0.446075	0.156662	-0.452405	0.234434	0.428869	0.291226	NA	14.5937	14.2702	NA	14.0722	NA	15.3036	NA	14.3342	13.4443	NA	14.7147	13.6536	NA	13.0631	13.5426	NA	NA
P00403	COX2	Cytochrome c oxidase subunit 2 (EC 7.1.1.9) (Cytochrome c oxidase polypeptide II)	1.0841	0.783254	5.9251e-08	1.36375	5.39003e-14	0.188573	0.188538	15.0092	14.632	14.8717	14.7214	14.8732	15.1272	14.0157	14.0383	13.8925	14.1486	13.7865	13.7802	13.2019	13.2195	14.579	14.69	14.5769	14.8429
P02751	FINC	Fibronectin (FN) (Cold-insoluble globulin) (CIG) [Cleaved into: Anastellin; Ugl-Y1; Ugl-Y2; Ugl-Y3]	1.083	0.31418	0.00331802	0.636077	1.34907e-07	-0.754985	4.84341e-09	14.831	14.8324	14.8491	14.7599	14.8213	14.9581	14.6921	14.6176	14.292	14.4731	14.4045	13.7181	14.361	14.3825	15.5207	15.4218	15.8103	15.6775
Q8N3P4	VPS8	Vacuolar protein sorting-associated protein 8 homolog	1.0827	-0.565179	0.0517474	0.393599	0.198637	0.248639	0.465713	13.6252	13.027	12.3666	12.8858	12.9607	12.7479	13.8715	12.9849	13.4418	NA	12.7812	12.3479	NA	12.2517	NA	12.0768	12.4743	13.2646
P61513	RL37A	Large ribosomal subunit protein eL43 (60S ribosomal protein L37a)	1.082	0.71975	0.0095484	0.747387	0.00911223	0.343071	0.275703	16.6301	16.541	16.5283	16.7498	16.5206	16.6963	15.5682	15.6651	16.1578	15.736	15.6694	16.1346	15.5873	15.7678	16.2951	16.3376	16.1384	16.0054
P04899	GNAI2	Guanine nucleotide-binding protein G(i) subunit alpha-2 (Adenylate cyclase-inhibiting G alpha protein)	1.0811	-0.00728638	0.958145	-0.0746004	0.593047	-0.361356	0.00633802	14.6144	14.5128	14.0681	14.4054	14.6569	14.2049	14.1321	14.6727	14.2528	14.9594	14.6692	14.4496	14.7427	14.6689	15.1278	14.7007	14.8586	14.9903
Q9UJ41	RABX5	Rab5 GDP/GTP exchange factor (RAP1) (Rabaptin-5-associated exchange factor for Rab5) (Rabex-5)	1.0807	0.0361662	0.913748	0.496323	0.109045	0.159596	0.657619	13.9099	14.0143	NA	NA	13.7761	13.6144	NA	12.8634	14.1244	13.6075	12.3008	NA	13.4447	13.4553	13.3577	NA	12.9047	13.9485
Q7L5D6	GET4	Golgi to ER traffic protein 4 homolog (Conserved edge-expressed protein) (Transmembrane domain recognition complex 35 kDa subunit) (TRC35)	1.0798	0.608774	2.24395e-05	0.537636	0.000194145	0.507274	0.000619023	15.3494	15.0051	14.9636	15.3292	14.8812	15.2016	13.9949	14.7072	14.676	14.5496	14.3586	14.4017	15.0933	14.5282	14.7655	14.7458	14.4076	14.5845
P62910	RL32	Large ribosomal subunit protein eL32 (60S ribosomal protein L32)	1.0796	0.250529	0.0307714	0.261906	0.0289988	0.608017	3.99398e-06	17.4453	17.4547	17.045	17.1337	17.3993	17.2757	16.9886	17.3454	17.0079	17.053	17.3173	16.8509	17.2471	16.98	16.8378	16.6321	16.8579	16.6831
P78310	CXAR	Coxsackievirus and adenovirus receptor (CAR) (hCAR) (CVB3-binding protein) (Coxsackievirus B-adenovirus receptor) (HCVADR)	1.0795	-0.654759	1.86112e-05	-0.741385	3.41858e-06	-0.281375	0.0742486	15.1299	14.7201	15.1216	15.3397	15.1218	15.238	15.9558	15.6257	15.6867	16.1932	15.8931	15.8123	16.193	15.9457	15.5737	15.2735	15.6207	15.5364
Q8IUC4	RHPN2	Rhophilin-2 (76 kDa RhoB effector protein) (GTP-Rho-binding protein 2) (p76RBE)	1.0794	-0.392741	0.0062457	-0.515577	0.000570914	-0.441006	0.00419143	14.4659	14.4848	14.3599	14.675	14.2984	14.5655	15.3371	14.587	14.8189	14.7462	14.9971	15.0696	15.0163	14.9088	14.866	14.7512	14.9439	15.1323
Q9NR46	SHLB2	Endophilin-B2 (SH3 domain-containing GRB2-like protein B2)	1.0793	-0.183774	0.299125	-0.279068	0.121584	-0.52385	0.00484152	14.9166	14.6212	14.6712	15.1051	14.9948	14.8543	15.1675	14.7874	14.4937	15.3586	14.7818	14.9498	15.3271	15.388	15.4994	15.1576	15.1621	15.6066
Q709C8	VP13C	Intermembrane lipid transfer protein VPS13C (Vacuolar protein sorting-associated protein 13C)	1.0786	0.0691249	0.819588	0.565201	0.0495291	0.244226	0.453954	14.2163	14.4178	NA	14.14	14.4961	14.3003	NA	13.7566	14.845	14.4918	13.4346	NA	14.3178	13.1165	14.0192	NA	13.8715	13.9411
O95235	KI20A	Kinesin-like protein KIF20A (GG10_2) (Mitotic kinesin-like protein 2) (MKlp2) (Rab6-interacting kinesin-like protein) (Rabkinesin-6)	1.0778	-0.171667	0.572351	0.175304	0.585767	0.268435	0.419001	15.9535	16.6404	15.5547	16.1451	17.0982	14.7774	16.6809	16.1758	16.5816	NA	15.8998	16.0572	NA	15.4505	NA	16.3285	16.0446	14.755
Q92620	PRP16	Pre-mRNA-splicing factor ATP-dependent RNA helicase PRP16 (EC 3.6.4.13) (ATP-dependent RNA helicase DHX38) (DEAH box protein 38)	1.0769	0.839296	6.00161e-05	0.201994	0.350541	0.625923	0.0037545	13.8785	14.063	14.1486	13.7165	13.6461	14.6235	12.4969	12.9608	13.5971	13.0043	13.9503	14.0363	13.3302	13.7269	13.1113	13.0906	13.3531	13.793
Q9NPF4	OSGEP	tRNA N6-adenosine threonylcarbamoyltransferase (EC 2.3.1.234) (N6-L-threonylcarbamoyladenine synthase) (t(6)A synthase) (O-sialoglycoprotein endopeptidase) (hOSGEP) (t(6)A37 threonylcarbamoyladenosine biosynthesis protein OSGEP) (tRNA threonylcarbamoyladenosine biosynthesis protein OSGEP)	1.0766	-0.473095	0.0133611	0.0442964	0.849133	0.312212	0.138889	13.2983	13.5065	12.6358	13.5442	13.3975	13.1308	13.9562	13.5841	14.0784	12.916	12.7789	13.3934	12.998	13.1744	12.8513	12.7068	12.7395	12.9755
Q9UNZ2	NSF1C	NSFL1 cofactor p47 (UBX domain-containing protein 2C) (p97 cofactor p47)	1.0761	1.14305	5.69554e-13	1.06733	1.03722e-11	0.375483	0.00453036	15.7453	15.6222	15.9794	15.6043	15.6909	15.5267	14.22	14.4905	14.5941	14.8941	14.327	14.6596	14.7375	14.7773	15.2717	15.2892	15.3809	15.327
Q9UN86	G3BP2	Ras GTPase-activating protein-binding protein 2 (G3BP-2) (GAP SH3 domain-binding protein 2)	1.0746	0.531653	7.86051e-06	0.766247	7.78683e-09	0.476729	0.000106895	15.1131	15.0174	15.4215	15.1755	14.9496	15.0235	14.3643	14.787	14.8014	14.6542	14.5958	14.4947	14.1692	14.4699	14.7266	14.7875	14.9506	14.423
Q13309	SKP2	S-phase kinase-associated protein 2 (Cyclin-A/CDK2-associated protein p45) (F-box protein Skp2) (F-box/LRR-repeat protein 1) (p45skp2)	1.0732	-0.441187	0.0121785	-0.0275763	0.897979	0.385516	0.0420764	14.1533	13.9475	13.7123	14.1066	13.3993	14.0934	14.3707	NA	14.5194	13.8815	NA	14.1868	13.5757	13.7263	13.2635	13.4669	NA	13.5191
P78545	ELF3	ETS-related transcription factor Elf-3 (E74-like factor 3) (Epithelial-restricted with serine box) (Epithelium-restricted Ets protein ESX) (Epithelium-specific Ets transcription factor 1) (ESE-1)	1.072	-0.147859	0.575981	-0.148557	0.595831	-0.399042	0.14303	13.224	13.6762	13.0018	12.8982	14.1054	13.4915	14.1443	14.2365	13.7777	12.9483	14.3547	13.517	13.3541	13.5128	14.5788	14.0169	13.7569	13.388
Q15437	SC23B	Protein transport protein Sec23B (hSec23B) (SEC23-related protein B)	1.0704	0.244885	0.167215	0.301871	0.0985711	0.342371	0.0735656	14.8687	15.3446	15.2317	14.9812	15.3896	14.7272	15.1723	14.2534	15.2914	14.7221	14.4654	14.7436	14.4565	15.0423	14.7987	15.1059	14.1124	14.5289
Q9UKJ3	GPTC8	G patch domain-containing protein 8	1.0687	0.0156926	0.959874	0.0577435	0.863541	0.0492855	0.896108	13.8108	14.6197	13.948	13.7734	14.1859	13.7802	12.8064	13.8625	14.5033	13.9585	13.4945	13.7054	13.2638	13.8198	13.5434	13.6676	13.6455	13.4608
Q96SL4	GPX7	Glutathione peroxidase 7 (GPx-7) (GSHPx-7) (EC 1.11.1.9) (CL683)	1.0667	-0.426017	0.00813855	0.00846748	0.96618	0.526878	0.00244413	15.1278	14.6845	14.98	14.7879	14.5736	15.4962	15.5746	15.2053	15.2112	15.3242	14.9181	14.9171	15.2702	14.7312	14.4235	14.0599	14.2278	15.0517
Q8WUH6	TM263	Transmembrane protein 263	1.0667	0.110827	0.611513	0.277519	0.247681	-0.448689	0.0689669	NA	12.0671	12.7011	12.0357	12.1372	NA	12.2336	12.403	11.8079	13.041	12.2787	11.9164	12.8541	NA	13.6752	12.5006	13.0521	NA
P42338	PK3CB	Phosphatidylinositol 4,5-bisphosphate 3-kinase catalytic subunit beta isoform (PI3-kinase subunit beta) (PI3K-beta) (PI3Kbeta) (PtdIns-3-kinase subunit beta) (EC 2.7.1.153) (Phosphatidylinositol 4,5-bisphosphate 3-kinase 110 kDa catalytic subunit beta) (PtdIns-3-kinase subunit p110-beta) (p110beta) (Serine/threonine protein kinase PIK3CB) (EC 2.7.11.1)	1.0645	-0.91116	3.18752e-09	-0.681671	2.76218e-06	-0.478018	0.000833035	13.6757	14.2288	14.0379	14.411	14.5867	14.0529	14.8533	14.9621	15.3934	15.334	14.7124	14.6065	15.2413	14.8671	14.6728	14.7861	14.5197	14.6341
Q7KZ85	SPT6H	Transcription elongation factor SPT6 (hSPT6) (Histone chaperone suppressor of Ty6) (Tat-cotransactivator 2 protein) (Tat-CT2 protein)	1.0642	-0.062827	0.628859	0.0463207	0.74186	0.586369	1.38111e-05	14.39	14.5209	14.0581	14.2453	14.518	14.1195	14.9181	14.0624	14.1839	14.5291	13.9517	14.4794	14.4826	14.3009	14.0585	13.707	13.7444	13.5445
Q9BZX2	UCK2	Uridine-cytidine kinase 2 (UCK 2) (EC 2.7.1.48) (Cytidine monophosphokinase 2) (Testis-specific protein TSA903) (Uridine monophosphokinase 2)	1.0631	0.388429	0.121108	0.296591	0.264427	0.575406	0.0322983	13.4877	13.6313	13.7508	13.6432	13.5516	13.4305	13.3177	13.147	13.9428	12.7988	13.6897	14.099	12.7589	12.7917	13.2898	13.2871	12.8371	12.8099
Q5QJE6	TDIF2	Deoxynucleotidyltransferase terminal-interacting protein 2 (Estrogen receptor-binding protein) (LPTS-interacting protein 2) (LPTS-RP2) (Terminal deoxynucleotidyltransferase-interacting factor 2) (TdIF2) (TdT-interacting factor 2)	1.0621	0.749453	0.0582953	0.806007	0.0489792	0.647478	0.138016	12.9283	12.3411	NA	12.7899	12.4175	13.2555	NA	11.9842	12.1268	11.4188	11.6749	NA	11.8884	12.383	11.7622	NA	11.7905	12.8692
Q6P2E9	EDC4	Enhancer of mRNA-decapping protein 4 (Autoantigen Ge-1) (Autoantigen RCD-8) (Human enhancer of decapping large subunit) (Hedls)	1.0621	0.0428377	0.643849	0.187603	0.0344872	0.344645	0.000247063	14.3835	14.6749	14.3758	14.644	14.6039	14.117	14.6418	14.0947	14.4001	14.2612	13.9429	14.2515	14.1856	14.2425	13.9952	14.1063	13.856	14.0368
O60763	USO1	General vesicular transport factor p115 (Protein USO1 homolog) (Transcytosis-associated protein) (TAP) (Vesicle-docking protein)	1.0613	-0.750477	6.33607e-12	-0.581676	9.26245e-09	-0.580941	1.82129e-08	15.0253	14.8413	14.8496	14.9494	14.7058	15.0605	15.2566	15.6845	15.7693	15.4945	15.3316	15.5031	15.4312	15.3508	15.3786	15.2509	15.3126	15.6716
Q14498	RBM39	RNA-binding protein 39 (CAPER alpha) (CAPERalpha) (Hepatocellular carcinoma protein 1) (RNA-binding motif protein 39) (RNA-binding region-containing protein 2) (Splicing factor HCC1)	1.0601	0.81566	3.11537e-06	0.657637	0.000138146	0.364936	0.0378338	15.2178	15.1828	15.0559	14.8707	15.4512	15.1571	14.4559	14.1475	14.1366	14.2585	14.554	14.8482	13.8973	14.3478	14.6532	14.7234	14.6283	14.8132
O43719	HTSF1	HIV Tat-specific factor 1 (Tat-SF1)	1.0597	-0.565819	0.00082427	-0.294236	0.0880309	-0.430998	0.0156854	14.3717	14.863	15.1322	13.9242	14.6376	14.5634	15.5785	15.3236	14.7864	15.2915	15.1591	15.1909	14.7026	14.8855	15.2694	15.2259	15.1228	14.867
P54652	HSP72	Heat shock-related 70 kDa protein 2 (Heat shock 70 kDa protein 2)	1.0588	0.119552	0.432051	0.127676	0.421666	-0.614507	0.000115617	13.8773	13.7768	13.9911	13.9621	13.8285	13.559	14.0795	13.3708	13.7084	13.6169	13.2014	13.9243	13.7812	13.8437	14.6364	14.2396	14.1504	14.6928
Q9BZE9	ASPC1	Tether containing UBX domain for GLUT4 (Alveolar soft part sarcoma chromosomal region candidate gene 1 protein) (Alveolar soft part sarcoma locus) (Renal papillary cell carcinoma protein 17) (UBX domain-containing protein 9)	1.0577	0.890028	0.0192158	-0.264522	0.535262	-0.267337	0.560975	13.324	12.977	12.0452	13.2329	12.7325	12.0908	11.8831	10.9265	12.4279	12.1613	12.6165	13.2465	13.0203	13.1571	12.8783	12.6998	13.8505	12.623
Q6P4Q7	CNNM4	Metal transporter CNNM4 (Ancient conserved domain-containing protein 4) (Cyclin-M4)	1.0567	-0.438138	0.00244438	-0.319813	0.0305292	-0.555527	0.000380807	13.1598	12.9647	12.6403	13.5128	13.0739	12.8474	13.6231	13.2694	13.5498	13.2584	13.446	13.3554	13.1991	13.2998	13.6129	13.0011	13.9254	13.7038
P62269	RS18	Small ribosomal subunit protein uS13 (40S ribosomal protein S18) (Ke-3) (Ke3)	1.0566	1.03431	1.80304e-06	-0.0085541	0.970941	0.784994	0.000333986	16.9687	16.6161	16.6842	16.8719	16.5534	16.8082	15.7203	16.1515	15.2938	15.565	16.7426	16.6046	16.8272	16.8675	15.7896	15.9201	15.9573	16.2006
P49770	EI2BB	Translation initiation factor eIF-2B subunit beta (S20I15) (S20III15) (eIF-2B GDP-GTP exchange factor subunit beta)	1.056	0.531367	0.0138249	0.347681	0.122866	0.570784	0.0140059	13.7176	13.7929	13.9172	13.3852	13.8614	13.6598	13.4185	12.3959	14.0857	13.2121	12.9636	13.5848	13.9892	13.1193	12.8872	13.4288	13.3427	13.1058
Q13671	RIN1	Ras and Rab interactor 1 (Ras inhibitor JC99) (Ras interaction/interference protein 1)	1.0557	-0.930464	0.000239929	-0.922954	0.00104057	-0.66885	0.0157791	NA	13.2392	13.1562	NA	12.6178	NA	13.9837	14.0997	13.7947	NA	14.1932	13.7342	NA	NA	NA	13.4802	13.939	NA
Q9HBL8	NMRL1	NmrA-like family domain-containing protein 1	1.0554	-0.22647	0.424087	0.118374	0.705673	0.458916	0.124349	13.8239	12.5447	NA	14.4576	13.5642	12.9892	NA	13.9021	13.6756	13.5391	13.4317	NA	13.1006	13.2417	13.0632	NA	13.107	12.5822
P25325	THTM	3-mercaptopyruvate sulfurtransferase (MST) (EC 2.8.1.2)	1.0544	0.0858501	0.643849	0.0702758	0.726653	-0.56548	0.00237137	14.9199	14.399	14.9431	14.4263	14.6304	14.4406	15.0425	14.3323	14.7858	14.0413	14.1461	14.9514	14.5886	14.5738	15.5493	14.837	15.1246	15.2921
Q92667	AKAP1	A-kinase anchor protein 1, mitochondrial (A-kinase anchor protein 149 kDa) (AKAP 149) (Dual specificity A-kinase-anchoring protein 1) (D-AKAP-1) (Protein kinase A-anchoring protein 1) (PRKA1) (Spermatid A-kinase anchor protein 84) (S-AKAP84)	1.0541	-0.0896039	0.565632	-0.256033	0.0913819	-0.327118	0.0380378	13.7661	13.8592	13.9773	13.8488	13.6519	13.8325	14.1305	14.023	14.1132	14.0887	14.502	14.1618	14.2638	13.925	14.1058	14.249	14.928	13.8542
P40222	TXLNA	Alpha-taxilin	1.0535	0.416781	0.00352918	0.450805	0.00220884	0.63465	5.33737e-05	14.1706	14.2315	14.4897	14.2406	14.1792	13.8723	13.7625	13.9681	13.6745	14.4729	14.0384	14.0231	13.7901	13.7205	13.6338	13.8602	13.8828	13.4598
Q14195	DPYL3	Dihydropyrimidinase-related protein 3 (DRP-3) (Collapsin response mediator protein 4) (CRMP-4) (Unc-33-like phosphoprotein 1) (ULIP-1)	1.0535	0.0551941	0.634406	0.696967	2.6647e-08	0.294166	0.0110743	14.8839	14.9592	14.6786	14.9364	14.9872	14.8315	14.9724	14.6233	15.0373	14.8569	14.1058	14.2584	14.342	14.0446	14.7211	14.7076	14.6112	14.3221
Q96HY7	DHTK1	2-oxoadipate dehydrogenase complex component E1 (E1a) (OADC-E1) (OADH-E1) (EC 1.2.4.-) (2-oxoadipate dehydrogenase, mitochondrial) (Alpha-ketoadipate dehydrogenase) (Alpha-KADH-E1) (Dehydrogenase E1 and transketolase domain-containing protein 1) (Probable 2-oxoglutarate dehydrogenase E1 component DHKTD1, mitochondrial)	1.0528	-0.721692	0.000248297	-0.535349	0.00269411	-0.560193	0.00260505	13.6037	13.248	13.6064	13.6506	13.2016	13.8139	14.3353	14.3226	NA	13.7416	14.3487	14.1931	13.7325	13.6301	13.841	13.5949	14.175	14.3929
Q8N183	NDUF2	NADH dehydrogenase [ubiquinone] 1 alpha subcomplex assembly factor 2 (B17.2-like) (B17.2L) (Mimitin) (Myc-induced mitochondrial protein) (MMTN) (NDUFA12-like protein)	1.0521	0.903417	6.05124e-05	0.986663	2.31277e-05	0.414118	0.0779463	14.5302	15.0484	14.7379	14.2992	14.9893	14.6225	13.256	14.3485	13.7004	14.3721	14.5566	12.2566	14.2013	14.1092	14.3254	13.9654	14.911	14.2118
Q9UP95	S12A4	Solute carrier family 12 member 4 (Electroneutral potassium-chloride cotransporter 1) (Erythroid K-Cl cotransporter 1) (hKCC1)	1.052	-1.44986	0.0012426	-0.792437	0.0617738	0.0407621	0.94526	NA	NA	11.523	NA	NA	NA	12.5743	13.0662	NA	13.8946	12.3082	12.2112	13.0435	NA	11.5494	11.8639	11.65	NA
Q8WXX5	DNJC9	DnaJ homolog subfamily C member 9 (HDJC9) (DnaJ protein SB73)	1.0517	0.215401	0.00658091	0.42852	1.14112e-06	0.417522	3.33959e-06	15.4571	15.5281	15.5728	15.6316	15.3279	15.5204	15.4817	15.0603	15.3247	15.1818	15.0061	15.1299	15.029	15.0799	15.0212	15.0845	14.9513	15.232
O43172	PRP4	U4/U6 small nuclear ribonucleoprotein Prp4 (PRP4 homolog) (hPrp4) (U4/U6 snRNP 60 kDa protein) (WD splicing factor Prp4)	1.0514	0.564579	0.0655057	0.56267	0.0774562	0.514923	0.127272	13.9175	14.1837	14.3827	13.9632	14.2698	13.0497	12.2487	14.6187	14.0389	13.6114	14.0675	13.4144	13.3785	13.0491	13.8021	14.1664	13.6988	12.4332
O75367	H2AY	Core histone macro-H2A.1 (Histone macroH2A1) (mH2A1) (Histone H2A.y) (H2A/y) (Medulloblastoma antigen MU-MB-50.205)	1.0512	0.0351448	0.872094	-0.276816	0.171415	-0.45626	0.0276319	16.1202	16.0403	15.9176	15.8602	15.9525	16.4113	15.6903	16.4572	15.9171	15.8441	16.4936	16.1767	16.5734	16.0119	16.5383	16.2767	16.4639	16.6945
Q4LE39	ARI4B	AT-rich interactive domain-containing protein 4B (ARID domain-containing protein 4B) (180 kDa Sin3-associated polypeptide) (Sin3-associated polypeptide p180) (Breast cancer-associated antigen BRCAA1) (Histone deacetylase complex subunit SAP180) (Retinoblastoma-binding protein 1-like 1)	1.049	0.387324	0.207206	0.819055	0.0130353	-0.00151725	0.997023	12.7007	12.9053	NA	NA	12.5727	12.4068	NA	NA	12.3461	14.1046	NA	NA	14.1356	11.3142	14.5731	NA	NA	12.5177
Q9Y6X3	SCC4	MAU2 chromatid cohesion factor homolog (MAU-2) (Cohesin loading complex subunit SCC4 homolog)	1.0489	-0.706438	0.000947548	-0.480426	0.0417854	-0.515129	0.0372249	NA	12.2571	12.8124	12.1378	12.6376	NA	13.2816	13.2096	13.1719	13.6213	13.3329	13.0473	13.0598	NA	13.3486	13.1548	13.0408	NA
Q15019	45171	Septin-2 (Neural precursor cell expressed developmentally down-regulated protein 5) (NEDD-5)	1.0482	-0.507365	5.09807e-11	-0.361204	3.04371e-07	-0.438607	7.75792e-09	14.9323	14.8117	14.6874	14.826	14.9102	14.7851	15.2581	15.3819	15.3374	15.6266	15.2352	15.0792	15.4746	15.2245	15.4493	15.2923	15.3466	15.2351
P63208	SKP1	S-phase kinase-associated protein 1 (Cyclin-A/CDK2-associated protein p19) (p19A) (Organ of Corti protein 2) (OCP-2) (Organ of Corti protein II) (OCP-II) (RNA polymerase II elongation factor-like protein) (SIII) (Transcription elongation factor B polypeptide 1-like) (p19skp1)	1.0474	-1.43118	4.47643e-17	-0.966281	1.97021e-11	-0.469393	0.000131718	15.3634	15.6445	15.5138	15.842	15.6694	15.8553	17.1546	16.8894	17.2387	17.1259	16.4551	16.5175	16.9367	16.5366	16.0517	16.0111	16.1375	16.2581
Q9BUR5	MIC26	MICOS complex subunit MIC26 (Apolipoprotein O) (MICOS complex subunit MIC23) (Protein FAM121B)	1.0466	-0.640234	2.06394e-05	-0.547927	0.000272217	-0.247288	0.113067	15.3187	15.3393	15.4851	15.0907	14.9684	15.7637	16.1347	16.125	15.8129	16.233	16.1638	15.8679	16.3413	15.826	16.4057	15.4008	15.5337	15.6563
Q9P0U1	TOM7	Mitochondrial import receptor subunit TOM7 homolog (Translocase of outer membrane 7 kDa subunit homolog)	1.0459	-0.0808645	0.696609	0.0945503	0.668817	0.377486	0.0689669	15.3567	15.2734	14.8907	15.1894	15.5834	14.8585	15.1613	14.7456	15.7774	15.3434	14.7663	15.1602	15.1381	14.9483	14.9146	15.0629	14.3645	14.5392
Q96MW5	COG8	Conserved oligomeric Golgi complex subunit 8 (COG complex subunit 8) (Component of oligomeric Golgi complex 8)	1.0456	-0.274707	0.186687	-0.0137928	0.957699	0.351753	0.120288	13.3531	13.6658	13.3212	14.456	13.3385	12.8912	13.4268	13.4001	14.0422	14.1985	13.4107	13.4295	13.691	13.0802	13.3878	13.4086	12.3578	12.9951
Q07889	SOS1	Son of sevenless homolog 1 (SOS-1)	1.0456	-0.625213	0.00211823	-0.400594	0.0329061	-0.466277	0.0174362	13.6052	NA	13.9775	13.1332	NA	14.0903	14.3622	14.192	NA	14.0982	13.5702	14.249	13.6251	14.714	14.3169	14.052	13.8917	14.1605
Q8NBL1	PGLT1	Protein O-glucosyltransferase 1 (EC 2.4.1.376) (CAP10-like 46 kDa protein) (hCLP46) (KTEL motif-containing protein 1) (Myelodysplastic syndromes relative protein) (O-glucosyltransferase Rumi homolog) (hRumi) (Protein O-xylosyltransferase POGLUT1) (EC 2.4.2.63)	1.0445	-0.0555053	0.827319	-1.06911	1.03836e-05	-0.390915	0.0792553	14.6533	NA	NA	15.3497	NA	14.9021	NA	14.9523	NA	14.9663	16.472	NA	15.5457	15.886	15.1219	NA	15.368	15.3792
Q13185	CBX3	Chromobox protein homolog 3 (HECH) (Heterochromatin protein 1 homolog gamma) (HP1 gamma) (Modifier 2 protein)	1.0442	0.162801	0.258222	0.124715	0.420745	0.541974	0.000401618	15.1494	15.1599	15.7312	15.0605	15.1111	15.5828	14.9133	14.9262	15.4984	15.2074	15.0663	15.0367	15.0219	15.5728	14.896	14.4457	14.9289	14.7581
P30084	ECHM	Enoyl-CoA hydratase, mitochondrial (mECH) (mECH1) (EC 4.2.1.17) (EC 5.3.3.8) (Enoyl-CoA hydratase 1) (ECHS1) (Short-chain enoyl-CoA hydratase) (SCEH)	1.0442	0.311803	0.108916	-0.217137	0.295102	-0.404765	0.0536612	16.9013	16.6984	17.0236	17.0268	16.5832	16.9519	16.1749	17.2176	16.394	16.3567	17.2109	16.9952	17.0561	17.0689	17.3434	17.2259	17.2674	17.2448
Q7L2E3	DHX30	ATP-dependent RNA helicase DHX30 (EC 3.6.4.13) (DEAH box protein 30)	1.0417	0.117353	0.300056	0.417426	0.000342228	0.425395	0.000420716	15.0183	14.6115	14.6625	14.9319	14.7518	14.8447	14.4878	14.612	14.7155	14.6422	14.6777	14.3379	13.9212	14.5975	14.3639	14.3404	14.2874	14.5106
P30049	ATPD	ATP synthase subunit delta, mitochondrial (ATP synthase F1 subunit delta) (F-ATPase delta subunit)	1.0417	1.7178	7.57453e-08	1.00257	0.000792353	0.425495	0.183022	15.7702	15.7206	16.0557	15.8061	16.0138	14.9042	13.1454	13.628	14.6737	14.3331	14.3731	14.0333	14.7323	15.4558	15.4537	15.3004	15.3159	14.8329
Q9UJX2	CDC23	Cell division cycle protein 23 homolog (Anaphase-promoting complex subunit 8) (APC8) (Cyclosome subunit 8)	1.041	0.256054	0.115843	0.532598	0.00154387	0.445142	0.0105184	15.3649	15.1741	15.384	14.8612	15.0946	15.2659	14.8595	15.0022	15.014	15.0096	14.3947	15.1119	14.9633	14.3249	14.961	14.3637	14.9584	14.8614
Q69YQ0	CYTSA	Cytospin-A (Renal carcinoma antigen NY-REN-22) (Sperm antigen with calponin homology and coiled-coil domains 1-like) (SPECC1-like protein)	1.0408	0.604333	0.472118	-0.0352958	0.970346	0.692481	0.460294	15.299	13.5031	13.2376	13.9257	13.9223	14.2993	13.5837	12.6313	14.0639	13.4285	13.0066	16.4199	13.3445	13.4948	13.5741	13.8409	13.0323	12.9076
O00159	MYO1C	Unconventional myosin-Ic (Myosin I beta) (MMI-beta) (MMIb)	1.0404	-0.230558	0.00109348	-0.210015	0.0034844	-0.446443	6.66331e-08	14.3364	14.1709	14.2049	14.3958	14.148	14.4244	14.5307	14.4598	14.5027	14.5196	14.4359	14.3642	14.6388	14.7256	14.8403	14.612	14.7576	14.9003
Q07666	KHDR1	KH domain-containing, RNA-binding, signal transduction-associated protein 1 (GAP-associated tyrosine phosphoprotein p62) (Src-associated in mitosis 68 kDa protein) (Sam68) (p21 Ras GTPase-activating protein-associated p62) (p68)	1.0381	0.414701	0.00572146	-0.260345	0.0939586	-0.313982	0.052763	16.0225	16.3306	16.6438	16.3592	15.9286	16.627	15.2289	16.1592	15.8433	16.5384	16.7392	16.743	16.5159	16.4968	16.7416	16.492	16.8041	16.6717
Q8IWX8	CHERP	Calcium homeostasis endoplasmic reticulum protein (ERPROT 213-21) (SR-related CTD-associated factor 6)	1.0379	0.0286011	0.7986	0.07052	0.540285	0.560514	1.95644e-06	14.369	14.6439	14.1804	14.3239	14.5618	14.0558	14.4566	14.4492	14.3441	14.3645	14.3539	14.2167	14.5834	14.108	13.8795	13.8461	13.9056	13.6709
P18074	ERCC2	General transcription and DNA repair factor IIH helicase subunit XPD (TFIIH subunit XPD) (EC 3.6.4.12) (Basic transcription factor 2 80 kDa subunit) (BTF2 p80) (CXPD) (DNA excision repair protein ERCC-2) (DNA repair protein complementing XP-D cells) (TFIIH basal transcription factor complex 80 kDa subunit) (TFIIH 80 kDa subunit) (TFIIH p80) (Xeroderma pigmentosum group D-complementing protein)	1.0378	0.421347	0.29227	0.203793	0.652115	0.22877	0.631018	14.6701	14.2919	NA	15.0891	14.7727	14.6127	NA	14.4133	14.7647	12.9655	14.1095	NA	13.9045	14.4846	13.9814	NA	14.2127	14.2295
Q9BXF6	RFIP5	Rab11 family-interacting protein 5 (Rab11-FIP5) (Gamma-SNAP-associated factor 1) (Gaf-1) (Phosphoprotein pp75) (Rab11-interacting protein Rip11)	1.0376	0.694736	0.000377872	0.739983	0.00124768	0.53004	0.0220572	NA	15.0499	15.584	14.7492	14.347	NA	14.1974	14.0166	14.4135	NA	13.8898	14.4545	NA	NA	NA	14.67	14.0943	NA
Q9UNH7	SNX6	Sorting nexin-6 (TRAF4-associated factor 2) [Cleaved into: Sorting nexin-6, N-terminally processed]	1.0374	-0.0574883	0.651029	-0.138762	0.269558	-0.51166	7.22245e-05	14.7422	15.0254	14.787	14.6999	14.786	14.7733	14.9031	15.1283	14.5731	14.8346	14.897	15.0516	14.8987	14.917	15.4015	15.1985	15.3221	15.3337
O00566	MPP10	U3 small nucleolar ribonucleoprotein protein MPP10 (M phase phosphoprotein 10)	1.0363	0.478544	9.91483e-05	0.274264	0.0248251	0.501275	0.000118497	14.5407	14.1634	14.7414	14.6465	14.2602	14.7767	14.4874	13.7432	13.9191	13.7935	14.2955	14.5534	13.8617	14.1319	13.6792	14.057	14.0913	14.1071
Q96FV9	THOC1	THO complex subunit 1 (Tho1) (Nuclear matrix protein p84) (p84N5) (hTREX84)	1.0359	-0.843674	2.35657e-11	-0.925112	4.31212e-12	-0.307969	0.00456367	14.0489	13.9829	14.3396	14.1521	13.7674	14.5821	14.99	14.9125	14.9438	14.9603	14.9304	15.068	15.0915	15.3013	14.3752	14.45	14.4118	14.6856
P62834	RAP1A	Ras-related protein Rap-1A (EC 3.6.5.2) (C21KG) (G-22K) (GTP-binding protein smg p21A) (Ras-related protein Krev-1)	1.0348	-0.801258	2.98126e-05	-0.170465	0.392314	-0.481895	0.0142125	14.325	13.4483	14.3946	14.1486	13.6314	14.1589	14.8811	14.8772	15.0743	14.7416	14.1322	14.0604	14.7664	14.3064	15.0169	14.6925	14.2619	14.5398
Q92526	TCPW	T-complex protein 1 subunit zeta-2 (TCP-1-zeta-2) (CCT-zeta-2) (CCT-zeta-like) (TCP-1-zeta-like) (Testis-specific Tcp20) (Testis-specific protein TSA303)	1.0345	0.858497	0.0111954	0.789609	0.0236335	-0.837064	0.0214592	14.1509	14.1391	NA	14.2191	14.5521	14.6785	NA	14.2781	13.0403	13.4232	14.4519	NA	13.9337	12.4242	15.377	NA	15.1963	15.1165
P51532	SMCA4	Transcription activator BRG1 (EC 3.6.4.-) (ATP-dependent helicase SMARCA4) (BRG1-associated factor 190A) (BAF190A) (Mitotic growth and transcription activator) (Protein BRG-1) (Protein brahma homolog 1) (SNF2-beta) (SWI/SNF-related matrix-associated actin-dependent regulator of chromatin subfamily A member 4)	1.0345	0.359345	0.00697266	0.408284	0.0030066	0.411984	0.00399649	14.4648	14.5722	14.0843	14.4943	14.5577	14.2435	13.7182	13.7285	14.353	14.2875	13.6442	13.9349	14.1338	14.108	14.2789	13.8363	13.9702	13.7208
P48163	MAOX	NADP-dependent malic enzyme (NADP-ME) (EC 1.1.1.40) (Malic enzyme 1)	1.0329	-0.0216325	0.812058	-0.726562	9.33845e-12	-0.271437	0.00247744	15.312	15.176	15.225	15.2667	15.2518	15.3663	15.3418	15.2756	15.2782	15.2237	16.1249	15.9743	15.9491	15.9055	15.573	15.534	15.4932	15.5331
Q6ZRV2	FA83H	Protein FAM83H	1.0329	0.206145	0.395845	0.252264	0.314419	0.469797	0.0716765	14.4834	14.5385	NA	NA	14.3666	13.8772	NA	13.8745	14.3378	NA	13.9671	NA	NA	14.1705	NA	NA	13.8032	13.8993
Q16181	45176	Septin-7 (CDC10 protein homolog)	1.0323	0.0118585	0.92399	0.0463143	0.718898	-0.336358	0.00472069	15.1596	14.448	14.9578	14.9267	14.6136	15.0446	14.6154	15.1831	14.8986	15.2325	14.9346	14.9901	15.3724	14.6938	15.4174	15.3088	15.3917	15.4037
Q13418	ILK	Integrin-linked protein kinase (EC 2.7.11.1) (59 kDa serine/threonine-protein kinase) (Beta-integrin-linked kinase) (ILK-1) (ILK-2) (p59ILK)	1.0319	0.0330664	0.862759	0.0714407	0.717443	0.780363	3.49288e-05	15.7244	15.6829	15.4579	15.7381	15.2398	15.8079	15.7383	15.517	15.4395	16.1165	15.4356	15.4336	16.2777	15.7874	15.0307	14.6716	15.157	15.2393
P46783	RS10	Small ribosomal subunit protein eS10 (40S ribosomal protein S10)	1.0309	0.712036	2.03839e-07	0.570777	1.87156e-05	0.46356	0.000546894	16.3988	16.569	16.3972	16.4753	16.1734	16.4017	15.5536	16.0691	15.367	15.6778	15.8465	15.9118	15.733	15.8146	15.9259	15.7718	16.1248	15.9123
P61165	TM258	Transmembrane protein 258 (Dolichyl-diphosphooligosaccharide--protein glycosyltransferase subunit TMEM258) (Oligosaccharyl transferase subunit TMEM258)	1.0299	0.42584	0.0353169	0.00147828	0.995676	0.533805	0.0144338	15.7277	15.7148	15.6074	15.6061	15.9532	15.0549	15.4324	14.8821	15.4902	14.9103	15.5237	15.8081	15.0601	15.7488	15.0449	15.394	14.991	14.5816
P61353	RL27	Large ribosomal subunit protein eL27 (60S ribosomal protein L27)	1.0298	1.49121	3.45881e-10	0.980433	6.85277e-06	0.45768	0.0350856	17.2427	17.1908	17.2832	17.3407	17.1942	17.3622	15.3361	15.7561	15.8313	16.1876	16.0845	16.5918	16.1733	16.3046	16.8317	16.7872	16.7235	16.9029
O14925	TIM23	Mitochondrial import inner membrane translocase subunit Tim23	1.0292	1.27717	4.31158e-10	1.36262	1.6313e-10	0.367775	0.0454801	15.748	15.3621	15.7915	15.1153	15.3005	15.6872	14.1361	14.0593	14.2277	14.3777	13.8817	14.3009	14.3757	14.2841	15.3302	15.2948	14.7483	15.4486
P62873	GBB1	Guanine nucleotide-binding protein G(I)/G(S)/G(T) subunit beta-1 (Transducin beta chain 1)	1.029	0.383035	0.00561984	0.666774	9.05912e-06	-0.656735	1.99431e-05	13.7253	13.8896	13.918	13.8529	13.2949	13.9024	12.7911	13.9362	13.2999	13.6494	13.2656	12.6303	13.4031	13.3527	14.633	14.4494	14.4258	14.4376
Q9NQ55	SSF1	Suppressor of SWI4 1 homolog (Ssf-1) (Brix domain-containing protein 3) (Peter Pan homolog)	1.0285	1.66094	6.26645e-06	0.473765	0.19439	0.875115	0.0185998	14.5089	15.0146	14.2604	14.0973	15.07	14.3629	13.2323	14.364	10.9111	13.6827	14.2394	14.252	14.5291	13.9018	13.6708	14.2728	13.9614	13.4118
Q9HC07	TM165	Putative divalent cation/proton antiporter TMEM165 (Transmembrane protein 165) (Transmembrane protein PT27) (Transmembrane protein TPARL)	1.0277	0.766851	1.4754e-06	0.506956	0.000927993	0.35439	0.0247107	14.2445	14.1505	13.7841	13.5956	13.9092	13.8197	13.1152	12.6995	13.5485	12.5934	12.8902	13.2215	13.428	13.5903	13.3906	13.6317	13.3221	13.396
P63173	RL38	Large ribosomal subunit protein eL38 (60S ribosomal protein L38)	1.0276	0.601838	0.0970291	0.767758	0.0395963	0.336253	0.427726	17.7246	17.5145	17.4415	17.713	17.2169	18.1428	16.7031	17.4436	16.8886	16.7512	17.1026	16.6947	16.7431	16.7684	17.0963	17.0883	17.2988	17.5513
Q5TDH0	DDI2	Protein DDI1 homolog 2 (EC 3.4.23.-)	1.0272	0.0947365	0.790864	0.22617	0.576329	0.0748393	0.878674	NA	14.0138	13.6862	NA	14.3046	NA	13.3773	12.6007	14.5542	14.2328	13.1227	13.4183	13.7399	NA	13.9354	13.4213	13.3782	NA
P00390	GSHR	Glutathione reductase, mitochondrial (GR) (GRase) (EC 1.8.1.7)	1.026	-1.10175	1.8332e-11	-1.06078	1.11873e-10	-0.337748	0.0175479	14.4325	14.4894	14.3798	14.7456	14.4747	14.6171	15.5341	15.3219	15.8398	15.7846	15.4843	15.3806	15.64	15.8505	14.8715	14.736	14.9112	14.9447
P09110	THIK	3-ketoacyl-CoA thiolase, peroxisomal (EC 2.3.1.16) (Acetyl-CoA C-myristoyltransferase) (EC 2.3.1.155) (Acetyl-CoA acyltransferase) (EC 2.3.1.9) (Beta-ketothiolase) (Peroxisomal 3-oxoacyl-CoA thiolase)	1.0251	-0.225121	0.0200687	-0.101256	0.331692	0.526017	2.16074e-06	14.696	14.2375	14.4604	14.5854	14.3954	14.5065	14.7307	14.4183	14.9091	14.3835	14.4067	14.8079	14.3396	14.6645	13.717	14.0386	13.965	13.989
Q9NR31	SAR1A	GTP-binding protein SAR1a (COPII-associated small GTPase)	1.0232	-0.496602	1.34726e-05	-0.706253	2.25142e-08	-0.164646	0.168486	15.3274	15.3837	15.6581	15.2829	15.2204	15.8869	15.9426	16.29	15.8781	16.1347	16.4258	16.2107	16.5138	16.1463	15.8839	15.5755	15.9367	15.734
Q9BTE7	DCNL5	DCN1-like protein 5 (DCNL5) (DCUN1 domain-containing protein 5) (Defective in cullin neddylation protein 1-like protein 5) (Squamous cell carcinoma-related oncogene 5)	1.0228	0.0211053	0.873117	-0.220091	0.0692227	0.700704	3.00174e-07	14.713	14.6243	14.6309	14.7503	14.3989	15.0498	14.5767	14.705	14.7077	14.6275	14.9718	14.9797	14.6475	15.2216	13.9592	13.6967	14.3461	14.1355
P49748	ACADV	Very long-chain specific acyl-CoA dehydrogenase, mitochondrial (VLCAD) (EC 1.3.8.9)	1.0226	-1.56884	7.18747e-21	-1.04234	1.98667e-14	-0.367432	0.00038314	14.6278	14.4675	14.5364	14.634	14.5621	14.6459	16.2599	16.2048	16.2443	16.0142	15.6594	15.4925	15.9105	15.6621	14.9858	14.9417	15.1153	14.982
P09497	CLCB	Clathrin light chain B (Lcb)	1.0216	-0.178249	0.221704	-0.467256	0.00180925	-0.691919	1.78049e-05	15.9185	16.088	15.8534	15.9358	16.1047	15.7817	15.9742	16.2703	16.5891	15.0897	16.075	16.4087	15.917	16.3284	16.3227	16.4288	16.3384	16.5378
P49189	AL9A1	4-trimethylaminobutyraldehyde dehydrogenase (TMABA-DH) (TMABALDH) (EC 1.2.1.47) (Aldehyde dehydrogenase E3 isozyme) (Aldehyde dehydrogenase family 9 member A1) (EC 1.2.1.3) (Gamma-aminobutyraldehyde dehydrogenase) (EC 1.2.1.19) (R-aminobutyraldehyde dehydrogenase) [Cleaved into: 4-trimethylaminobutyraldehyde dehydrogenase, N-terminally processed]	1.0214	-1.10435	3.0575e-13	-0.802931	3.58612e-09	-0.376596	0.00210005	14.7491	14.7259	14.8	15.0894	14.4517	14.8479	15.2505	15.8786	16.0738	16.2735	15.5139	15.4482	16.0093	15.5431	15.3592	15.0328	15.0112	15.4059
Q9NVU7	SDA1	Protein SDA1 homolog (Nucleolar protein 130) (SDA1 domain-containing protein 1) (hSDA)	1.0199	-0.0157655	0.961946	-0.163302	0.680151	0.421187	0.279957	NA	13.9746	14.3466	13.522	13.6514	NA	14.2402	NA	14.1027	12.8905	NA	14.0028	13.3992	NA	12.9965	13.2365	NA	NA
Q3ZCQ8	TIM50	Mitochondrial import inner membrane translocase subunit TIM50	1.0186	0.190013	0.109849	0.279611	0.0222119	0.198771	0.126856	14.6062	14.8486	14.7395	14.5818	14.5664	14.4396	14.1911	14.0591	14.702	14.2031	14.1039	14.215	13.7924	14.4251	14.0088	14.3303	14.2393	14.2814
O95218	ZRAB2	Zinc finger Ran-binding domain-containing protein 2 (Zinc finger protein 265) (Zinc finger, splicing)	1.0184	-0.63183	0.0050404	-0.461998	0.045764	-0.38336	0.11954	13.8636	13.1815	13.49	13.4578	13.3055	13.8549	14.4133	14.9356	14.3404	13.0716	14.9554	13.8076	13.547	13.9553	13.5715	13.6696	15.0404	13.6692
Q3ZAQ7	VMA21	Vacuolar ATPase assembly integral membrane protein VMA21 (Myopathy with excessive autophagy protein)	1.0175	-1.17541	9.85749e-05	-1.07368	0.000419044	-0.341927	0.288622	14.5934	13.7104	13.7064	14.9014	14.0152	15.1663	15.7072	15.0864	15.2643	NA	15.6441	15.3762	NA	15.2462	NA	14.7862	14.7455	14.5395
Q8NBJ4	GOLM1	Golgi membrane protein 1 (Golgi membrane protein GP73) (Golgi phosphoprotein 2)	1.0169	-0.604904	0.00304642	-0.284761	0.181508	-0.735892	0.000833101	14.2088	14.9068	14.6237	14.6032	14.8187	14.738	15.4223	14.389	14.566	15.9411	13.8536	15.2082	15.4878	14.5627	15.5452	15.3997	14.5189	15.453
P13804	ETFA	Electron transfer flavoprotein subunit alpha, mitochondrial (Alpha-ETF)	1.0169	-1.59118	5.63275e-19	-1.02341	2.85478e-12	-0.428105	0.000396987	15.8225	15.7138	16.2545	16.1424	15.8047	16.1559	17.9421	17.4211	17.4349	17.5353	17.1586	17.0113	17.0414	16.8899	16.4058	16.4704	16.4601	16.3836
P08708	RS17	Small ribosomal subunit protein eS17 (40S ribosomal protein S17)	1.0164	0.0489503	0.801065	-0.0709791	0.731782	0.683338	0.000413429	15.118	15.0646	15.3682	15.5541	14.8978	15.324	15.2665	15.0804	15.1604	15.5121	15.4971	15.2156	15.8555	14.9353	14.4472	14.2025	14.8242	15.0123
Q8TE68	ES8L1	Epidermal growth factor receptor kinase substrate 8-like protein 1 (EPS8-like protein 1) (Epidermal growth factor receptor pathway substrate 8-related protein 1) (EPS8-related protein 1)	1.0153	0.308703	0.0605407	0.368967	0.0299829	0.468633	0.00797869	14.96	14.7302	14.24	14.849	14.8374	14.4182	14.5852	14.2205	14.2188	14.4573	14.0432	14.5719	14.3449	14.2881	14.4698	14.0814	14.1301	14.1682
P21333	FLNA	Filamin-A (FLN-A) (Actin-binding protein 280) (ABP-280) (Alpha-filamin) (Endothelial actin-binding protein) (Filamin-1) (Non-muscle filamin)	1.0151	0.548019	4.3161e-09	0.265102	0.00163367	-0.535789	2.66671e-08	15.1497	15.176	15.3788	15.2885	15.1858	15.1899	14.7081	14.5227	14.6798	14.8357	14.9028	14.9366	15.1376	14.8912	15.7128	15.7302	15.9272	15.7015
P80303	NUCB2	Nucleobindin-2 (DNA-binding protein NEFA) (Epididymis secretory protein Li 109) (Gastric cancer antigen Zg4) (Prepronesfatin) [Cleaved into: Nesfatin-1]	1.015	-0.192844	0.0513408	-0.22084	0.0308907	-0.456346	3.3838e-05	15.3981	15.251	15.4056	15.3977	15.246	15.2991	15.6798	15.8431	15.1505	15.4699	15.7473	15.6116	15.553	15.4161	15.6269	15.6112	16.121	15.9109
O75153	CLU	Clustered mitochondria protein homolog	1.0148	0.368767	0.000114763	0.350507	0.000314079	0.49071	2.97213e-06	14.9866	15.0813	15.0714	14.9601	15.0739	15.0357	14.7065	14.7963	14.896	14.3219	14.7726	14.9098	14.4271	14.6746	14.5229	14.6173	14.5148	14.5684
Q9BRT9	SLD5	DNA replication complex GINS protein SLD5 (GINS complex subunit 4) [Cleaved into: DNA replication complex GINS protein SLD5, N-terminally processed]	1.0131	0.0667402	0.885772	-0.136978	0.777897	0.621504	0.174492	14.811	14.5405	14.8055	14.877	14.7665	15.1096	14.5312	14.9964	14.7037	14.7709	15.3074	14.6767	14.9917	14.8755	14.1658	13.884	14.6047	14.1628
P37802	TAGL2	Transgelin-2 (Epididymis tissue protein Li 7e) (SM22-alpha homolog)	1.0129	0.49217	0.000952214	0.439551	0.0037098	0.380278	0.0156539	15.472	15.7503	15.6729	15.7019	15.6022	15.5352	14.7679	15.1476	15.2485	15.2454	15.0951	14.8473	15.5095	15.0211	15.2176	15.0244	15.2168	15.2512
Q9UBQ5	EIF3K	Eukaryotic translation initiation factor 3 subunit K (eIF3k) (Eukaryotic translation initiation factor 3 subunit 12) (Muscle-specific gene M9 protein) (PLAC-24) (eIF-3 p25) (eIF-3 p28)	1.0124	0.124488	0.348724	0.244737	0.0658085	0.397563	0.00404646	15.7499	15.7226	15.4892	15.5589	15.718	15.5192	15.3377	15.3064	16.2295	15.0713	15.5016	15.3428	15.1158	15.3524	15.1917	15.127	15.2645	15.118
Q13885	TBB2A	Tubulin beta-2A chain (Tubulin beta class IIa)	1.0119	1.47755	0.000377079	1.92113	2.76942e-06	0.470903	0.209325	15.416	NA	NA	15.7049	NA	15.415	NA	14.3657	NA	14.547	14.2925	NA	14.5126	12.8169	15.1744	NA	15.724	15.0742
P06132	DCUP	Uroporphyrinogen decarboxylase (UPD) (URO-D) (EC 4.1.1.37)	1.0118	0.169539	0.379402	0.41044	0.0322063	0.437214	0.0286686	13.8019	13.4041	14.1157	14.1773	13.6048	13.3917	14.1684	13.5313	13.5653	13.4054	13.4975	13.3723	13.2618	13.3469	13.6596	13.1917	13.3879	13.1321
P31942	HNRH3	Heterogeneous nuclear ribonucleoprotein H3 (hnRNP H3) (Heterogeneous nuclear ribonucleoprotein 2H9) (hnRNP 2H9)	1.0109	1.09414	1.04053e-10	0.803601	3.04647e-07	0.489862	0.00115749	15.6618	15.4348	15.6504	15.9226	15.8608	15.4387	14.1197	14.564	14.6873	14.9508	14.6758	14.9503	14.807	15.1518	15.5131	15.2404	15.1052	14.9812
Q9NSI2	SLX9	Ribosome biogenesis protein SLX9 homolog	1.0106	0.0351474	0.849036	0.441133	0.0155702	0.578922	0.00349922	14.3767	14.53	NA	NA	14.6842	14.2249	NA	13.995	14.7182	NA	13.7451	NA	NA	13.971	NA	NA	13.7236	13.7169
Q8IWW6	RHG12	Rho GTPase-activating protein 12 (Rho-type GTPase-activating protein 12)	1.009	-0.875067	3.32467e-07	-0.485065	0.00255422	-0.607193	0.000336465	13.9181	14.0671	13.8595	13.9226	14.2267	14.0527	15.2042	14.3095	14.8136	15.2189	14.2165	14.4695	14.8433	14.1993	14.6929	14.4318	14.4469	14.6454
Q13155	AIMP2	Aminoacyl tRNA synthase complex-interacting multifunctional protein 2 (Multisynthase complex auxiliary component p38) (Protein JTV-1)	1.009	0.280321	0.0130206	0.424128	0.000357568	0.409686	0.000838249	14.6796	14.8938	14.5532	14.6557	14.8224	14.5603	13.9947	14.1979	14.8422	14.6393	14.0026	14.2113	14.5893	14.2307	14.4433	14.4264	13.9694	14.2525
P49137	MAPK2	MAP kinase-activated protein kinase 2 (MAPK-activated protein kinase 2) (MAPKAP kinase 2) (MAPKAP-K2) (MAPKAPK-2) (MK-2) (MK2) (EC 2.7.11.1)	1.0082	-0.455298	0.111418	-0.156295	0.633809	0.131676	0.712776	15.3381	15.0467	14.2822	15.7039	15.862	14.4848	15.4013	15.0057	15.7143	15.2286	14.5761	14.9846	14.8541	15.468	14.9323	15.296	14.4236	14.079
Q9H6R4	NOL6	Nucleolar protein 6 (Nucleolar RNA-associated protein) (Nrap)	1.008	0.12002	0.413784	-0.0360906	0.831334	0.557238	0.000275096	14.6169	14.4989	14.9007	14.5683	14.6691	14.4092	14.1702	14.3501	14.7211	14.7023	14.1689	14.5147	15.0559	14.784	14.0991	14.0517	13.8916	14.1078
P17050	NAGAB	Alpha-N-acetylgalactosaminidase (EC 3.2.1.49) (Alpha-galactosidase B)	1.0077	-1.70738	5.53035e-12	-0.614431	0.00222038	-0.625281	0.00276415	12.392	12.931	12.1157	12.4752	12.4969	12.7118	13.91	14.8791	14.0019	13.9638	13.5035	12.6375	13.1535	13.2518	12.9572	12.5445	13.6357	13.4522
P18859	ATP5J	ATP synthase-coupling factor 6, mitochondrial (ATPase subunit F6) (ATP synthase peripheral stalk subunit F6)	1.0076	-1.13532	3.21331e-10	-0.96043	3.58591e-08	-0.378372	0.0198	14.9529	15.0251	14.8479	14.9649	14.9956	15.2578	16.4588	16.1955	16.1832	15.7996	15.9875	15.5676	16.3546	15.9831	15.3029	15.1314	15.6472	15.483
Q9H6K4	OPA3	Optic atrophy 3 protein	1.0071	-0.347661	0.119686	-0.671401	0.00353653	-0.0325453	0.918835	14.2777	13.7944	13.6283	13.2001	13.9973	13.844	14.2141	14.8183	14.1801	14.5993	15.3043	14.6068	14.7477	14.2476	14.1793	14.0674	14.6967	13.4076
O43674	NDUB5	NADH dehydrogenase [ubiquinone] 1 beta subcomplex subunit 5, mitochondrial (Complex I-SGDH) (CI-SGDH) (NADH-ubiquinone oxidoreductase SGDH subunit)	1.0071	0.141193	0.318064	0.729527	1.81169e-06	0.372595	0.0117265	15.7956	15.7925	16.3243	16.009	15.976	15.8355	16.4043	16.1814	15.6536	15.475	15.9198	15.493	14.7265	15.1062	15.5897	15.7746	15.9193	15.3896
Q93052	LPP	Lipoma-preferred partner (LIM domain-containing preferred translocation partner in lipoma)	1.0046	-0.0295964	0.80945	0.0753959	0.548071	-0.59588	2.89198e-06	13.5734	13.7885	13.6428	13.8876	13.8049	13.6063	13.8614	13.4852	13.4795	14.126	13.7941	13.4191	13.6432	13.6438	14.4889	14.2817	14.2049	14.21
O15371	EIF3D	Eukaryotic translation initiation factor 3 subunit D (eIF3d) (Eukaryotic translation initiation factor 3 subunit 7) (eIF-3-zeta) (eIF3 p66)	1.004	0.376327	0.000947548	0.548392	7.22519e-06	0.305176	0.0111772	15.3768	15.1315	14.8739	15.0644	15.1812	15.1709	14.1483	14.909	14.7354	14.9667	14.3248	14.3595	14.5544	14.8091	14.8899	14.6473	14.6088	14.8745
O95197	RTN3	Reticulon-3 (Homolog of ASY protein) (HAP) (Neuroendocrine-specific protein-like 2) (NSP-like protein 2) (Neuroendocrine-specific protein-like II) (NSP-like protein II) (NSPLII)	1.0024	-0.885113	6.83743e-09	-0.634416	1.14945e-05	-0.460164	0.00149047	15.7309	15.6972	15.3561	15.7981	15.7631	15.4427	16.7663	16.4591	16.5216	16.3189	16.3219	16.3542	16.1308	16.2562	16.0361	16.0989	16.1341	16.0969
Q641Q2	WAC2A	WASH complex subunit 2A	1.0009	0.157605	0.728288	0.820279	0.0572459	0.274147	0.587424	13.5723	13.5199	13.6869	NA	13.9567	13.7202	13.9973	13.2051	13.1441	13.7878	13.1318	13.3134	12.7629	12.2756	14.2152	13.234	12.9063	13.3127
P11233	RALA	Ras-related protein Ral-A (EC 3.6.5.2)	1.0008	-1.67758	6.96501e-15	-0.835205	1.09295e-06	-0.591175	0.000420716	14.751	14.3622	14.682	14.5173	14.3534	14.7374	16.6541	15.9658	16.2942	15.796	15.4718	15.4142	15.1605	15.3713	14.9511	15.1409	15.1365	15.2131
O94956	SO2B1	Solute carrier organic anion transporter family member 2B1 (Organic anion transporter B) (OATP-B) (Organic anion transporter polypeptide-related protein 2) (OATP-RP2) (OATPRP2) (Organic anion transporting polypeptide 2B1) (OATP2B1) (Solute carrier family 21 member 9)	1.0001	-1.50731	4.01702e-12	-0.349453	0.0447663	-0.780191	3.21116e-05	13.7395	14.4106	14.7705	14.5394	14.0603	14.7062	15.7671	15.4403	16.2794	16.0892	14.3333	14.7133	15.0388	14.5691	15.1033	15.3526	14.7179	15.2036
