# Supplementary material for: Multilevel Proteomic Profiling of Colorectal Adenocarcinoma Caco-2 Cell Differentiation to Characterize an Intestinal Epithelial Model
Source: J Proteome Res. 2024 May 29;23(7):2561–75. doi: 10.1021/acs.jproteome.4c00276 (PMC11232098; doi:10.1021/acs.jproteome.4c00276)
Supplement: Supplementary file 3 — pr4c00276_si_003.xlsx [file pr4c00276_si_003.xlsx]

## Sheet: Combined
Supplemental Table 3. Compilation of glyco-proteomic data, including PLSDA VIP score and Log2(Normalized Intensity) of key groups.
Glycopeptide	Base Protein	Gene ID	Protein Name	VIP (Comp 1)	D1_undiff-1	D1_undiff-2	D1_undiff-3	D1_undiff-4	D1_undiff-5	D1_undiff-6	D21_DFBS-1	D21_DFBS-2	D21_DFBS-3	D21_DFBS-4	D21_SFM-1	D21_SFM-2	D21_SFM-3	D21_SFM-4	D7_DM-1	D7_DM-2	D7_DM-3	D7_DM-4
P15328_N161	P15328	FOLR1	Folate receptor alpha (FR-alpha) (Adult folate-binding protein) (FBP) (Folate receptor 1) (Folate receptor, adult) (KB cells FBP) (Ovarian tumor-associated antigen MOv18)	4.8528	22.5316	22.6059	22.987	24.4237	21.7175	22.5886	24.6821	24.6105	24.7976	24.7162	24.504	24.6932	25.1281	24.1701	26.9635	26.2914	26.9836	26.7502
P13688_N104	P13688	CEAM1	Carcinoembryonic antigen-related cell adhesion molecule 1 (Biliary glycoprotein 1) (BGP-1) (CD antigen CD66a)	4.09	20.8834	19.6215	20.7186	20.8139	19.0712	20.7008	22.5971	23.2519	22.766		23.9391	23.4732		23.153		22.5001	23.807	23.7302
P13688_N345	P13688	CEAM1	Carcinoembryonic antigen-related cell adhesion molecule 1 (Biliary glycoprotein 1) (BGP-1) (CD antigen CD66a)	4.0107	21.9037	20.3829	21.1671	20.9608	20.1914	21.5187	23.1657	23.8456	23.7461	23.561	24.3927	23.6525	24.3723	23.171	23.7915	23.0898	24.6278	24.1864
P16284_N453	P16284	PECA1	Platelet endothelial cell adhesion molecule (PECAM-1) (EndoCAM) (GPIIA') (PECA1) (CD antigen CD31)	3.9648	20.905	20.3043	20.9247	20.5345	19.7597	21.7675	21.3214	21.4885	20.7966	21.254	21.5156	21.2939	21.5236	20.5353	24.1787	23.0866	24.5883	24.5332
Q9H3R2_N332	Q9H3R2	MUC13	Mucin-13 (MUC-13) (Down-regulated in colon cancer 1)	3.3016	18.2293	17.5834	18.1743	18.9611	17.4818	18.4924	20.3515	20.6989	19.7498		20.9373	20.1161		19.1553		19.6629	21.4599	21.4213
P06731_N204	P06731	CEAM5	Carcinoembryonic antigen-related cell adhesion molecule 5 (Carcinoembryonic antigen) (CEA) (Meconium antigen 100) (CD antigen CD66e)	3.299	22.5339	21.328	21.8369	22.0754	20.8145	21.9969	24.1816	24.3604	23.6757	24.1695	26.1787	25.2589	26.5047	24.7559	23.3452	22.7195	23.8989	24.3567
Q9UGT4_N494	Q9UGT4	SUSD2	Sushi domain-containing protein 2	3.2655	22.6514	22.9774	23.4366	23.5777	23.5654	22.7232	25.7579	26.3453	26.1175	25.9197	25.0382	24.8351	25.1244	24.5833	25.8065	25.4651	26.2518	26.1527
P27487_N520	P27487	DPP4	Dipeptidyl peptidase 4 (EC 3.4.14.5) (ADABP) (Adenosine deaminase complexing protein 2) (ADCP-2) (Dipeptidyl peptidase IV) (DPP IV) (T-cell activation antigen CD26) (TP103) (CD antigen CD26) [Cleaved into: Dipeptidyl peptidase 4 membrane form (Dipeptidyl peptidase IV membrane form); Dipeptidyl peptidase 4 soluble form (Dipeptidyl peptidase IV soluble form)]	2.8728	22.5806	21.6843	22.0852	22.6066	21.4757	23.1667	24.3006	25.1355	24.7128	25.1159	25.1895	24.1814	25.3761	23.9468	24.5671	23.4039	24.9138	24.5178
P10696_N141	P10696	PPBN	Alkaline phosphatase, germ cell type (EC 3.1.3.1) (ALP-1) (Alkaline phosphatase Nagao isozyme) (Alkaline phosphatase, placental-like) (Germ cell alkaline phosphatase) (GCAP) (Placental alkaline phosphatase-like) (PLAP-like)	2.7401	21.2222	20.2378			19.5902	21.5662			21.0516	21.2386			21.3455	20.7529	23.4686			24.5521
Q99571_N75	Q99571	P2RX4	P2X purinoceptor 4 (P2X4) (ATP receptor) (Purinergic receptor)	2.5291	22.4663	22.235	22.7285	22.6471	22.0691	23.139	24.1341	24.3411	24.1568	24.815	23.9251	23.615	24.3803	23.1936	24.6052	24.1304	24.8828	24.9874
Q12913_N525	Q12913	PTPRJ	Receptor-type tyrosine-protein phosphatase eta (Protein-tyrosine phosphatase eta) (R-PTP-eta) (EC 3.1.3.48) (Density-enhanced phosphatase 1) (DEP-1) (HPTP eta) (Protein-tyrosine phosphatase receptor type J) (R-PTP-J) (CD antigen CD148)	2.52	20.8268	20.8368	20.7146	20.867	21.0152	20.6744	23.1049	23.2677	23.2389	23.5175	22.4264	22.3881	22.5053	22.244	22.9444	22.9116	22.9478	22.8459
P11150_N42	P11150	LIPC	Hepatic triacylglycerol lipase (HL) (Hepatic lipase) (EC 3.1.1.3) (Lipase member C) (Lysophospholipase) (EC 3.1.1.5) (Phospholipase A1) (EC 3.1.1.32)	2.4756	19.7708	20.3293	20.4093	20.3817	20.1403	20.7338	20.8983	21.3978	20.7845	21.2826	20.8361	20.3527	21.003	19.6625	22.4609	21.7675	23.0762	22.9833
Q14108_N105	Q14108	SCRB2	Lysosome membrane protein 2 (85 kDa lysosomal membrane sialoglycoprotein) (LGP85) (CD36 antigen-like 2) (Lysosome membrane protein II) (LIMP II) (Scavenger receptor class B member 2) (CD antigen CD36)	2.408	23.1059	22.5959	23.1185	22.9425	22.1368	23.6913	24.221	24.7667	24.5226	25.0516	24.8382	24.3608	25.3373	24.0993	24.9524	23.9036	25.1121	24.8687
P06731_N375	P06731	CEAM5	Carcinoembryonic antigen-related cell adhesion molecule 5 (Carcinoembryonic antigen) (CEA) (Meconium antigen 100) (CD antigen CD66e)	2.4019	22.4897	21.329	22.7681	22.2325	21.1442	22.625	23.1297	23.477	23.4595	23.6055	25.0677	24.3311	25.3263	24.6195	23.5188	22.8062	23.4654	23.7616
Q14126_N462	Q14126	DSG2	Desmoglein-2 (Cadherin family member 5) (HDGC)	2.3971	20.2784	20.1508	20.5528	20.538	19.6864	21.012	21.7512	22.5525	22.4052	22.2047	21.9909	21.5827	22.4054	21.1935	22.4613	21.2991	22.6455	22.7503
Q14108_N325	Q14108	SCRB2	Lysosome membrane protein 2 (85 kDa lysosomal membrane sialoglycoprotein) (LGP85) (CD36 antigen-like 2) (Lysosome membrane protein II) (LIMP II) (Scavenger receptor class B member 2) (CD antigen CD36)	2.2802	19.7729	19.5341	19.6323	19.4221	19.233	20.3641	20.7903	21.2706	21.0441		21.2163	21.0244		20.7744		20.8118	21.846	21.8211
P15328_N69	P15328	FOLR1	Folate receptor alpha (FR-alpha) (Adult folate-binding protein) (FBP) (Folate receptor 1) (Folate receptor, adult) (KB cells FBP) (Ovarian tumor-associated antigen MOv18)	2.2637	21.3152	20.4253	19.2711	21.075	20.3789	22.3975	21.5285		20.6356	21.5374		21.4035	22.19	20.3117	22.8016	22.8043		23.0888
P46059_N439	P46059	S15A1	Solute carrier family 15 member 1 (Intestinal H(+)/peptide cotransporter) (Oligopeptide transporter, small intestine isoform) (Peptide transporter 1)	2.1721	20.9518	20.4178	20.8352	21.2558	20.2713	21.5834	22.21	22.8376	22.5922	22.3382	22.4379	21.7437	23.0879	21.2433	22.4573	21.549	23.1683	23.3409
Q6P4Q7_N127	Q6P4Q7	CNNM4	Metal transporter CNNM4 (Ancient conserved domain-containing protein 4) (Cyclin-M4)	2.1706	20.4991	20.1059	20.8104	20.4428	20.0037	21.2945	21.571	22.1228	21.9806	22.2469	21.9191	21.7302	22.4066	21.3886	22.1987	21.4642	22.4942	22.6419
P11166_N45	P11166	GTR1	Solute carrier family 2, facilitated glucose transporter member 1 (Glucose transporter type 1, erythrocyte/brain) (GLUT-1) (HepG2 glucose transporter)	2.1666	25.4223	24.6726	25.1034	24.7777	24.3939	25.5196	25.6435	26.2983	26.0792	26.939	27.788	27.246	27.4554	27.4588	26.4461	25.6	26.1452	26.3864
Q99571_N153	Q99571	P2RX4	P2X purinoceptor 4 (P2X4) (ATP receptor) (Purinergic receptor)	2.1368	19.5982	19.5893	19.889	19.8522	19.357	20.6711	20.698	21.4422	21.0312	21.3314	21.1506	20.3055	21.7652	19.9482	21.7953	20.5555	21.8246	22.171
P05362_N267	P05362	ICAM1	Intercellular adhesion molecule 1 (ICAM-1) (Major group rhinovirus receptor) (CD antigen CD54)	2.1332	22.4462	22.0455	22.4558	22.0125	21.6896	23.4807	21.5488	21.9019	21.5373	21.9838	23.2465	23.0509	23.803	22.4937	23.9666	22.4842	24.3564	24.3891
P13688_N351	P13688	CEAM1	Carcinoembryonic antigen-related cell adhesion molecule 1 (Biliary glycoprotein 1) (BGP-1) (CD antigen CD66a)	2.1303		21.1524	20.4273	21.3587	21.2451		22.815	24.0608	23.2704	22.7736	23.3773	22.4635	23.4315		22.9508	22.3198	23.6786
P13688_N378	P13688	CEAM1	Carcinoembryonic antigen-related cell adhesion molecule 1 (Biliary glycoprotein 1) (BGP-1) (CD antigen CD66a)	2.0787	22.084	22.014	21.7367	21.4302	21.4962	23.0024	21.9345	23.2941	22.3766	23.5362	23.6455	22.4108	24.7553	22.5717	24.0393	22.3312	23.6341	23.624
O15118_N122	O15118	NPC1	NPC intracellular cholesterol transporter 1 (Niemann-Pick C1 protein)	2.0326	19.5352	19.0862	19.6215	19.2293	18.7539	20.7049	20.1233	20.9103	20.3177		21.3015	20.3417		20.1266		19.6781	21.684	21.7235
Q8WW52_N315	Q8WW52	F151A	Protein FAM151A	1.9802	22.6452	22.6885	22.9077	22.8915	22.559	23.5571	22.3363	22.9808	22.2938	22.8534	22.8202	22.5062	23.0016	21.4182	24.8704	23.9396	25.2032	24.9751
P08962_N150	P08962	CD63	CD63 antigen (Granulophysin) (Lysosomal-associated membrane protein 3) (LAMP-3) (Lysosome integral membrane protein 1) (Limp1) (Melanoma-associated antigen ME491) (OMA81H) (Ocular melanoma-associated antigen) (Tetraspanin-30) (Tspan-30) (CD antigen CD63)	1.9796	21.9016	21.3829	21.9426	21.5808	21.3375	23.4661	23.5576	22.9155	22.2783	23.328	23.2039	22.884	24.9291	21.9125	23.2797	22.1089	23.8593	24.278
P13688_N152	P13688	CEAM1	Carcinoembryonic antigen-related cell adhesion molecule 1 (Biliary glycoprotein 1) (BGP-1) (CD antigen CD66a)	1.9646	20.0318	19.0251	20.7045	19.9437	18.6397	19.9869	19.9561	21.642	21.1353	20.9822	22.0574	20.1686	22.683	20.5358	21.0204	19.5642	21.0806	22.5054
P06731_N104	P06731	CEAM5	Carcinoembryonic antigen-related cell adhesion molecule 5 (Carcinoembryonic antigen) (CEA) (Meconium antigen 100) (CD antigen CD66e)	1.9476		18.6083	20.417	19.815	18.44		20.6068	21.6584	20.9595		22.7901	22.1772				20.179	21.0894
P05090_N98	P05090	APOD	Apolipoprotein D (Apo-D) (ApoD)	1.9439	20.6965	20.2615	20.6558	20.5324	20.0045	21.6597	20.0964	20.1502	20.3388	20.4607	20.2998	20.6131	20.6511	19.8133	22.7617	21.4288	23.0621	22.3208
P05362_N145	P05362	ICAM1	Intercellular adhesion molecule 1 (ICAM-1) (Major group rhinovirus receptor) (CD antigen CD54)	1.9224	22.7588	22.6849	22.843	22.7615	22.1735	23.3604	21.4305	21.5574	21.3182	21.6214	22.9041	22.5832	23.1803	22.2431	24.199	23.5584	24.4358	24.6846
P15586_N198	P15586	GNS	N-acetylglucosamine-6-sulfatase (EC 3.1.6.14) (Glucosamine-6-sulfatase) (G6S)	1.9074	18.5064	18.1465		18.5107	18.1886	19.4948		20.5759	20.5602		19.7845			18.422			21.3891	20.7597
Q12913_N142	Q12913	PTPRJ	Receptor-type tyrosine-protein phosphatase eta (Protein-tyrosine phosphatase eta) (R-PTP-eta) (EC 3.1.3.48) (Density-enhanced phosphatase 1) (DEP-1) (HPTP eta) (Protein-tyrosine phosphatase receptor type J) (R-PTP-J) (CD antigen CD148)	1.8894	18.4107	18.3742		18.9063	18.0868	19.4212		20.1729	19.5505	20.0093	19.6635		20.1999	18.7107	20.2082		20.7184	21.4642
Q9UGT4_N162	Q9UGT4	SUSD2	Sushi domain-containing protein 2	1.8825	23.2632	23.4485	24.3001	23.0744	22.7677	24.4274	24.2777	25.2227	24.4881	24.8585	24.6651	24.1365	25.0643	23.8365	25.1909	23.8824	25.7083	25.5817
P15529_N273	P15529	MCP	Membrane cofactor protein (TLX) (Trophoblast leukocyte common antigen) (CD antigen CD46)	1.8775	22.5085	22.2586	22.5806	22.4816	22.1874	23.3563	23.1898	23.5608	23.3835	23.839	23.5817	23.4926	24.0379	23.1928	23.9405	23.378	24.3386	24.346
P06731_N580	P06731	CEAM5	Carcinoembryonic antigen-related cell adhesion molecule 5 (Carcinoembryonic antigen) (CEA) (Meconium antigen 100) (CD antigen CD66e)	1.8522	21.9633	21.3767	21.8677	22.0219	20.9054	21.7064	22.6093	22.8198	22.7665	23.1481	24.4913	23.981	24.4726	23.6034	22.6425	22.2	22.581	22.642
P07602_N332	P07602	SAP	Prosaposin (Proactivator polypeptide) [Cleaved into: Saposin-A (Protein A); Saposin-B-Val; Saposin-B (Cerebroside sulfate activator) (CSAct) (Dispersin) (Sphingolipid activator protein 1) (SAP-1) (Sulfatide/GM1 activator); Saposin-C (A1 activator) (Co-beta-glucosidase) (Glucosylceramidase activator) (Sphingolipid activator protein 2) (SAP-2); Saposin-D (Component C) (Protein C)]	1.8465	19.8671	19.5606	20.1622	20.1624	19.2525	20.9034	19.7019	20.4827	19.9799	20.9187	19.9755	19.8543	21.944	19.1774	21.424	20.0756	22.4733	22.3125
Q14108_N206	Q14108	SCRB2	Lysosome membrane protein 2 (85 kDa lysosomal membrane sialoglycoprotein) (LGP85) (CD36 antigen-like 2) (Lysosome membrane protein II) (LIMP II) (Scavenger receptor class B member 2) (CD antigen CD36)	1.8178	22.2653	21.9321	22.6086		21.6008	23.1053	24.0292		23.2179			23.4736		22.7097		22.7041		24.8057
Q12864_N546	Q12864	CAD17	Cadherin-17 (Intestinal peptide-associated transporter HPT-1) (Liver-intestine cadherin) (LI-cadherin)	1.8067	21.0447	21.7174	21.5815	21.9469	21.4144	21.7454	21.5765	23.7586	22.4489	22.336	21.7894	21.0618	21.4613	20.5688	24.0144	22.4168	24.4638	23.1188
P27487_N150	P27487	DPP4	Dipeptidyl peptidase 4 (EC 3.4.14.5) (ADABP) (Adenosine deaminase complexing protein 2) (ADCP-2) (Dipeptidyl peptidase IV) (DPP IV) (T-cell activation antigen CD26) (TP103) (CD antigen CD26) [Cleaved into: Dipeptidyl peptidase 4 membrane form (Dipeptidyl peptidase IV membrane form); Dipeptidyl peptidase 4 soluble form (Dipeptidyl peptidase IV soluble form)]	1.7998	23.9589	23.5315	24.0904	24.1048	23.4055	24.7593	25.2678	26.02	25.9607	26.1231	25.5991	25.0826	25.8459	24.8813	25.4349	24.6592	25.7643	25.6901
Q12864_N419	Q12864	CAD17	Cadherin-17 (Intestinal peptide-associated transporter HPT-1) (Liver-intestine cadherin) (LI-cadherin)	1.7997	21.1489	20.7926	21.5595	21.3515	20.7577	21.9625	22.4838	23.5238	22.9095	23.0994	22.1603	21.8741	22.766	21.2384	22.8429	21.4125	23.8159	23.532
P11279_N62	P11279	LAMP1	Lysosome-associated membrane glycoprotein 1 (LAMP-1) (Lysosome-associated membrane protein 1) (CD107 antigen-like family member A) (CD antigen CD107a)	1.7992	25.3485	25.4594	25.8381	25.4108	24.9743	26.4889	26.2195	26.962	25.9077	26.1163	26.6181	25.3971	26.7449	24.8044	26.8722	26.003	27.8512	28.0606
Q8WW52_N189	Q8WW52	F151A	Protein FAM151A	1.7826	21.307	20.1804	21.2811	20.3254	20.1072	22.2715	21.0182	21.4948	21.287		19.9259	20.6457		20.8433		22.1713	23.315	22.8857
Q08380_N551	Q08380	LG3BP	Galectin-3-binding protein (Basement membrane autoantigen p105) (Lectin galactoside-binding soluble 3-binding protein) (Mac-2-binding protein) (MAC2BP) (Mac-2 BP) (Tumor-associated antigen 90K)	1.7708	20.8564	20.618	21.6796	21.4146	20.4435	21.7538	22.2664	22.6055	22.3932	23.0499	21.9991	21.8617	22.6677	21.2797	22.9505	21.7829	22.9312	22.9432
P16422_N74	P16422	EPCAM	Epithelial cell adhesion molecule (Ep-CAM) (Adenocarcinoma-associated antigen) (Cell surface glycoprotein Trop-1) (Epithelial cell surface antigen) (Epithelial glycoprotein) (EGP) (Epithelial glycoprotein 314) (EGP314) (hEGP314) (KS 1/4 antigen) (KSA) (Major gastrointestinal tumor-associated protein GA733-2) (Tumor-associated calcium signal transducer 1) (CD antigen CD326)	1.7669	23.8604	23.9393	24.3457	24.167	23.4965	24.6791	24.993	25.2586	25.2058	25.405	25.3708	25.0537	26.03	24.7959	25.4035	24.6659	25.6909	25.7438
Q8WWY8_N357	Q8WWY8	LIPH	Lipase member H (LIPH) (EC 3.1.1.-) (LPD lipase-related protein) (Membrane-associated phosphatidic acid-selective phospholipase A1-alpha) (mPA-PLA1 alpha) (Phospholipase A1 member B)	1.7572	18.1255	17.4177	18.022	17.779	17.0971	18.8921	18.7832	19.0193	18.9242	19.5323	19.3642	18.9932	19.8636	18.5093	19.1976	18.0139	19.6831	19.7392
P07602_N80	P07602	SAP	Prosaposin (Proactivator polypeptide) [Cleaved into: Saposin-A (Protein A); Saposin-B-Val; Saposin-B (Cerebroside sulfate activator) (CSAct) (Dispersin) (Sphingolipid activator protein 1) (SAP-1) (Sulfatide/GM1 activator); Saposin-C (A1 activator) (Co-beta-glucosidase) (Glucosylceramidase activator) (Sphingolipid activator protein 2) (SAP-2); Saposin-D (Component C) (Protein C)]	1.7475	25.0221	24.7495	25.4738	25.3531	24.3421	26.469	26.0605	26.357	25.9123	26.6008	25.7992	25.4756	26.5401	25.0222	26.813	25.636	27.4357	27.2673
P26006_N86	P26006	ITA3	Integrin alpha-3 (CD49 antigen-like family member C) (FRP-2) (Galactoprotein B3) (GAPB3) (VLA-3 subunit alpha) (CD antigen CD49c) [Cleaved into: Integrin alpha-3 heavy chain; Integrin alpha-3 light chain]	1.7322	19.7324	19.5686	20.1436	19.6883	19.2126	20.4661	20.5352	20.8867	20.7122	20.8935	20.192	20.3335	20.5996	19.7274	21.3815	20.7625	21.6306	21.6583
P02751_N528	P02751	FINC	Fibronectin (FN) (Cold-insoluble globulin) (CIG) [Cleaved into: Anastellin; Ugl-Y1; Ugl-Y2; Ugl-Y3]	1.7303	22.5954	22.1412	22.6724	22.5804	21.9141	23.8664	21.939	22.2145	22.2423	22.4858	22.3297	22.5183	22.8193	21.5358	24.5116	22.994	24.7264	24.5912
P15586_N362	P15586	GNS	N-acetylglucosamine-6-sulfatase (EC 3.1.6.14) (Glucosamine-6-sulfatase) (G6S)	1.716	21.4306	21.1155	21.7427	21.2048	21.3522	22.5547	22.5996	23.1186	22.8166	23.4476	22.1284	22.3834	22.6679	22.1789	23.447	22.3214	23.0209	23.4459
P08174_N95	P08174	DAF	Complement decay-accelerating factor (CD antigen CD55)	1.6914	23.4711	23.2499	23.4183	23.166	23.2752	23.8774	22.4906	23.0982	22.6623	23.1567	24.0341	23.8139	24.3494	23.8291	24.671	24.0677	24.7232	24.7503
P36941_N177	P36941	TNR3	Tumor necrosis factor receptor superfamily member 3 (Lymphotoxin-beta receptor) (Tumor necrosis factor C receptor) (Tumor necrosis factor receptor 2-related protein) (Tumor necrosis factor receptor type III) (TNF-RIII) (TNFR-III)	1.6858	19.2056	19.0429	19.6823	19.615	18.6325	19.8742	18.667	19.0856	18.7534	19.4049	19.5657	19.2523	19.872	18.92	20.6311	19.5006	21.2517	21.5518
Q14108_N304	Q14108	SCRB2	Lysosome membrane protein 2 (85 kDa lysosomal membrane sialoglycoprotein) (LGP85) (CD36 antigen-like 2) (Lysosome membrane protein II) (LIMP II) (Scavenger receptor class B member 2) (CD antigen CD36)	1.6839	21.0656	20.767		21.0352	20.3837	21.758		22.1417	22.0156		22.0616			21.7874			22.8824	22.7964
P61916_N58	P61916	NPC2	NPC intracellular cholesterol transporter 2 (Epididymal secretory protein E1) (Human epididymis-specific protein 1) (He1) (Niemann-Pick disease type C2 protein)	1.6766	19.4969	19.7545		19.7449	19.6948	20.1124		21.0802	20.3378		21.0909			20.598			21.4572	21.4048
P07602_N215	P07602	SAP	Prosaposin (Proactivator polypeptide) [Cleaved into: Saposin-A (Protein A); Saposin-B-Val; Saposin-B (Cerebroside sulfate activator) (CSAct) (Dispersin) (Sphingolipid activator protein 1) (SAP-1) (Sulfatide/GM1 activator); Saposin-C (A1 activator) (Co-beta-glucosidase) (Glucosylceramidase activator) (Sphingolipid activator protein 2) (SAP-2); Saposin-D (Component C) (Protein C)]	1.6218	22.3549	22.5037	22.8329	22.9322	21.9727	23.4675	24.3849	24.344	23.7744	24.0348	24.1553	23.0889	24.4962	22.1615	24.2719	22.8713	24.4166	24.767
Q9HD45_N174	Q9HD45	TM9S3	Transmembrane 9 superfamily member 3 (EP70-P-iso) (SM-11044-binding protein)	1.6155	22.3569	22.3067	22.5752	22.2736	22.0006	23.2794	24.353	24.5841	24.4038	24.6501	24.7867	24.0269	25.1083	23.8162	23.6398	22.6651	23.9809	23.7576
P50895_N439	P50895	BCAM	Basal cell adhesion molecule (Auberger B antigen) (B-CAM cell surface glycoprotein) (F8/G253 antigen) (Lutheran antigen) (Lutheran blood group glycoprotein) (CD antigen CD239)	1.5995		20.3538		20.5428	19.7662			21.9582	20.8288	21.1475	21.3406		21.4297		22.0802		22.6398
Q9NRA2_N95	Q9NRA2	S17A5	Sialin (H(+)/nitrate cotransporter) (H(+)/sialic acid cotransporter) (AST) (Membrane glycoprotein HP59) (Solute carrier family 17 member 5) (Vesicular excitatory amino acid transporter) (VEAT)	1.5952	18.1517	17.6283	17.9484	18.1188	17.643	18.8903	18.9057	18.9001	19.0423	18.6805	18.9591	18.5785	18.9922	18.4379	19.2713	18.7402	19.6024	19.8439
Q12864_N456	Q12864	CAD17	Cadherin-17 (Intestinal peptide-associated transporter HPT-1) (Liver-intestine cadherin) (LI-cadherin)	1.5951	19.675	19.1534	20.0756	19.5137	18.9853	20.5649	21.4524	22.3094	22.1321		20.8441	20.4668		19.6595		20.2151	21.8332	21.6773
O15031_N1099	O15031	PLXB2	Plexin-B2 (MM1)	1.5709	20.9521	20.6001		20.8432	20.1694	22.0474		22.3462	21.5135	21.8995	21.7386		21.9897	20.1751	22.0671		22.7474	23.0328
P19440_N230	P19440	GGT1	Glutathione hydrolase 1 proenzyme (EC 3.4.19.13) (Gamma-glutamyltransferase 1) (Gamma-glutamyltranspeptidase 1) (GGT 1) (EC 2.3.2.2) (Leukotriene-C4 hydrolase) (EC 3.4.19.14) (CD antigen CD224) [Cleaved into: Glutathione hydrolase 1 heavy chain; Glutathione hydrolase 1 light chain]	1.5701		17.7917	18.9871	18.5148	17.3242		20.0081	20.6467	20.4263		19.3528	19.0776				19.0853	20.6233
P19075_N118	P19075	TSN8	Tetraspanin-8 (Tspan-8) (Transmembrane 4 superfamily member 3) (Tumor-associated antigen CO-029)	1.5564	23.9598	23.2244	23.8532	24.1059	23.1185	24.7991	25.1444	25.8385	25.1989	26.2863	25.8009	25.3672	26.4612	24.1988	24.9537	24.2772	25.1541	25.3241
P01009_N271	P01009	A1AT	Alpha-1-antitrypsin (Alpha-1 protease inhibitor) (Alpha-1-antiproteinase) (Serpin A1) [Cleaved into: Short peptide from AAT (SPAAT)]	1.5543	20.8874	20.2253	20.964	21.2096	20.2563	21.6668	20.9621	21.4422	20.6126	21.0478	20.9049	21.089	21.1559	20.6461	22.613	20.8546	23.0246	22.4604
P05026_N193	P05026	AT1B1	Sodium/potassium-transporting ATPase subunit beta-1 (Sodium/potassium-dependent ATPase subunit beta-1)	1.5222		19.3485	19.6808	19.705	19.2842		21.5479	21.8965	21.1423	21.8712	21.1484	20.9306	22.0453		20.7165	20.3374	21.4599
O43688_N139	O43688	PLPP2	Phospholipid phosphatase 2 (EC 3.1.3.-) (EC 3.1.3.4) (Lipid phosphate phosphohydrolase 2) (PAP2-gamma) (PAP2-G) (Phosphatidate phosphohydrolase type 2c) (Phosphatidic acid phosphatase 2c) (PAP-2c) (PAP2c)	1.5108	19.4031	19.1965	19.4579	19.4801	18.8599	20.1943	19.1952	19.6611	19.024	19.677	20.8941	19.7335	20.4267	19.2116	20.0669	19.338	21.6846	20.9258
Q09327_N259	Q09327	MGAT3	Beta-1,4-mannosyl-glycoprotein 4-beta-N-acetylglucosaminyltransferase (EC 2.4.1.144) (N-glycosyl-oligosaccharide-glycoprotein N-acetylglucosaminyltransferase III) (GNT-III) (GlcNAc-T III) (N-acetylglucosaminyltransferase III)	1.4852	20.3838	20.3102	20.8253	20.4998	19.9781	21.0577	21.9682	22.1724	22.2046	21.8141	21.6251	21.091	21.6219	21.113	21.956	21.1103	22.1974	21.8781
O95445_N135	O95445	APOM	Apolipoprotein M (Apo-M) (ApoM) (Protein G3a)	1.4798	20.161	19.6479	20.2929	19.8953	19.5306	21.0705	20.3616	21.0919	20.5963	20.8835	20.8822	20.5138	21.2562	20.109	21.3437	20.376	21.9175	21.5509
P11279_N76	P11279	LAMP1	Lysosome-associated membrane glycoprotein 1 (LAMP-1) (Lysosome-associated membrane protein 1) (CD107 antigen-like family member A) (CD antigen CD107a)	1.4715	23.615	23.9969	24.0047	23.7483	23.3353	24.6693	24.2544	24.8818	24.341	24.3825	24.8083	23.5227	25.1425	23.4608	25.1706	23.9351	25.7962	25.7901
P15586_N422	P15586	GNS	N-acetylglucosamine-6-sulfatase (EC 3.1.6.14) (Glucosamine-6-sulfatase) (G6S)	1.4616	19.5157	19.2879	19.8439	19.5982	18.9617	20.0385	21.5338	21.7322	21.2649	21.2428	20.5866	19.8747	20.2718	19.0687	20.2202	20.7268	21.7304	21.5162
P35613_N302	P35613	BASI	Basigin (5F7) (Collagenase stimulatory factor) (Extracellular matrix metalloproteinase inducer) (EMMPRIN) (Hepatoma-associated antigen) (HAb18G) (Leukocyte activation antigen M6) (OK blood group antigen) (Tumor cell-derived collagenase stimulatory factor) (TCSF) (CD antigen CD147)	1.4271	21.7829	21.7142	21.9446	21.5847	21.2344	22.9121	22.961	23.1855	22.662	22.6182	22.9627	22.2182	23.3521	22.0465	22.8616	21.8737	23.1621	24.1356
P27487_N321	P27487	DPP4	Dipeptidyl peptidase 4 (EC 3.4.14.5) (ADABP) (Adenosine deaminase complexing protein 2) (ADCP-2) (Dipeptidyl peptidase IV) (DPP IV) (T-cell activation antigen CD26) (TP103) (CD antigen CD26) [Cleaved into: Dipeptidyl peptidase 4 membrane form (Dipeptidyl peptidase IV membrane form); Dipeptidyl peptidase 4 soluble form (Dipeptidyl peptidase IV soluble form)]	1.4256	23.1825	22.9574	22.9485	22.9079	22.6641	23.9276	24.3658	24.8762	24.348	24.3972	24.4662	23.9624	24.6238	23.7944	24.2489	23.4011	24.5479	24.5672
P16444_N332	P16444	DPEP1	Dipeptidase 1 (EC 3.4.13.19) (Beta-lactamase) (EC 3.5.2.6) (Dehydropeptidase-I) (Microsomal dipeptidase) (Renal dipeptidase) (hRDP)	1.4161	18.0784	17.9191			17.6187	19.1293		19.3381	19.106	19.5874	19.1044		19.8968	18.0145	19.4781		19.8564	20.0772
P13473_N123	P13473	LAMP2	Lysosome-associated membrane glycoprotein 2 (LAMP-2) (Lysosome-associated membrane protein 2) (CD107 antigen-like family member B) (LGP-96) (CD antigen CD107b)	1.4006	18.0033	17.611		17.9835	17.6278	19.2578		18.9694	18.1736		18.9998			17.7861			19.4788	19.8282
Q07954_N1575	Q07954	LRP1	Prolow-density lipoprotein receptor-related protein 1 (LRP-1) (Alpha-2-macroglobulin receptor) (A2MR) (Apolipoprotein E receptor) (APOER) (CD antigen CD91) [Cleaved into: Low-density lipoprotein receptor-related protein 1 85 kDa subunit (LRP-85); Low-density lipoprotein receptor-related protein 1 515 kDa subunit (LRP-515); Low-density lipoprotein receptor-related protein 1 intracellular domain (L…	1.3988		19.2716		19.8803	18.848			21.3284	21.0211	21.1254	20.8873		21.1521		20.7057		21.5444
P13473_N356	P13473	LAMP2	Lysosome-associated membrane glycoprotein 2 (LAMP-2) (Lysosome-associated membrane protein 2) (CD107 antigen-like family member B) (LGP-96) (CD antigen CD107b)	1.3889	22.3324	22.3915	22.7376	22.3891	22.0182	23.4558	22.8114	23.1652	22.6386	23.6752	23.1434	22.7431	23.8917	22.2519	23.7129	22.81	24.1292	24.1599
P11279_N84	P11279	LAMP1	Lysosome-associated membrane glycoprotein 1 (LAMP-1) (Lysosome-associated membrane protein 1) (CD107 antigen-like family member A) (CD antigen CD107a)	1.3848	24.3984	24.5999	24.6472	24.4301	23.954	25.3099	24.7784	24.9807	24.6364	25.0837	24.8674	24.7921	25.5927	23.8117	25.6019	24.81	26.5487	26.0733
P38435_N627	P38435	VKGC	Vitamin K-dependent gamma-carboxylase (EC 4.1.1.90) (Gamma-glutamyl carboxylase) (Peptidyl-glutamate 4-carboxylase) (Vitamin K gamma glutamyl carboxylase)	1.3828		18.9043		19.6122	18.8378			21.2713	21.0466	21.4664	20.2951		21.1542		20.9529		21.2663
O60637_N127	O60637	TSN3	Tetraspanin-3 (Tspan-3) (Tetraspanin TM4-A) (Transmembrane 4 superfamily member 8)	1.3827	23.0424	23.205	23.2351	22.6908	22.3559	23.8232	22.7323	23.2383	22.8924	22.7681	23.8043	23.1207	23.7416	22.7687	23.7326	23.2546	24.6804	24.8506
Q16880_N333	Q16880	CGT	2-hydroxyacylsphingosine 1-beta-galactosyltransferase (EC 2.4.1.47) (Ceramide UDP-galactosyltransferase) (Cerebroside synthase) (UDP-galactose-ceramide galactosyltransferase)	1.3806		14.5791		14.8016	14.135			16.2425	14.9419	15.5102	16.2811		16.5884		15.9341		16.418
P13473_N242	P13473	LAMP2	Lysosome-associated membrane glycoprotein 2 (LAMP-2) (Lysosome-associated membrane protein 2) (CD107 antigen-like family member B) (LGP-96) (CD antigen CD107b)	1.3802	20.0234	19.5133	20.4913	20.1331	19.2898	21.6044	20.5659	21.2954	21.0311		21.1094	20.6769		20.398		19.9297	21.9358	22.0153
P15586_N111	P15586	GNS	N-acetylglucosamine-6-sulfatase (EC 3.1.6.14) (Glucosamine-6-sulfatase) (G6S)	1.3799		18.4952	18.8821	18.6648	18.1016		19.3761	20.0192	19.5277	19.85	19.5917	19.2138	19.954		19.9863	19.1142	20.4368
P54709_N240	P54709	AT1B3	Sodium/potassium-transporting ATPase subunit beta-3 (Sodium/potassium-dependent ATPase subunit beta-3) (ATPB-3) (CD antigen CD298)	1.3782		20.9609	21.4435	21.1385	20.3951		22.1201	22.8173	22.5431		22.4009	21.9596				21.5837	22.7931
P11279_N261	P11279	LAMP1	Lysosome-associated membrane glycoprotein 1 (LAMP-1) (Lysosome-associated membrane protein 1) (CD107 antigen-like family member A) (CD antigen CD107a)	1.3757	23.092	22.89	23.2607	22.9405	22.5583	24.1507	23.046	23.3456	22.952	23.4414	23.031	22.802	23.4901	22.3056	24.6624	23.5098	24.7645	24.942
P50895_N377	P50895	BCAM	Basal cell adhesion molecule (Auberger B antigen) (B-CAM cell surface glycoprotein) (F8/G253 antigen) (Lutheran antigen) (Lutheran blood group glycoprotein) (CD antigen CD239)	1.3736	20.3234	20.1703	20.2188	20.0245	19.5253	20.847	20.4616	21.0968	21.0132	20.7548	20.3968	20.2434	20.6182	19.9333	21.4031	20.9411	21.8017	21.7825
P15586_N183	P15586	GNS	N-acetylglucosamine-6-sulfatase (EC 3.1.6.14) (Glucosamine-6-sulfatase) (G6S)	1.3651		18.7642		18.987	18.7142			19.9688	19.4873	19.8163	19.4168		19.4788		20.6997		21.1283
P50897_N212	P50897	PPT1	Palmitoyl-protein thioesterase 1 (PPT-1) (EC 3.1.2.22) (Palmitoyl-protein hydrolase 1)	1.3651	21.0384	20.6237	21.0292	20.6913	20.7725	21.9412	20.4737	20.7013	20.416	21.1312	20.3333	20.6634	20.2421	20.3251	20.0762	19.6659	19.8585	20.3732
Q14103_N81	Q14103	HNRPD	Heterogeneous nuclear ribonucleoprotein D0 (hnRNP D0) (AU-rich element RNA-binding protein 1)	1.3596	17.5965		17.4425	16.9674		18.1477	18.1252			18.4411		18.1048	17.8579	17.4358	18.3922	17.9931		19.7492
P05026_N158	P05026	AT1B1	Sodium/potassium-transporting ATPase subunit beta-1 (Sodium/potassium-dependent ATPase subunit beta-1)	1.3553	22.5441	22.2904	22.7548	22.5641	21.8332	23.5485	24.5717	25.1607	24.5258	25.2588	24.2022	23.7357	24.6255	23.2449	23.7424	22.8507	24.1	24.1026
P06731_N152	P06731	CEAM5	Carcinoembryonic antigen-related cell adhesion molecule 5 (Carcinoembryonic antigen) (CEA) (Meconium antigen 100) (CD antigen CD66e)	1.3415	20.5008	19.7311		20.3403	19.5333	20.6928		21.7429	21.0668	21.6474	23.2627		23.5462	20.995	20.7244		21.3241	21.1642
P35555_N1902	P35555	FBN1	Fibrillin-1 [Cleaved into: Asprosin]	1.3383	16.4408	16.1215	17.0657	16.3945	15.7643	16.6916	21.4334	20.769	21.3173	21.5151	19.4124	19.0148	19.8651	18.6744	17.5522	17.8379	17.3677	16.9727
Q14435_N132	Q14435	GALT3	Polypeptide N-acetylgalactosaminyltransferase 3 (EC 2.4.1.41) (Polypeptide GalNAc transferase 3) (GalNAc-T3) (pp-GaNTase 3) (Protein-UDP acetylgalactosaminyltransferase 3) (UDP-GalNAc:polypeptide N-acetylgalactosaminyltransferase 3)	1.3345	20.1961	19.8543	20.5773	20.3623	19.6426	21.2538	22.0624	22.832	22.0938	22.1025	22.6773	21.5113	22.7878	20.9868	20.9397	20.3452	21.6917	21.8794
Q8WTV0_N102	Q8WTV0	SCRB1	Scavenger receptor class B member 1 (SRB1) (CD36 and LIMPII analogous 1) (CLA-1) (CD36 antigen-like 1) (Collagen type I receptor, thrombospondin receptor-like 1) (SR-BI) (CD antigen CD36)	1.3344	20.2745	20.0355	20.3095	19.8978	19.6532	21.207	20.8114	20.9758	21.3744	20.6522	21.1421	21.0247	21.2805	20.2383	21.1562	20.3865	21.6877	21.8739
Q9UM21_N77	Q9UM21	MGT4A	Alpha-1,3-mannosyl-glycoprotein 4-beta-N-acetylglucosaminyltransferase A (EC 2.4.1.145) (N-glycosyl-oligosaccharide-glycoprotein N-acetylglucosaminyltransferase IVa) (GlcNAc-T IVa) (GnT-IVa) (N-acetylglucosaminyltransferase IVa) (UDP-N-acetylglucosamine: alpha-1,3-D-mannoside beta-1,4-N-acetylglucosaminyltransferase IVa) [Cleaved into: Alpha-1,3-mannosyl-glycoprotein 4-beta-N-acetylglucosaminyltr…	1.3337	20.5764	20.2433	20.6906	20.58	19.953	21.2887	20.3928	22.0327	21.4539	22.0559	21.8935	20.9471	22.4826	20.6678	21.5331	20.5877	21.9783	22.0682
P10253_N470	P10253	LYAG	Lysosomal alpha-glucosidase (EC 3.2.1.20) (Acid maltase) (Aglucosidase alfa) [Cleaved into: 76 kDa lysosomal alpha-glucosidase; 70 kDa lysosomal alpha-glucosidase]	1.3306	21.0684	20.5762	21.1594	21.0242	20.555	21.926	22.0925	22.4363	22.2809	22.671	22.5269	22.4396	22.174	22.2958	22.0776	21.4857	22.1072	22.1988
P40189_N379	P40189	IL6RB	Interleukin-6 receptor subunit beta (IL-6 receptor subunit beta) (IL-6R subunit beta) (IL-6R-beta) (IL-6RB) (CDw130) (Interleukin-6 signal transducer) (Membrane glycoprotein 130) (gp130) (Oncostatin-M receptor subunit alpha) (CD antigen CD130)	1.3226	20.574	20.3179	20.3309	20.6425	19.9042	21.8643	20.1675	21.6331	20.391		21.3397	20.836		19.6086		20.8964	22.2423	22.3574
Q9HBB8_N308	Q9HBB8	CDHR5	Cadherin-related family member 5 (Mu-protocadherin) (Mucin and cadherin-like protein) (Mucin-like protocadherin) (MLPCDH)	1.3159	16.6608	16.4952		16.9693	16.535	17.6495		18.2479	16.2781		18.0696			17.0242			18.186	17.9949
Q16706_N78	Q16706	MA2A1	Alpha-mannosidase 2 (EC 3.2.1.114) (Golgi alpha-mannosidase II) (AMan II) (Man II) (Mannosidase alpha class 2A member 1) (Mannosyl-oligosaccharide 1,3-1,6-alpha-mannosidase)	1.3152	20.9942	20.3492	21.2268	20.9742	20.2276	21.973	22.4545	23.1984	22.7594	22.6274	22.8467	21.9308	23.1115	21.327	21.8816	21.0422	22.4056	22.4343
Q08380_N580	Q08380	LG3BP	Galectin-3-binding protein (Basement membrane autoantigen p105) (Lectin galactoside-binding soluble 3-binding protein) (Mac-2-binding protein) (MAC2BP) (Mac-2 BP) (Tumor-associated antigen 90K)	1.313		18.745		19.5265	18.4217			20.3611	19.4466	19.8045	19.7346		20.2351		20.4539		21.2335
O60487_N118	O60487	MPZL2	Myelin protein zero-like protein 2 (Epithelial V-like antigen 1)	1.3039	21.0635	20.614	21.0583	20.9489	20.187	21.8051	21.3247	21.8677	21.873	22.2911	22.0779	21.739	22.744	21.512	22.0284	21.0154	22.3497	21.9959
P50120_N6	P50120	RET2	Retinol-binding protein 2 (Cellular retinol-binding protein II) (CRBP-II)	1.3009	15.6236	15.6883	15.9576	16.0079	15.3573	16.3729	16.0951	16.591	16.4933		16.2704	16.3928		15.2671		16.2665	17.3396	17.3015
P07602_N101	P07602	SAP	Prosaposin (Proactivator polypeptide) [Cleaved into: Saposin-A (Protein A); Saposin-B-Val; Saposin-B (Cerebroside sulfate activator) (CSAct) (Dispersin) (Sphingolipid activator protein 1) (SAP-1) (Sulfatide/GM1 activator); Saposin-C (A1 activator) (Co-beta-glucosidase) (Glucosylceramidase activator) (Sphingolipid activator protein 2) (SAP-2); Saposin-D (Component C) (Protein C)]	1.2975	20.9001	20.6483	21.2487	21.099	20.5381	22.3108	21.4767	21.9384	21.5979	21.8496	21.7599	21.311	22.0064	20.7831	21.8506	21.1423	22.7836	23.2309
Q7LGC8_N464	Q7LGC8	CHST3	Carbohydrate sulfotransferase 3 (EC 2.8.2.17) (EC 2.8.2.21) (Chondroitin 6-O-sulfotransferase 1) (C6ST-1) (Chondroitin 6-sulfotransferase) (C6ST) (Galactose/N-acetylglucosamine/N-acetylglucosamine 6-O-sulfotransferase 0) (GST-0)	1.2886	18.7951	18.8833	19.0379	18.9203	18.5109	19.8254	19.4727	20.2241	19.4154	19.8333	20.0144	19.4872	20.3161	18.924	20.1386	19.1131	20.2891	20.4817
P02679_N78	P02679	FIBG	Fibrinogen gamma chain	1.2871	21.1739	20.6966		21.4711	20.9126	22.595		23.0188	22.6693	23.468	19.8326		20.7577	19.6909	20.6416		21.0612	21.3118
Q9HBB8_N297	Q9HBB8	CDHR5	Cadherin-related family member 5 (Mu-protocadherin) (Mucin and cadherin-like protein) (Mucin-like protocadherin) (MLPCDH)	1.2862	21.5474	20.7435	21.1397	20.6294	20.718	21.865	22.0888		21.8172	22.2571		21.7133	22.2561	20.7718	22.3001	21.8555		22.3658
Q9BY67_N101	Q9BY67	CADM1	Cell adhesion molecule 1 (Immunoglobulin superfamily member 4) (IgSF4) (Nectin-like protein 2) (NECL-2) (Spermatogenic immunoglobulin superfamily) (SgIgSF) (Synaptic cell adhesion molecule) (SynCAM) (Tumor suppressor in lung cancer 1) (TSLC-1)	1.2859	22.7104	22.6261	23.1234	22.6772	22.021	24.2258	21.4304	22.1992	21.2553	21.7458	22.4436	21.9693	22.9338	21.3131	24.0404	22.7524	24.6888	24.8302
O14773_N210	O14773	TPP1	Tripeptidyl-peptidase 1 (TPP-1) (EC 3.4.14.9) (Cell growth-inhibiting gene 1 protein) (Lysosomal pepstatin-insensitive protease) (LPIC) (Tripeptidyl aminopeptidase) (Tripeptidyl-peptidase I) (TPP-I)	1.2804	16.3966	16.3496		16.4357	16.1931	16.9652		18.8376	18.5289		17.4742			16.3925			17.8902	17.6951
Q08380_N398	Q08380	LG3BP	Galectin-3-binding protein (Basement membrane autoantigen p105) (Lectin galactoside-binding soluble 3-binding protein) (Mac-2-binding protein) (MAC2BP) (Mac-2 BP) (Tumor-associated antigen 90K)	1.2655	20.9682	21.0277	21.0869	21.2636	20.8732	21.8998	22.0572	22.4022	22.2204	22.87	21.9558	21.7609	22.1629	21.5391	22.5875	21.6225	22.5832	22.3151
Q12913_N391	Q12913	PTPRJ	Receptor-type tyrosine-protein phosphatase eta (Protein-tyrosine phosphatase eta) (R-PTP-eta) (EC 3.1.3.48) (Density-enhanced phosphatase 1) (DEP-1) (HPTP eta) (Protein-tyrosine phosphatase receptor type J) (R-PTP-J) (CD antigen CD148)	1.261	18.26	17.9001	18.6351	18.5359	17.8073	18.8996	19.5658	19.8461	20.2056		19.2803	19.3679		18.7124		18.7361	19.5642	19.7892
Q07954_N357	Q07954	LRP1	Prolow-density lipoprotein receptor-related protein 1 (LRP-1) (Alpha-2-macroglobulin receptor) (A2MR) (Apolipoprotein E receptor) (APOER) (CD antigen CD91) [Cleaved into: Low-density lipoprotein receptor-related protein 1 85 kDa subunit (LRP-85); Low-density lipoprotein receptor-related protein 1 515 kDa subunit (LRP-515); Low-density lipoprotein receptor-related protein 1 intracellular domain (L…	1.259	18.0095	17.7917	18.3052	18.1038	18.1216	19.0915	19.7958	20.2534	19.8304	19.6314	19.2362	18.7094	19.486	18.1186	19.2989	18.7228	19.8463	19.8
Q12864_N722	Q12864	CAD17	Cadherin-17 (Intestinal peptide-associated transporter HPT-1) (Liver-intestine cadherin) (LI-cadherin)	1.2483			19.7532	19.592			19.6784	20.2067		20.0187	20.5033	19.8648	21.0609		21.1664	19.9073	21.5535
O14494_N142	O14494	PLPP1	Phospholipid phosphatase 1 (EC 3.1.3.-) (EC 3.1.3.106) (EC 3.1.3.4) (EC 3.6.1.75) (Lipid phosphate phosphohydrolase 1) (PAP2-alpha) (Phosphatidate phosphohydrolase type 2a) (Phosphatidic acid phosphatase 2a) (PAP-2a) (PAP2a)	1.2433	22.2716	22.0146	22.2206	21.9808	21.5815	23.085	21.9948	22.539	21.9331	22.2911	22.9955	22.5026	23.1366	21.9306	23.2279	22.2167	23.5302	23.4659
Q9Y3Q0_N314	Q9Y3Q0	NALD2	N-acetylated-alpha-linked acidic dipeptidase 2 (EC 3.4.17.21) (Glutamate carboxypeptidase III) (GCPIII) (N-acetylated-alpha-linked acidic dipeptidase II) (NAALADase II)	1.2415	22.2903	22.3962	21.8897	22.1928	22.68	22.6946	21.4447	21.8303	21.4878	21.9108	20.4603	21.5725	21.8343	19.8743	22.0333	21.8166	21.3217	21.596
P02751_N1007	P02751	FINC	Fibronectin (FN) (Cold-insoluble globulin) (CIG) [Cleaved into: Anastellin; Ugl-Y1; Ugl-Y2; Ugl-Y3]	1.2384	22.764	22.2914	22.8932	22.4542	21.9443	23.6463	22.2491	22.5916	22.8445	22.5011	22.4893	22.548	22.2134	22.0759	24.3053	22.7703	24.5022	23.8983
O00592_N360	O00592	PODXL	Podocalyxin (GCTM-2 antigen) (Gp200) (Podocalyxin-like protein 1) (PC) (PCLP-1)	1.2279	22.0182	21.6876	21.8246	21.5435	21.3665	23.3925	20.4336	21.0566	20.2699	21.1793	20.6375	20.8286	21.2276	20.0671	21.1801	20.6409	21.3491	21.4422
Q9Y624_N185	Q9Y624	JAM1	Junctional adhesion molecule A (JAM-A) (Junctional adhesion molecule 1) (JAM-1) (Platelet F11 receptor) (Platelet adhesion molecule 1) (PAM-1) (CD antigen CD321)	1.2279	23.1072	23.1487	22.9774	23.4725	22.9175	23.6164	23.7167	24.084	23.9128	24.1993	23.6476	23.5083	24.2638	23.2869	24.3298	23.702	24.7071	24.2901
P04062_N185	P04062	GBA1	Lysosomal acid glucosylceramidase (Lysosomal acid GCase) (EC 3.2.1.45) (Acid beta-glucosidase) (Alglucerase) (Beta-glucocerebrosidase) (Beta-GC) (Beta-glucosylceramidase 1) (Cholesterol glucosyltransferase) (SGTase) (EC 2.4.1.-) (Cholesteryl-beta-glucosidase) (EC 3.2.1.-) (D-glucosyl-N-acylsphingosine glucohydrolase) (Glucosylceramidase beta 1) (Imiglucerase) (Lysosomal cholesterol glycosyltransf…	1.2267	20.1283	19.9172		20.3525	19.6658	21.456		21.347	20.7031	20.964	20.4014		21.1679	19.2496	21.4773		22.2532	21.8163
P11279_N322	P11279	LAMP1	Lysosome-associated membrane glycoprotein 1 (LAMP-1) (Lysosome-associated membrane protein 1) (CD107 antigen-like family member A) (CD antigen CD107a)	1.2235	26.7372	26.6413	26.686	26.7572	26.3672	27.2777	26.6547	27.1233	26.8618	27.1085	26.8908	26.4232	26.9463	26.1571	28.0058	27.3473	28.1526	28.1723
O14672_N551	O14672	ADA10	Disintegrin and metalloproteinase domain-containing protein 10 (ADAM 10) (EC 3.4.24.81) (CDw156) (Kuzbanian protein homolog) (Mammalian disintegrin-metalloprotease) (CD antigen CD156c)	1.2228		17.7199		17.7082	17.2264			18.7705	18.6902	19.4023	19.1757		19.7296		18.9335		19.3016
P11279_N249	P11279	LAMP1	Lysosome-associated membrane glycoprotein 1 (LAMP-1) (Lysosome-associated membrane protein 1) (CD107 antigen-like family member A) (CD antigen CD107a)	1.2222	25.9662	25.8561	25.8642	25.3259	25.1314	26.8024	25.6928	25.9208	25.6514	26.3662	25.2935	25.171	26.6033	24.3834	27.1742	25.7151	27.547	27.9838
P16444_N57	P16444	DPEP1	Dipeptidase 1 (EC 3.4.13.19) (Beta-lactamase) (EC 3.5.2.6) (Dehydropeptidase-I) (Microsomal dipeptidase) (Renal dipeptidase) (hRDP)	1.217		17.9798		18.2846	17.922			19.6521	19.3535	19.8354	18.8783		19.5808		19.952		20.198
P05981_N112	P05981	HEPS	Serine protease hepsin (EC 3.4.21.106) (Transmembrane protease serine 1) [Cleaved into: Serine protease hepsin non-catalytic chain; Serine protease hepsin catalytic chain]	1.2136		17.7798		18.2824	17.9861			19.4559	17.8876	19.2043	19.0644		19.8462		19.8355		20.0025
P06731_N182	P06731	CEAM5	Carcinoembryonic antigen-related cell adhesion molecule 5 (Carcinoembryonic antigen) (CEA) (Meconium antigen 100) (CD antigen CD66e)	1.2128	19.768	19.0596		19.2544	18.7209	20.2918		20.2997	20.0075	20.202	21.4112		21.8706	20.3814	20.1613		20.2943	20.6003
P13688_N182	P13688	CEAM1	Carcinoembryonic antigen-related cell adhesion molecule 1 (Biliary glycoprotein 1) (BGP-1) (CD antigen CD66a)	1.2128	20.1905	19.7381	20.5216	19.6307	19.3926	20.7008	20.5477	21.3569	20.5608	20.6906	21.2854	20.9694	21.195	20.3007	20.7535	20.2707	20.9937	21.5367
Q9BQS7_N758	Q9BQS7	HEPH	Hephaestin (EC 1.-.-.-)	1.2094	19.9094	19.412	20.2036	20.0992	19.4301	20.3534	22.3473	22.9327	22.9739	22.7558	20.8403	20.7655	21.5459	20.1739	21.3164	20.5234	21.6052	21.2253
P32004_N490	P32004	L1CAM	Neural cell adhesion molecule L1 (N-CAM-L1) (NCAM-L1) (CD antigen CD171)	1.2093	20.717	20.5327	20.8765	20.8501	20.3526	21.4327	19.7252	20.2506	20.1936	20.3316	21.859	21.4429	21.9442	21.5017	21.3574	20.7527	21.7188	21.6533
Q08380_N125	Q08380	LG3BP	Galectin-3-binding protein (Basement membrane autoantigen p105) (Lectin galactoside-binding soluble 3-binding protein) (Mac-2-binding protein) (MAC2BP) (Mac-2 BP) (Tumor-associated antigen 90K)	1.1956	21.6553	21.5585	21.6859	21.9171	21.5857	22.1951	21.7516	22.2935	22.3502	23.3501	22.0599	22.0132	23.4344	21.7531	23.1697	22.1085	22.7375	22.9307
O43490_N274	O43490	PROM1	Prominin-1 (Antigen AC133) (Prominin-like protein 1) (CD antigen CD133)	1.1865	20.1066	19.6398		19.88	19.3235	20.8775		20.393	19.9476	20.482	20.134		20.5908	19.5641	20.9994		21.5449	21.5655
Q96AQ6_N455	Q96AQ6	PBIP1	Pre-B-cell leukemia transcription factor-interacting protein 1 (Hematopoietic PBX-interacting protein)	1.1856	20.4029	20.0157	20.3479	20.4121	19.8112	21.1848	20.7364	21.3582	20.9916	21.191	20.911	20.3877	21.0977	19.9041	21.6905	20.3724	21.9667	21.8332
P10909_N374	P10909	CLUS	Clusterin (Aging-associated gene 4 protein) (Apolipoprotein J) (Apo-J) (Complement cytolysis inhibitor) (CLI) (Complement-associated protein SP-40,40) (Ku70-binding protein 1) (NA1/NA2) (Sulfated glycoprotein 2) (SGP-2) (Testosterone-repressed prostate message 2) (TRPM-2) [Cleaved into: Clusterin beta chain (ApoJalpha) (Complement cytolysis inhibitor a chain) (SP-40,40 beta-chain); Clusterin alph…	1.1854	21.3191	21.0872	21.0449	21.2321	21.0741	21.8872	20.1101	21.2177	21.1354	20.8874	21.1071	21.0912	21.0364	20.794	22.7363	21.5608	22.5317	22.5329
P09327_N102	P09327	VILI	Villin-1	1.177	18.2578		18.3156	18.0281		19.2117	17.3066			17.602		18.1965	18.3117	18.0633	19.3178	18.6881		19.7526
O60449_N1103	O60449	LY75	Lymphocyte antigen 75 (Ly-75) (C-type lectin domain family 13 member B) (DEC-205) (gp200-MR6) (CD antigen CD205)	1.1745	20.1741	20.0475	20.387	20.3733	19.8044	21.6828	21.2997	22.6747	21.7214	22.5008	21.1559	20.7716	21.6226	20.0409	21.5766	20.495	22.1178	22.1377
P06213_N920	P06213	INSR	Insulin receptor (IR) (EC 2.7.10.1) (CD antigen CD220) [Cleaved into: Insulin receptor subunit alpha; Insulin receptor subunit beta]	1.1724	18.8263	18.6312		19.1555	18.66	19.5303			18.4508	18.3708			19.3918	18.9177	20.539			20.5752
P02786_N251	P02786	TFR1	Transferrin receptor protein 1 (TR) (TfR) (TfR1) (Trfr) (T9) (p90) (CD antigen CD71) [Cleaved into: Transferrin receptor protein 1, serum form (sTfR)]	1.1654	24.6727	24.3385	24.2515	24.513	23.9996	25.5093	24.8729	25.7912	25.6411	25.0972	25.2982	24.7268	25.3184	24.4403	25.5197	24.7168	26.1002	25.9747
Q07954_N4364	Q07954	LRP1	Prolow-density lipoprotein receptor-related protein 1 (LRP-1) (Alpha-2-macroglobulin receptor) (A2MR) (Apolipoprotein E receptor) (APOER) (CD antigen CD91) [Cleaved into: Low-density lipoprotein receptor-related protein 1 85 kDa subunit (LRP-85); Low-density lipoprotein receptor-related protein 1 515 kDa subunit (LRP-515); Low-density lipoprotein receptor-related protein 1 intracellular domain (L…	1.1645	19.8076	19.5347	20.2583	19.9405	19.3366	20.6359	21.2652	21.7884	21.7075	22.0433	20.7971	20.4212	21.802	19.9294	21.0717	20.2881	21.335	21.2104
P29966_N61	P29966	MARCS	Myristoylated alanine-rich C-kinase substrate (MARCKS) (Protein kinase C substrate, 80 kDa protein, light chain) (80K-L protein) (PKCSL)	1.1599	19.4824	19.267	19.5307	19.4306	18.9023	21.1026	19.9613	20.4081	19.852	20.1007	20.4918	20.068	20.2837	19.5023	20.5694	19.7137	20.857	21.0559
O95395_N69	O95395	GCNT3	Beta-1,3-galactosyl-O-glycosyl-glycoprotein beta-1,6-N-acetylglucosaminyltransferase 3 (EC 2.4.1.102) (EC 2.4.1.148) (EC 2.4.1.150) (C2GnT-mucin type) (C2GnT-M) (hC2GnT-M) (Core 2/core 4 beta-1,6-N-acetylglucosaminyltransferase) (C2/4GnT)	1.1572	17.1236			16.9948		18.1968		18.4098		18.1999	18.4396		19.1139	17.467	18.2905		18.5025	18.5063
P16444_N358	P16444	DPEP1	Dipeptidase 1 (EC 3.4.13.19) (Beta-lactamase) (EC 3.5.2.6) (Dehydropeptidase-I) (Microsomal dipeptidase) (Renal dipeptidase) (hRDP)	1.1554	19.7868	19.1621	19.9955	19.417	18.797	20.6147	19.8129	20.7383	20.3414	20.0284	21.0283	20.1426	20.2866	20.0651	20.3696	19.5885	20.9368	20.9802
P17301_N105	P17301	ITA2	Integrin alpha-2 (CD49 antigen-like family member B) (Collagen receptor) (Platelet membrane glycoprotein Ia) (GPIa) (VLA-2 subunit alpha) (CD antigen CD49b)	1.1511	20.6175	20.4061		20.7566	20.0982	21.354		21.3556	20.977	21.5416	21.9695		22.5156	20.7989	21.5189		21.9676	21.8068
O95297_N50	O95297	MPZL1	Myelin protein zero-like protein 1 (Protein zero-related)	1.1453	22.2042	21.8773	22.5674	22.2967	21.6595	23.1919	22.9368	23.4282	23.081	23.4144	23.4796	23.2304	23.8131	22.7042	23.3039	22.2948	23.3698	23.396
O15230_N2209	O15230	LAMA5	Laminin subunit alpha-5 (Laminin-10 subunit alpha) (Laminin-11 subunit alpha) (Laminin-15 subunit alpha)	1.1445	20.1367	20.4809		20.9424	20.1518	21.1507		21.4592	20.7042	20.8724	21.1131		21.1878	20.0007	21.8595		22.1996	21.7021
O14672_N278	O14672	ADA10	Disintegrin and metalloproteinase domain-containing protein 10 (ADAM 10) (EC 3.4.24.81) (CDw156) (Kuzbanian protein homolog) (Mammalian disintegrin-metalloprotease) (CD antigen CD156c)	1.1304	22.0109	21.4941	22.1978	21.8871	21.0864	23.2058	23.1072	23.6825	22.8958	23.2244	23.5496	22.6868	23.7979	22.031	22.609	21.5199	23.5366	23.5889
P55899_N125	P55899	FCGRN	IgG receptor FcRn large subunit p51 (FcRn) (IgG Fc fragment receptor transporter alpha chain) (Neonatal Fc receptor)	1.1213	22.1705	21.8009	22.3809	21.9818	21.7848	22.9533	22.8186	23.4471	23.1426	23.6242	22.2947	22.6033	22.6178	22.0629	23.2093	22.8214	23.5714	23.5914
Q08722_N111	Q08722	CD47	Leukocyte surface antigen CD47 (Antigenic surface determinant protein OA3) (Integrin-associated protein) (IAP) (Protein MER6) (CD antigen CD47)	1.104	19.3562	19.243	19.4492	19.1743	18.8885	20.0301	20.0013	20.6849	20.3048	20.4347	20.0407	19.5212	20.3776	19.2223	20.2929	19.7117	20.6947	20.734
Q9BVK6_N125	Q9BVK6	TMED9	Transmembrane emp24 domain-containing protein 9 (GMP25) (Glycoprotein 25L2) (p24 family protein alpha-2) (p24alpha2) (p25)	1.0982		20.2587		20.4586	19.9291			20.8704	20.4678	21.0538	20.5541		21.0614		21.6919		22.0452
P15586_N279	P15586	GNS	N-acetylglucosamine-6-sulfatase (EC 3.1.6.14) (Glucosamine-6-sulfatase) (G6S)	1.0969	20.9803	20.5735	21.0889	20.7918	20.561	22.0545	20.8991	21.8005	21.4023	21.7803	21.6899	21.2688	21.7629	20.9164	22.2766	21.0128	22.301	22.0458
O14656_N158	O14656	TOR1A	Torsin-1A (Dystonia 1 protein) (Torsin ATPase-1A) (EC 3.6.4.-) (Torsin family 1 member A)	1.0956	21.8655	21.5007	21.5627	21.5354	21.5773	22.391	21.1028	21.567	21.193	21.5591	21.3761	21.1835	21.8591	21.0094	20.888	20.1635	21.0429	21.2944
P11279_N103	P11279	LAMP1	Lysosome-associated membrane glycoprotein 1 (LAMP-1) (Lysosome-associated membrane protein 1) (CD107 antigen-like family member A) (CD antigen CD107a)	1.0949	23.6164	23.0214	23.3151	22.7902	22.8007	24.1689	22.6683	23.0998	22.503	23.0256	23.0708	23.1418	23.0178	22.2772	24.5629	23.6876	24.6424	24.4011
O95084_N207	O95084	PRS23	Serine protease 23 (EC 3.4.21.-) (Putative secreted protein Zsig13)	1.0919	20.4454	20.116	20.1297	19.9061	20.0154	21.3186	20.0606	20.6952	20.2473	20.5684	21.7301	21.1513	21.7561	21.1791	21.285	20.1016	21.1465	20.8568
O15118_N598	O15118	NPC1	NPC intracellular cholesterol transporter 1 (Niemann-Pick C1 protein)	1.0889	20.4412	20.3334	20.6355	20.4366	19.9455	21.3332	20.3806	21.1043	20.1357	20.4463	21.3409	20.7515	21.2255	19.6825	21.329	20.5749	21.903	21.7533
Q9H0X4_N389	Q9H0X4	F234A	Protein FAM234A (Protein ITFG3)	1.0882	20.3839	19.7988	20.2766	20.124	19.5857	21.3056	20.7242	21.3202	20.8164	21.6823	21.0967	20.3369	21.9133	20.0259	21.0546	20.3451	21.4701	21.7133
P55058_N143	P55058	PLTP	Phospholipid transfer protein (Lipid transfer protein II)	1.0829	20.1217	20.1524	19.9095	19.8347	19.72	20.8716	20.1659	20.5799	19.8181	20.3085	20.4007	19.8649	20.5999	19.6574	20.8255	20.3227	21.4904	21.6399
Q07954_N2620	Q07954	LRP1	Prolow-density lipoprotein receptor-related protein 1 (LRP-1) (Alpha-2-macroglobulin receptor) (A2MR) (Apolipoprotein E receptor) (APOER) (CD antigen CD91) [Cleaved into: Low-density lipoprotein receptor-related protein 1 85 kDa subunit (LRP-85); Low-density lipoprotein receptor-related protein 1 515 kDa subunit (LRP-515); Low-density lipoprotein receptor-related protein 1 intracellular domain (L…	1.0822	18.8887	18.1169	18.6692	18.3025	18.0865	20.5196	20.4407	21.6685	20.8377	20.8043	20.8389	19.2998	21.1849	19.1172	19.1334	18.6878	20.2015	20.4407
P11279_N130	P11279	LAMP1	Lysosome-associated membrane glycoprotein 1 (LAMP-1) (Lysosome-associated membrane protein 1) (CD107 antigen-like family member A) (CD antigen CD107a)	1.077	21.4439	21.3886	21.8971	21.4282	21.0564	22.4696	21.2112	21.8764	21.4729		21.4401	21.2949		20.8719		21.9399	23.1701	23.0867
P13473_N275	P13473	LAMP2	Lysosome-associated membrane glycoprotein 2 (LAMP-2) (Lysosome-associated membrane protein 2) (CD107 antigen-like family member B) (LGP-96) (CD antigen CD107b)	1.0709	24.1418	23.8174	24.4284	23.9869	23.4851	25.2318	24.6107	25.3137	24.5768	24.8661	25.0572	24.0703	25.3547	23.6829	25.0123	24.0361	25.6556	25.7598
P11117_N177	P11117	PPAL	Lysosomal acid phosphatase (LAP) (EC 3.1.3.2)	1.0642	19.4369	18.7853	19.3143	19.3143	18.7706	20.3058	20.1838	20.3079	19.5426	20.2821	19.5122	19.2809	20.1149	19.0871	20.3773	19.7028	20.5395	20.7467
Q6P5W5_N261	Q6P5W5	S39A4	Zinc transporter ZIP4 (Solute carrier family 39 member 4) (Zrt- and Irt-like protein 4) (ZIP-4)	1.0637	18.3727	18.0371		18.4068	17.7475	18.9764		19.0628	18.4739		18.8476			18.1639			19.7205	19.4062
Q9Y639_N229	Q9Y639	NPTN	Neuroplastin (Stromal cell-derived receptor 1) (SDR-1)	1.0633	22.3554	22.3209	23.4588	23.0084	22.0576	23.4345	23.2251	24.3515	23.5315	24.2228	23.8473	23.577	24.3209	23.0419	23.5811	22.8876	24.0425	23.7046
Q9BY67_N67	Q9BY67	CADM1	Cell adhesion molecule 1 (Immunoglobulin superfamily member 4) (IgSF4) (Nectin-like protein 2) (NECL-2) (Spermatogenic immunoglobulin superfamily) (SgIgSF) (Synaptic cell adhesion molecule) (SynCAM) (Tumor suppressor in lung cancer 1) (TSLC-1)	1.0305	22.6664	22.7173	22.9767	22.3819	22.3362	23.9303	21.2448	21.9157	21.9667	21.9628	22.219	21.968	22.7876	21.3274	24.013	22.8108	24.2828	24.2379
Q9Y3Q0_N185	Q9Y3Q0	NALD2	N-acetylated-alpha-linked acidic dipeptidase 2 (EC 3.4.17.21) (Glutamate carboxypeptidase III) (GCPIII) (N-acetylated-alpha-linked acidic dipeptidase II) (NAALADase II)	1.03	21.271	21.2366	21.5095	21.0874	20.8136	22.3771	21.5664	21.759	21.6616	21.6682	20.6782	19.8401	21.0839	19.8687	21.1006	19.8851	21.3964	21.3585
P14625_N445	P14625	ENPL	Endoplasmin (94 kDa glucose-regulated protein) (GRP-94) (Heat shock protein 90 kDa beta member 1) (Tumor rejection antigen 1) (gp96 homolog)	1.0241	19.5199	19.2396		19.196	19.2044	20.0705		19.5457	19.301	19.7955	19.9186		20.0558	19.6674	20.573		20.5243	20.4416
Q8TCT8_N149	Q8TCT8	SPP2A	Signal peptide peptidase-like 2A (SPP-like 2A) (SPPL2a) (EC 3.4.23.-) (Intramembrane protease 3) (IMP-3) (Presenilin-like protein 2)	1.023	21.0205	20.7845	21.0955	20.9319	20.6122	22.0537	20.2278	21.0759	20.9548	21.056	21.334	20.9464	21.6001	20.4695	21.9072	21.2469	22.3377	22.2432
O43490_N220	O43490	PROM1	Prominin-1 (Antigen AC133) (Prominin-like protein 1) (CD antigen CD133)	1.0095	21.7364	21.4253	21.7474	21.6249	21.2173	22.8208	21.813	22.3864	21.8485	22.1629	22.1017	21.7557	22.2936	21.4166	22.9047	21.6856	22.9552	23.0932
P32004_N726	P32004	L1CAM	Neural cell adhesion molecule L1 (N-CAM-L1) (NCAM-L1) (CD antigen CD171)	1.0042	19.9399	19.2707	19.1241	19.4535	19.206	20.3958	18.6765	19.5928	19.0182	20.5458	20.1117	19.7459	20.8521	19.6893	20.6757	19.6792	20.3412	20.1702
P08648_N868	P08648	ITA5	Integrin alpha-5 (CD49 antigen-like family member E) (Fibronectin receptor subunit alpha) (Integrin alpha-F) (VLA-5) (CD antigen CD49e) [Cleaved into: Integrin alpha-5 heavy chain; Integrin alpha-5 light chain]	1.0036		17.1158		17.4039	16.7668			19.1508	18.7964	19.293	18.7798		19.6615		18.1707		18.5642
P05787_N272	P05787	K2C8	Keratin, type II cytoskeletal 8 (Cytokeratin-8) (CK-8) (Keratin-8) (K8) (Type-II keratin Kb8)	1.0026	20.8209	20.7144	20.7648	20.7169	20.4796	21.1825	19.8529	20.1943	18.4493	19.3283	20.4771	20.4438	20.2006	19.151	21.9072	21.1752	21.8941	21.7642
