# Supplementary material for: Multilevel Proteomic Profiling of Colorectal Adenocarcinoma Caco-2 Cell Differentiation to Characterize an Intestinal Epithelial Model
Source: J Proteome Res. 2024 May 29;23(7):2561–75. doi: 10.1021/acs.jproteome.4c00276 (PMC11232098; doi:10.1021/acs.jproteome.4c00276)
Supplement: Supplementary file 4 — pr4c00276_si_004.xlsx [file pr4c00276_si_004.xlsx]

## Sheet: acetyl
Supplemental Table 4. Compilation of acetyl-proteomic data, including PLSDA VIP, Log2FC and adjusted p-value of key differentiation groups compared to undifferentiated cells, Log2(Normalized Intensity) of all replicates for compared groups.
Acetylation Site	Base Protein ID	Gene ID	Protein Name	VIP (Comp 1)	D21_DFBS vs D1_undiff - log2FC	D21_DFBS vs D1_undiff - adj.pvalue	Adjusted	D21_SFM vs D1_undiff - log2FC	D21_SFM vs D1_undiff - adj.pvalue	Adjusted	D7_DM vs D1_undiff - log2FC	D7_DM vs D1_undiff - adj.pvalue	Adjusted	D21_DM vs D1_undiff - log2FC	D21_DM vs D1_undiff - adj.pvalue	Adjusted	Log2(Normalized Intensity) D1_undiff_1	Log2(Normalized Intensity) D1_undiff_2	Log2(Normalized Intensity) D1_undiff_3	Log2(Normalized Intensity) D1_undiff_4	Log2(Normalized Intensity) D1_undiff_5	Log2(Normalized Intensity) D1_undiff_6	Log2(Normalized Intensity) D21_DFBS_1	Log2(Normalized Intensity) D21_DFBS_2	Log2(Normalized Intensity) D21_DFBS_3	Log2(Normalized Intensity) D21_DFBS_4	Log2(Normalized Intensity) D21_SFM_1	Log2(Normalized Intensity) D21_SFM_2	Log2(Normalized Intensity) D21_SFM_3	Log2(Normalized Intensity) D21_SFM_4	Log2(Normalized Intensity) D7_DM_1	Log2(Normalized Intensity) D7_DM_2	Log2(Normalized Intensity) D7_DM_3	Log2(Normalized Intensity) D7_DM_4	Log2(Normalized Intensity) D21_DM_1	Log2(Normalized Intensity) D21_DM_2	Log2(Normalized Intensity) D21_DM_3	Log2(Normalized Intensity) D21_DM_4
P05187_K47	P05187	PPB1	Alkaline phosphatase, placental type (EC 3.1.3.1) (Alkaline phosphatase Regan isozyme) (Placental alkaline phosphatase 1) (PLAP-1)	5.5582	0.13735	0.865414	TRUE	0.170014	0.851764	TRUE	1.04258	0.24407	TRUE	0.378762	0.707571	TRUE	9.83671	7.09771	8.37166	9.871	8.24889	9.48369	8.72663	9.52558	NA	9.16651	NA	NA	9.05154	8.99657	13.6027	13.4442	12.3408	12.1137	11.2847	12.0485	13.0166	12.0861
P62249_K131	P62249	RS16	Small ribosomal subunit protein uS9 (40S ribosomal protein S16)	4.464	-3.17719	0.0023903	TRUE	-3.93706	0.000366751	TRUE	-1.74821	0.214746	TRUE	-2.2457	0.0480577	TRUE	14.083	12.9273	13.6196	14.3757	13.7542	12.5748	NA	6.662	10.9781	10.5135	7.50818	NA	10.1257	9.08319	11.4419	10.8543	10.4473	11.6963	11.4412	10.2192	10.8391	11.017
Q04828_K201	Q04828	AK1C1	Aldo-keto reductase family 1 member C1 (EC 1.1.1.-) (EC 1.1.1.112) (EC 1.1.1.209) (EC 1.1.1.210) (EC 1.1.1.357) (EC 1.1.1.51) (EC 1.1.1.53) (EC 1.1.1.62) (EC 1.3.1.20) (20-alpha-hydroxysteroid dehydrogenase) (20-alpha-HSD) (EC 1.1.1.149) (Chlordecone reductase homolog HAKRC) (Dihydrodiol dehydrogenase 1) (DD1) (High-affinity hepatic bile acid-binding protein) (HBAB)	4.4497	0.178062	0.78357	TRUE	0.658981	0.247717	TRUE	1.78662	0.0119528	TRUE	2.30864	0.000248071	TRUE	11.8291	12.0302	11.7781	11.9789	11.8967	11.4212	12.5514	12.8351	9.49076	12.5471	13.0709	12.3834	13.4575	13.4704	14.6458	14.5035	13.5135	14.9505	15.4963	14.8424	15.1511	15.2286
P54868_K354	P54868	HMCS2	Hydroxymethylglutaryl-CoA synthase, mitochondrial (HMG-CoA synthase) (EC 2.3.3.10) (3-hydroxy-3-methylglutaryl coenzyme A synthase)	4.3967	-0.216208	0.627434	TRUE	1.287	0.00188176	TRUE	0.330348	0.637312	TRUE	0.395863	0.512777	TRUE	11.467	11.0397	11.1692	11.5903	11.4257	11.7713	10.963	12.9276	10.7818	11.2789	13.5641	13.6955	12.9963	12.4649	13.9727	13.6162	14.2907	13.4034	13.2405	13.6476	13.2124	13.0157
P09525_K185	P09525	ANXA4	Annexin A4 (35-beta calcimedin) (Annexin IV) (Annexin-4) (Carbohydrate-binding protein p33/p41) (Chromobindin-4) (Endonexin I) (Lipocortin IV) (P32.5) (PP4-X) (Placental anticoagulant protein II) (PAP-II) (Protein II)	4.3428	0.136026	0.856903	TRUE	0.129339	0.862867	TRUE	0.759329	0.437326	TRUE	0.684231	0.428501	TRUE	12.4569	12.6134	12.2172	11.3307	12.005	12.655	13.3246	14.2028	13.3822	13.9693	13.0025	14.3971	13.8108	13.7518	15.3278	14.8393	15.126	15.0727	15.7716	16.3027	15.7472	16.0012
Q04828_K9	Q04828	AK1C1	Aldo-keto reductase family 1 member C1 (EC 1.1.1.-) (EC 1.1.1.112) (EC 1.1.1.209) (EC 1.1.1.210) (EC 1.1.1.357) (EC 1.1.1.51) (EC 1.1.1.53) (EC 1.1.1.62) (EC 1.3.1.20) (20-alpha-hydroxysteroid dehydrogenase) (20-alpha-HSD) (EC 1.1.1.149) (Chlordecone reductase homolog HAKRC) (Dihydrodiol dehydrogenase 1) (DD1) (High-affinity hepatic bile acid-binding protein) (HBAB)	4.2497	0.168023	0.759778	TRUE	-0.560589	0.295003	TRUE	2.03393	0.000437214	TRUE	2.58136	1.65248e-06	TRUE	9.16832	8.25265	9.21663	9.37569	8.81637	9.00919	8.96395	8.29961	8.37326	10.4215	8.31495	NA	9.91191	9.06147	11.8839	11.2988	11.2993	13.178	12.9776	11.8811	12.8059	12.9597
P51858_K105	P51858	HDGF	Hepatoma-derived growth factor (HDGF) (High mobility group protein 1-like 2) (HMG-1L2)	3.9826	-3.93544	1.83725e-11	TRUE	-4.48258	9.85839e-11	TRUE	-2.25159	8.56021e-05	TRUE	-3.30773	2.40056e-09	TRUE	12.7763	12.4721	13.31	12.4721	12.5785	11.6359	10.5643	9.50486	9.65883	NA	8.44577	NA	NA	9.66309	NA	9.64536	10.3888	10.4481	9.82725	9.55531	8.9442	9.11084
Q12816_K345_K349	Q12816	TROP	Trophinin (MAGE-D3 antigen)	3.933	0.220188	0.858609	FALSE	1.53538	0.13288	FALSE	2.54193	0.0455677	FALSE	2.29936	0.0667351	FALSE	10.0998	NA	9.11593	9.71324	NA	11.0185	10.68	10.1879	NA	9.75329	11.3973	11.7168	11.4916	11.4833	12.5336	12.5227	12.9528	12.1062	12.4825	12.5335	NA	11.8427
Q09472_K1542_K1546_K1549	Q09472	EP300	Histone acetyltransferase p300 (p300 HAT) (EC 2.3.1.48) (E1A-associated protein p300) (Histone butyryltransferase p300) (EC 2.3.1.-) (Histone crotonyltransferase p300) (EC 2.3.1.-) (Protein 2-hydroxyisobutyryltransferase p300) (EC 2.3.1.-) (Protein lactyltransferas p300) (EC 2.3.1.-) (Protein propionyltransferase p300) (EC 2.3.1.-)	3.8507	1.55513	0.00704376	TRUE	2.51237	5.62681e-05	TRUE	1.84261	0.0188679	TRUE	1.81328	0.00846938	TRUE	8.66142	7.40051	8.24689	7.54121	5.30707	9.62061	9.2455	9.74096	9.26877	10.5638	11.1395	10.8272	10.7189	9.8862	9.87674	9.29541	10.6907	9.62611	9.71449	10.1208	9.6402	9.3529
Q6FI13_K6_K10	Q6FI13	H2A2A	Histone H2A type 2-A (H2A-clustered histone 18) (H2A-clustered histone 19) (Histone H2A.2) (Histone H2A/o)	3.8429	#NAME?	NA	TRUE	-4.37886	2.94823e-05	TRUE	-1.59491	0.250969	TRUE	-4.51493	3.60584e-05	TRUE	12.8621	13.9478	12.9424	12.3566	12.7111	12.2392	NA	NA	NA	NA	7.60208	8.44564	NA	9.1663	NA	11.3286	12.2754	10.2912	9.22023	9.50468	4.77098	8.30001
O60814_K121	O60814	H2B1K	Histone H2B type 1-K (H2B K) (HIRA-interacting protein 1)	3.7709	#NAME?	NA	TRUE	-5.3298	1.31925e-07	FALSE	-1.09821	0.290567	FALSE	-2.70204	0.00105803	FALSE	12.6906	11.7322	12.7247	12.9169	12.8146	11.8224	NA	NA	NA	NA	NA	4.6466	8.62041	8.43736	11.7505	11.2222	NA	11.4264	10.5623	9.61969	9.12006	9.62013
P61927_K31	P61927	RL37	Large ribosomal subunit protein eL37 (60S ribosomal protein L37) (G1.16)	3.7035	#NAME?	NA	TRUE	0.942124	0.329493	TRUE	0.686389	0.607971	TRUE	0.230129	0.885962	TRUE	11.4562	11.569	12.0843	12.5411	12.7598	11.1245	NA	NA	NA	NA	NA	NA	8.20139	8.12774	10.5351	10.4829	NA	10.4045	9.85664	9.30391	NA	9.06842
P0DMN0_K147	P0DMN0	ST1A4	Sulfotransferase 1A4 (ST1A4) (EC 2.8.2.1) (Aryl sulfotransferase 1A3/1A4) (Sulfotransferase 1A3/1A4)	3.648	2.41986	3.69739e-08	FALSE	2.21802	5.88942e-08	FALSE	1.82208	2.04633e-05	FALSE	1.96366	6.21812e-06	FALSE	11.1941	NA	11.4613	11.9923	NA	11.5348	13.8305	14.1625	NA	13.9035	13.1028	13.4933	14.1641	14.2943	13.2636	13.1654	13.0221	14.0197	13.3422	13.3907	NA	13.7949
P35914_K48	P35914	HMGCL	Hydroxymethylglutaryl-CoA lyase, mitochondrial (HL) (HMG-CoA lyase) (EC 4.1.3.4) (3-hydroxy-3-methylglutarate-CoA lyase)	3.637	-0.716668	0.0871552	TRUE	1.20972	0.00439364	TRUE	1.21072	0.0303231	TRUE	1.19691	0.0162661	TRUE	11.8531	11.7683	11.4882	11.9948	10.9426	12.5274	11.8085	12.6271	11.1081	12.2888	14.2338	14.1517	13.5522	12.7982	13.5472	13.4476	14.2558	12.9367	13.2049	13.7168	13.4488	13.3827
P08758_K79	P08758	ANXA5	Annexin A5 (Anchorin CII) (Annexin V) (Annexin-5) (Calphobindin I) (CPB-I) (Endonexin II) (Lipocortin V) (Placental anticoagulant protein 4) (PP4) (Placental anticoagulant protein I) (PAP-I) (Thromboplastin inhibitor) (Vascular anticoagulant-alpha) (VAC-alpha)	3.623	3.526	1.99428e-12	TRUE	3.44672	1.4886e-11	TRUE	1.21825	0.026196	TRUE	1.85798	7.74234e-05	TRUE	7.74235	7.44472	7.90117	7.19805	6.9476	8.87908	12.0106	11.6206	11.0377	11.7881	11.4503	11.9427	11.4528	11.2432	9.43353	9.60822	10.3165	9.57025	10.4378	11.1892	10.0223	10.0742
P02545_K311	P02545	LMNA	Prelamin-A/C [Cleaved into: Lamin-A/C (70 kDa lamin) (Renal carcinoma antigen NY-REN-32)]	3.4427	1.25915	0.00876799	TRUE	1.31956	0.00382233	TRUE	0.878984	0.187373	TRUE	1.32051	0.0131874	TRUE	8.79193	8.04294	8.9588	9.10386	8.31404	9.51471	NA	9.35635	9.58254	10.2381	11.5062	11.3861	10.46	10.2274	10.1509	10.654	11.0259	10.4639	11.3169	11.3395	10.6703	10.3942
P21796_K28	P21796	VDAC1	Voltage-dependent anion-selective channel protein 1 (VDAC-1) (hVDAC1) (Outer mitochondrial membrane protein porin 1) (Plasmalemmal porin) (Porin 31HL) (Porin 31HM)	3.4355	1.08405	0.00588061	TRUE	1.85354	1.42389e-05	TRUE	1.00745	0.0693424	TRUE	1.33877	0.00430909	TRUE	10.5236	10.4349	10.3357	10.1532	10.5797	11.1616	11.4823	12.6486	11.0606	11.6111	13.0607	13.0456	12.5955	12.2484	12.3134	12.3169	12.5981	12.0438	12.9575	13.3038	12.6278	12.2709
O00299_K135	O00299	CLIC1	Chloride intracellular channel protein 1 (Chloride channel ABP) (Nuclear chloride ion channel 27) (NCC27) (Regulatory nuclear chloride ion channel protein) (hRNCC)	3.397	2.69586	7.10055e-09	TRUE	3.1024	4.74835e-10	TRUE	0.94735	0.090965	TRUE	1.35114	0.00424585	TRUE	12.3133	13.2278	12.6279	11.8179	12.9355	13.1621	16.6428	15.92	16.4751	17.2175	16.6538	17.193	16.6224	16.9077	14.415	14.6181	14.6345	13.948	14.8108	15.3338	14.7251	14.4205
O15382_K229	O15382	BCAT2	Branched-chain-amino-acid aminotransferase, mitochondrial (BCAT(m)) (EC 2.6.1.42) (Placental protein 18) (PP18)	3.3431	0.0211267	0.965803	TRUE	0.900373	0.0134271	TRUE	1.27964	0.00619791	TRUE	1.03833	0.0152814	TRUE	8.88252	8.88981	9.61478	8.3508	8.83617	9.16229	9.41879	9.40814	9.47051	10.2334	10.7013	11.3439	10.6747	9.9826	10.8329	11.2369	11.0947	10.1077	10.3433	10.3429	10.2573	10.5548
P07108_K55	P07108	ACBP	Acyl-CoA-binding protein (ACBP) (Diazepam-binding inhibitor) (DBI) (Endozepine) (EP)	3.3198	3.03902	1.08698e-10	TRUE	3.11371	1.0969e-10	TRUE	1.09207	0.0600862	TRUE	1.616	0.000857524	TRUE	11.5952	11.2082	12.1913	11.0656	9.92318	12.1671	15.4581	15.1318	15.6358	15.8744	15.0884	15.1469	14.9929	14.7246	13.2297	13.3537	13.8713	13.036	14.0258	14.398	14.0537	13.5857
Q04828_K246	Q04828	AK1C1	Aldo-keto reductase family 1 member C1 (EC 1.1.1.-) (EC 1.1.1.112) (EC 1.1.1.209) (EC 1.1.1.210) (EC 1.1.1.357) (EC 1.1.1.51) (EC 1.1.1.53) (EC 1.1.1.62) (EC 1.3.1.20) (20-alpha-hydroxysteroid dehydrogenase) (20-alpha-HSD) (EC 1.1.1.149) (Chlordecone reductase homolog HAKRC) (Dihydrodiol dehydrogenase 1) (DD1) (High-affinity hepatic bile acid-binding protein) (HBAB)	3.3082	1.50108	0.0214969	TRUE	-0.159074	0.843902	TRUE	2.60264	0.00302344	TRUE	2.79518	0.00032766	TRUE	7.36772	8.20554	NA	5.74598	NA	8.42371	NA	8.62543	8.70545	9.1638	7.47902	NA	8.16579	8.16495	11.178	NA	10.5125	10.9449	11.7088	11.0842	11.0022	NA
Q71DI3_K28_K37	Q71DI3	H32	Histone H3.2 (H3-clustered histone 13) (H3-clustered histone 14) (H3-clustered histone 15) (Histone H3/m) (Histone H3/o)	3.286	-2.72383	0.000696996	TRUE	-1.72583	0.0361124	TRUE	-2.10004	0.0604824	TRUE	-2.50512	0.00821458	TRUE	12.5206	13.9344	12.9813	12.2838	11.7744	13.5587	8.33972	10.6004	10.1082	9.72473	10.329	10.3617	9.94212	10.8173	10.3555	10.0206	11.0701	10.899	10.8773	10.7642	10.4616	9.94074
P62805_K13_K17	P62805	H4	Histone H4	3.2583	-4.02221	0.000491472	TRUE	0.38225	0.776498	TRUE	0.99072	0.61217	TRUE	0.271398	0.910194	TRUE	12.9207	13.5422	12.3871	12.7102	12.5293	13.5148	8.9758	1.89288	10.5615	12.5024	12.9815	13.2111	12.1527	12.0406	13.8986	14.5935	14.3883	13.1872	13.1478	13.4571	13.2293	12.9292
P62805_K9_K13_K17	P62805	H4	Histone H4	3.1627	-1.08423	0.0314067	TRUE	0.434536	0.433353	TRUE	1.94997	0.00302344	TRUE	1.10742	0.0836407	TRUE	12.2923	12.5185	12.0447	11.728	12.2228	12.9563	11.1455	10.8626	10.3434	10.6705	12.2485	12.965	10.8134	11.9015	14.5554	14.6522	14.5032	13.5271	13.2423	13.8895	13.2731	13.128
P42330_K246	P42330	AK1C3	Aldo-keto reductase family 1 member C3 (EC 1.1.1.-) (EC 1.1.1.210) (EC 1.1.1.53) (EC 1.1.1.62) (17-beta-hydroxysteroid dehydrogenase type 5) (17-beta-HSD 5) (3-alpha-HSD type II, brain) (3-alpha-hydroxysteroid dehydrogenase type 2) (3-alpha-HSD type 2) (EC 1.1.1.357) (Chlordecone reductase homolog HAKRb) (Dihydrodiol dehydrogenase 3) (DD-3) (DD3) (Dihydrodiol dehydrogenase type I) (HA1753) (Prost…	3.1545	-0.96676	0.00170971	TRUE	-0.306165	0.357815	TRUE	0.73013	0.096516	TRUE	1.01997	0.00424585	TRUE	9.20081	8.19348	7.4545	8.51812	7.86901	9.05909	7.63531	8.26685	7.71562	8.35409	9.12379	7.88995	8.76302	8.50288	10.2084	10.319	10.1061	11.0923	10.9507	11.6875	10.3445	10.696
P24534_K129	P24534	EF1B	Elongation factor 1-beta (EF-1-beta)	3.1359	0.735913	0.255123	TRUE	-0.317783	0.661164	TRUE	-0.640146	0.496981	TRUE	-1.08664	0.102772	TRUE	12.0253	11.6768	12.5669	12.2183	12.2662	11.258	NA	NA	11.2603	9.7094	NA	NA	9.97785	10.0032	10.1465	9.82736	NA	11.4237	10.1817	8.46559	10.2445	10.4199
Q14141_K379	Q14141	2023-09-06	Septin-6	3.1048	-0.652418	0.27768	FALSE	0.64003	0.304715	FALSE	1.38398	0.0674488	FALSE	2.48667	0.000213305	FALSE	10.7304	9.09677	9.68639	9.96419	9.88965	10.5442	10.3539	10.6531	6.377	10.1624	10.8269	9.81546	11.4354	11.2088	11.1987	11.368	11.2233	12.4724	12.4452	12.1948	12.8048	12.6025
P62857_K10	P62857	RS28	Small ribosomal subunit protein eS28 (40S ribosomal protein S28)	3.0966	-1.35088	0.0332118	TRUE	-3.10555	1.79224e-06	TRUE	-0.771014	0.437326	TRUE	-0.896138	0.276787	TRUE	14.4436	13.8096	14.2305	15.0615	14.8	13.4428	NA	11.0712	10.6051	10.6051	11.3322	7.95303	10.931	11.6985	12.7275	12.7165	12.0245	13.2517	12.8365	12.3181	13.0223	12.9397
P53004_K269	P53004	BIEA	Biliverdin reductase A (BVR A) (EC 1.3.1.24) (Biliverdin-IX alpha-reductase)	3.0941	0.963916	0.00653766	TRUE	1.0914	0.00282761	TRUE	1.12438	0.0188679	TRUE	1.0224	0.0162661	TRUE	11.7742	12.208	11.5755	12.4344	11.6432	12.715	13.3783	14.3254	13.7531	13.9087	13.9236	13.575	13.5644	13.2536	14.1111	13.9992	14.837	13.8366	13.8376	14.6285	14.008	13.7866
Q9Y305_K103	Q9Y305	ACOT9	Acyl-coenzyme A thioesterase 9, mitochondrial (Acyl-CoA thioesterase 9) (EC 3.1.2.-) (Acyl-CoA thioester hydrolase 9)	3.0727	1.25358	0.00563855	TRUE	2.47202	8.69534e-07	TRUE	1.35647	0.0268445	TRUE	1.72446	0.00132094	TRUE	11.2617	11.0897	11.2781	9.97666	10.1622	11.2128	11.4502	11.7664	11.7968	10.904	13.2772	13.7698	13.2749	12.6184	11.6186	11.4219	12.8432	12.3934	12.9614	12.5214	12.4215	12.36
P62280_K136	P62280	RS11	Small ribosomal subunit protein uS17 (40S ribosomal protein S11)	3.0303	-1.17205	0.0247279	TRUE	-1.7284	0.00133756	TRUE	-1.25026	0.0960784	TRUE	-1.04659	0.110464	TRUE	12.1415	11.2721	11.3046	12.1763	12.3855	11.1178	9.29834	8.40864	9.16769	10.8848	7.59157	9.50319	9.89695	8.96318	10.5125	10.2204	9.11859	10.3919	10.7931	9.73414	10.2881	10.8116
P36578_K120	P36578	RL4	Large ribosomal subunit protein uL4 (60S ribosomal protein L1) (60S ribosomal protein L4)	3.0052	-0.0251956	0.98146	TRUE	-2.09421	0.0166484	TRUE	-1.17134	0.234865	TRUE	-1.51926	0.0200993	TRUE	10.8714	9.94819	10.1594	11.4685	10.9625	9.80173	9.84518	NA	NA	NA	NA	NA	NA	7.72813	NA	8.10323	NA	9.62905	8.92762	8.47072	8.82242	8.79788
Q9BSH5_K15	Q9BSH5	HDHD3	Haloacid dehalogenase-like hydrolase domain-containing protein 3	2.9841	0.576381	0.282562	TRUE	2.48511	1.8143e-05	TRUE	0.663279	0.489369	TRUE	0.769074	0.281097	TRUE	8.08713	8.99106	9.29689	6.9381	7.17955	8.43291	9.91853	10.0866	9.08541	8.61314	11.6653	12.2107	10.8	11.0002	9.31587	NA	8.84857	9.13774	8.93707	9.62486	9.50175	9.38614
P00352_K37	P00352	AL1A1	Aldehyde dehydrogenase 1A1 (EC 1.2.1.19) (EC 1.2.1.28) (EC 1.2.1.3) (EC 1.2.1.36) (3-deoxyglucosone dehydrogenase) (ALDH-E1) (ALHDII) (Aldehyde dehydrogenase family 1 member A1) (Aldehyde dehydrogenase, cytosolic) (Retinal dehydrogenase 1) (RALDH 1) (RalDH1)	2.975	1.46551	0.00367807	TRUE	0.838891	0.108253	TRUE	0.578779	0.538146	TRUE	0.698262	0.310783	TRUE	8.01296	8.04579	8.41957	8.84879	8.33847	9.23766	12.4074	12.1204	12.5345	12.8638	10.5591	11.5797	12.5548	11.6247	10.2729	NA	10.4103	10.4357	12.2363	13.313	12.2495	12.1284
P04179_K130	P04179	SODM	Superoxide dismutase [Mn], mitochondrial (EC 1.15.1.1)	2.8589	1.43198	0.000411944	TRUE	1.95952	6.24029e-06	TRUE	0.631916	0.324734	TRUE	1.14943	0.0176483	TRUE	11.3244	11.598	11.8745	10.0787	11.8157	12.3852	14.9774	14.4955	14.703	14.7625	15.0716	15.3396	15.2585	14.4328	12.6502	12.5754	13.3792	13.0272	13.2491	14.369	13.5934	13.6271
P30519_K133	P30519	HMOX2	Heme oxygenase 2 (HO-2) (EC 1.14.14.18) [Cleaved into: Heme oxygenase 2 soluble form]	2.8554	#NAME?	NA	TRUE	-3.9348	0.000288622	TRUE	-1.06343	0.416778	TRUE	-2.1518	0.0242344	TRUE	13.3337	12.3679	12.801	NA	13.4186	11.6392	NA	NA	NA	NA	NA	7.69402	NA	9.92035	NA	11.3564	NA	11.523	NA	9.84668	10.3527	10.98
Q9H568_K190	Q9H568	ACTL8	Actin-like protein 8 (Cancer/testis antigen 57) (CT57)	2.8534	-1.60299	0.0029433	TRUE	-1.0588	0.033795	TRUE	-0.281745	0.763805	TRUE	-0.507344	0.469504	TRUE	12.2885	11.5844	11.3146	11.5401	12.1111	10.8594	7.73542	8.67783	NA	9.67783	8.95742	9.30461	9.42733	9.65648	9.95502	10.3088	8.84802	9.808	10.1119	9.12298	9.27859	9.6812
P54868_K310	P54868	HMCS2	Hydroxymethylglutaryl-CoA synthase, mitochondrial (HMG-CoA synthase) (EC 2.3.3.10) (3-hydroxy-3-methylglutaryl coenzyme A synthase)	2.8386	0.724334	0.142795	TRUE	1.2499	0.00507036	TRUE	-0.15903	0.865575	TRUE	0.0936478	0.911544	TRUE	10.1897	10.544	11.4438	10.7226	9.12299	10.546	NA	NA	11.6272	11.21	NA	11.9967	12.2606	12.1016	12.5174	12.2515	NA	12.1547	11.898	12.3266	11.8856	11.8327
O75521_K305	O75521	ECI2	Enoyl-CoA delta isomerase 2 (EC 5.3.3.8) (DRS-1) (Delta(3),delta(2)-enoyl-CoA isomerase) (D3,D2-enoyl-CoA isomerase) (Diazepam-binding inhibitor-related protein 1) (DBI-related protein 1) (Dodecenoyl-CoA isomerase) (Hepatocellular carcinoma-associated antigen 88) (Peroxisomal 3,2-trans-enoyl-CoA isomerase) (pECI) (Renal carcinoma antigen NY-REN-1)	2.8366	1.60884	0.000575997	TRUE	2.01366	5.08738e-05	TRUE	1.37598	0.0266781	TRUE	1.45022	0.00386005	TRUE	6.96762	7.99914	9.34621	8.44268	8.40515	7.22854	10.9665	NA	10.5977	10.5258	NA	10.9874	10.8154	10.9576	9.386	10.36	NA	9.31325	10.2241	10.1689	10.05	10.1029
P62805_K9_K6	P62805	H4	Histone H4	2.8128	-1.388	0.0281876	TRUE	-0.168044	0.833812	TRUE	2.18853	0.00990223	TRUE	1.18706	0.145278	TRUE	10.7666	11.2875	9.99711	10.2837	10.6157	11.4542	7.0177	8.65561	9.6418	9.78573	8.72728	10.3341	9.76287	9.54735	13.1008	12.9424	13.0632	11.9392	12.0497	12.1487	11.944	11.2358
P46778_K129	P46778	RL21	Large ribosomal subunit protein eL21 (60S ribosomal protein L21)	2.8012	-1.82131	0.00174572	TRUE	-1.64088	0.00549221	TRUE	-1.1909	0.160378	TRUE	-1.55173	0.0152814	TRUE	13.0465	12.2996	12.0471	13.278	13.6491	11.8306	8.88408	NA	10.2584	10.834	NA	9.41435	10.2447	10.4898	11.0838	10.8116	NA	11.2968	10.86	10.4585	10.9508	10.8905
P06703_K40	P06703	S10A6	Protein S100-A6 (Calcyclin) (Growth factor-inducible protein 2A9) (MLN 4) (Prolactin receptor-associated protein) (PRA) (S100 calcium-binding protein A6)	2.7898	1.95023	1.04268e-08	TRUE	-0.0777809	0.84685	TRUE	-0.854963	0.0506265	TRUE	-0.437712	0.327455	TRUE	11.7061	11.5215	11.0795	11.0822	11.5427	11.7795	13.7236	13.4983	13.0523	13.7432	14.0052	14.3726	14.0929	13.9143	12.8837	12.7867	12.7445	13.0662	13.3546	13.0635	12.9285	13.0358
P25440_K345	P25440	BRD2	Bromodomain-containing protein 2 (O27.1.1) (Really interesting new gene 3 protein)	2.7761	0.0192469	0.977952	TRUE	0.849124	0.0942166	TRUE	1.79641	0.00572928	TRUE	0.988373	0.0964208	TRUE	11.0213	10.4443	11.1689	9.61583	10.6201	11.5494	10.9766	10.8524	11.4131	11.7599	11.3516	11.5349	11.0565	11.198	12.8218	13.3352	12.8298	11.8838	12.1098	12.4721	12.1559	12.0459
P62807_K86	P62807	H2B1C	Histone H2B type 1-C/E/F/G/I (Histone H2B.1 A) (Histone H2B.a) (H2B/a) (Histone H2B.g) (H2B/g) (Histone H2B.h) (H2B/h) (Histone H2B.k) (H2B/k) (Histone H2B.l) (H2B/l)	2.7313	-3.27533	8.5776e-06	FALSE	-3.83716	1.00258e-06	FALSE	-1.11419	0.124848	FALSE	-1.53431	0.0193798	FALSE	12.3421	11.6179	NA	12.5881	12.4755	11.1554	NA	9.13131	NA	8.38963	7.89	NA	8.50727	NA	10.8573	NA	10.3046	11.6028	10.8029	9.92324	10.7783	NA
Q9NTJ3_K106	Q9NTJ3	SMC4	Structural maintenance of chromosomes protein 4 (SMC protein 4) (SMC-4) (Chromosome-associated polypeptide C) (hCAP-C) (XCAP-C homolog)	2.6929	-0.621734	0.274349	TRUE	-1.9583	0.00163885	TRUE	-0.404512	0.684988	TRUE	-0.392802	0.621002	TRUE	10.2958	NA	9.74766	9.65322	NA	9.66413	8.31841	NA	NA	8.67393	NA	7.49229	7.13753	NA	NA	8.55786	NA	8.51862	8.59654	8.87156	NA	9.01558
P10696_K106	P10696	PPBN	Alkaline phosphatase, germ cell type (EC 3.1.3.1) (ALP-1) (Alkaline phosphatase Nagao isozyme) (Alkaline phosphatase, placental-like) (Germ cell alkaline phosphatase) (GCAP) (Placental alkaline phosphatase-like) (PLAP-like)	2.6649	-0.37449	0.589967	TRUE	0.550631	0.332624	TRUE	0.349006	0.696312	TRUE	0.219722	0.811843	TRUE	8.89412	NA	8.2409	8.94631	NA	8.53601	NA	NA	NA	8.11391	NA	NA	8.46763	8.97862	10.7966	11.5345	NA	11.5734	11.0636	10.2136	NA	11.489
P38646_K288	P38646	GRP75	Stress-70 protein, mitochondrial (75 kDa glucose-regulated protein) (GRP-75) (Heat shock 70 kDa protein 9) (Mortalin) (MOT) (Peptide-binding protein 74) (PBP74)	2.6584	-1.8442	0.0156895	TRUE	1.45383	0.0199403	TRUE	0.573597	0.582159	TRUE	1.18191	0.13575	TRUE	8.74649	8.65837	9.11052	9.78397	8.94236	9.75776	NA	9.214	NA	4.77907	11.1579	11.801	11.597	10.4898	9.81937	9.45712	10.0046	9.98157	10.4586	10.903	10.8749	10.2294
Q96D70_K47	Q96D70	R3HD4	R3H domain-containing protein 4	2.6533	-1.93937	0.0105295	FALSE	-0.234391	0.770494	FALSE	1.97477	0.0164947	FALSE	0.761233	0.311551	FALSE	11.2951	12.2148	10.1701	10.5775	11.2958	11.3911	NA	8.60146	9.88883	NA	10.4448	10.9561	NA	11.2816	NA	13.8541	13.3156	12.1403	11.7799	11.918	11.9215	11.9719
P09525_K253	P09525	ANXA4	Annexin A4 (35-beta calcimedin) (Annexin IV) (Annexin-4) (Carbohydrate-binding protein p33/p41) (Chromobindin-4) (Endonexin I) (Lipocortin IV) (P32.5) (PP4-X) (Placental anticoagulant protein II) (PAP-II) (Protein II)	2.6457	-0.624144	0.180035	TRUE	0.173734	0.748935	TRUE	-0.723661	0.326107	TRUE	-0.747524	0.222528	TRUE	10.4955	10.6922	10.3618	10.5212	10.5038	9.36845	11.3237	11.6683	10.5173	10.8087	11.4014	11.9002	12.7162	11.4242	11.7112	11.3583	11.2167	12.45	13.0213	11.8636	12.9228	12.8074
Q9NR30_K285	Q9NR30	DDX21	Nucleolar RNA helicase 2 (EC 3.6.4.13) (DEAD box protein 21) (Gu-alpha) (Nucleolar RNA helicase Gu) (Nucleolar RNA helicase II) (RH II/Gu)	2.6443	#NAME?	NA	TRUE	-2.67028	0.000324187	TRUE	-1.2136	0.142977	TRUE	-0.952026	0.19203	TRUE	11.9796	NA	11.9197	11.8025	NA	11.7627	NA	NA	NA	NA	NA	NA	9.47714	8.58575	10.1686	9.29719	NA	10.6713	10.8236	9.91919	NA	10.5553
P42330_K201	P42330	AK1C3	Aldo-keto reductase family 1 member C3 (EC 1.1.1.-) (EC 1.1.1.210) (EC 1.1.1.53) (EC 1.1.1.62) (17-beta-hydroxysteroid dehydrogenase type 5) (17-beta-HSD 5) (3-alpha-HSD type II, brain) (3-alpha-hydroxysteroid dehydrogenase type 2) (3-alpha-HSD type 2) (EC 1.1.1.357) (Chlordecone reductase homolog HAKRb) (Dihydrodiol dehydrogenase 3) (DD-3) (DD3) (Dihydrodiol dehydrogenase type I) (HA1753) (Prost…	2.6343	0.919882	0.0540357	TRUE	1.01847	0.0242791	TRUE	0.646501	0.367903	TRUE	1.05372	0.0726335	TRUE	10.2413	NA	10.6041	10.0861	NA	10.4431	12.0482	11.5769	NA	11.8743	11.4488	10.8425	12.4268	11.9794	12.3577	12.0235	11.2761	12.8532	13.3672	12.6222	NA	12.835
P40926_K74	P40926	MDHM	Malate dehydrogenase, mitochondrial (EC 1.1.1.37)	2.6152	0.467299	0.201186	TRUE	1.2619	0.000581506	TRUE	0.728501	0.172021	TRUE	0.730779	0.109871	TRUE	9.88777	10.9495	10.1168	9.98731	10.101	10.6759	12.421	12.442	12.4714	12.9699	13.0924	13.6451	13.2713	13.0828	11.1936	11.4243	11.994	11.1948	12.0341	12.8858	11.8725	11.7859
P62280_K12	P62280	RS11	Small ribosomal subunit protein uS17 (40S ribosomal protein S11)	2.604	-1.24594	0.0291759	TRUE	-0.971142	0.100812	TRUE	-0.774765	0.416778	TRUE	-1.17291	0.0684512	TRUE	11.5969	11.9003	NA	11.927	12.028	10.8948	NA	NA	9.61877	9.25605	NA	NA	9.35132	9.9289	10.1815	NA	NA	10.6795	10.4318	10.0218	10.1034	NA
Q01995_K21	Q01995	TAGL	Transgelin (22 kDa actin-binding protein) (Protein WS3-10) (Smooth muscle protein 22-alpha) (SM22-alpha)	2.586	-0.042544	0.962843	TRUE	-0.150333	0.769618	TRUE	0.219194	0.798034	TRUE	-0.534437	0.371378	TRUE	11.9801	12.0718	11.8318	11.2988	11.6984	11.3579	NA	NA	NA	8.94155	9.82526	10.6131	9.85983	9.98615	9.68652	10.3687	10.46	9.51237	7.91394	8.83494	7.61747	8.15799
P13639_K594	P13639	EF2	Elongation factor 2 (EF-2) (EC 3.6.5.-)	2.5648	-1.70695	0.000169283	TRUE	-2.57835	8.0517e-08	TRUE	-0.968471	0.0953283	TRUE	-1.17949	0.0141442	TRUE	13.1104	12.5021	12.9287	13.2076	12.9397	12.4768	11.2295	9.68648	9.98448	NA	9.33987	9.78559	10.1914	10.6478	11.6871	11.5368	10.4683	12.414	12.3942	11.2695	11.7197	12.0058
P02545_K171	P02545	LMNA	Prelamin-A/C [Cleaved into: Lamin-A/C (70 kDa lamin) (Renal carcinoma antigen NY-REN-32)]	2.5546	0.259279	0.471928	TRUE	0.612225	0.0783551	TRUE	0.0946475	0.911379	TRUE	0.547657	0.223106	TRUE	10.7801	10.4588	10.6234	10.7912	11.3718	10.6673	10.6197	11.1927	10.2552	10.8807	11.8408	12.1021	12.618	12.5281	11.7439	11.5377	11.7258	12.4887	12.1628	12.0198	12.2819	12.1862
P22307_K132	P22307	SCP2	Sterol carrier protein 2 (SCP-2) (Acetyl-CoA C-myristoyltransferase) (EC 2.3.1.155) (Non-specific lipid-transfer protein) (NSL-TP) (Propanoyl-CoA C-acyltransferase) (EC 2.3.1.176) (SCP-2/3-oxoacyl-CoA thiolase) (SCP-2/thiolase) (EC 2.3.1.16) (SCP-chi) (SCPX) (Sterol carrier protein X) (SCP-X)	2.5244	-0.434082	0.236554	TRUE	0.419837	0.270791	TRUE	0.761672	0.145848	TRUE	0.62717	0.178077	TRUE	10.7581	10.4204	10.579	10.7012	11.0042	9.86231	11.1548	10.9674	10.6285	9.99827	11.6215	12.7855	11.6604	11.89	11.8264	12.3878	11.3914	11.183	12.1702	12.3209	12.2561	12.0241
P07900_K255	P07900	HS90A	Heat shock protein HSP 90-alpha (EC 3.6.4.10) (Heat shock 86 kDa) (HSP 86) (HSP86) (Lipopolysaccharide-associated protein 2) (LAP-2) (LPS-associated protein 2) (Renal carcinoma antigen NY-REN-38)	2.5192	1.96641	0.0215106	TRUE	1.64866	0.0360639	TRUE	2.71848	0.0117283	TRUE	3.1844	0.00347622	TRUE	8.10586	NA	NA	7.76819	NA	8.49861	NA	9.71746	NA	9.85685	9.51887	NA	10.2192	9.82392	10.533	NA	10.9187	10.5827	10.7978	12.061	NA	NA
P41227_K198	P41227	NAA10	N-alpha-acetyltransferase 10 (EC 2.3.1.255) (N-terminal acetyltransferase complex ARD1 subunit homolog A) (hARD1) (NatA catalytic subunit Naa10)	2.5055	-1.26168	0.00753373	TRUE	-1.85732	8.40438e-05	TRUE	-0.773317	0.247204	TRUE	-0.659523	0.25414	TRUE	10.869	10.3373	10.7714	10.3521	10.5574	10.8783	8.67355	NA	8.62331	9.09285	7.11148	7.98425	8.75874	9.58603	9.1996	9.06473	8.42766	9.97755	9.47041	8.72772	10.0012	9.50902
P53999_K35	P53999	TCP4	Activated RNA polymerase II transcriptional coactivator p15 (Positive cofactor 4) (PC4) (SUB1 homolog) (p14)	2.4857	0.276916	0.546931	TRUE	0.737719	0.0914748	TRUE	0.986609	0.10328	TRUE	0.7015	0.204129	TRUE	10.3641	10.6966	10.6916	10.3625	9.94717	11.4816	10.1918	9.92585	9.37778	11.016	10.1435	10.8178	10.7526	10.8351	12.6642	12.3885	11.7562	12.1651	11.8952	12.6846	11.8794	11.8809
O15355_K406	O15355	PPM1G	Protein phosphatase 1G (EC 3.1.3.16) (Protein phosphatase 1C) (Protein phosphatase 2C isoform gamma) (PP2C-gamma) (Protein phosphatase magnesium-dependent 1 gamma)	2.4751	-1.66545	0.00872577	TRUE	-2.80647	5.61862e-05	TRUE	-1.11668	0.202721	TRUE	-0.920385	0.246086	TRUE	10.9692	11.4322	10.6754	12.0125	12.8341	10.0035	8.27743	9.08373	9.75215	NA	7.73226	NA	7.4811	9.70203	10.3024	10.5779	9.24613	10.4684	10.525	9.96039	10.2207	10.1308
P10696_K259	P10696	PPBN	Alkaline phosphatase, germ cell type (EC 3.1.3.1) (ALP-1) (Alkaline phosphatase Nagao isozyme) (Alkaline phosphatase, placental-like) (Germ cell alkaline phosphatase) (GCAP) (Placental alkaline phosphatase-like) (PLAP-like)	2.4486	0.800702	0.0840306	TRUE	1.03634	0.021818	TRUE	-0.811074	0.234179	TRUE	-0.536735	0.432871	TRUE	10.861	NA	11.6563	10.9109	NA	11.0592	11.9478	11.4029	NA	12.0593	12.4894	11.1473	11.8696	11.2969	12.3292	12.4233	12.3711	13.3767	12.8961	12.3057	NA	12.6956
P46013_K3243	P46013	KI67	Proliferation marker protein Ki-67 (Antigen identified by monoclonal antibody Ki-67) (Antigen KI-67) (Antigen Ki67)	2.4346	-1.95894	0.0211656	TRUE	-1.07654	0.057067	TRUE	-0.47803	0.609025	TRUE	-0.67057	0.329849	TRUE	10.4263	11.2149	10.9334	9.82297	10.3526	11.4416	NA	NA	NA	7.58472	NA	7.56188	8.83071	9.1901	9.01995	8.38776	NA	9.44534	9.00417	9.12531	10.0298	8.71131
P62807_K121	P62807	H2B1C	Histone H2B type 1-C/E/F/G/I (Histone H2B.1 A) (Histone H2B.a) (H2B/a) (Histone H2B.g) (H2B/g) (Histone H2B.h) (H2B/h) (Histone H2B.k) (H2B/k) (Histone H2B.l) (H2B/l)	2.4094	-3.43479	9.22297e-06	FALSE	-3.80591	4.17388e-07	FALSE	-0.922575	0.302798	FALSE	-2.27539	0.00224808	FALSE	12.6056	12.2465	12.4998	12.6573	13.0139	11.7203	9.7294	8.39197	8.96235	NA	7.2875	9.83888	9.35725	8.34149	11.97	11.4854	11.3375	11.5656	11.0277	10.2419	9.13835	10.5516
P41235_K447	P41235	HNF4A	Hepatocyte nuclear factor 4-alpha (HNF-4-alpha) (Nuclear receptor subfamily 2 group A member 1) (Transcription factor 14) (TCF-14) (Transcription factor HNF-4)	2.4091	0.0989828	0.868325	TRUE	0.557096	0.225936	TRUE	2.17809	0.000177955	TRUE	1.14029	0.030213	TRUE	9.00689	8.4447	NA	9.16098	8.0897	9.46451	NA	8.60588	8.74878	9.54274	8.86394	9.84632	8.62078	9.06272	11.0421	10.1334	10.4196	10.7746	9.80793	10.5699	9.45757	9.17552
P07148_K96	P07148	FABPL	Fatty acid-binding protein, liver (Fatty acid-binding protein 1) (Liver-type fatty acid-binding protein) (L-FABP)	2.4058	-0.0405126	0.929066	TRUE	0.858241	0.0144355	TRUE	0.417893	0.476941	TRUE	0.846731	0.0480261	TRUE	11.7092	10.6414	11.6286	11.6321	11.8826	11.1141	12.9492	14.0788	13.4751	13.0171	13.2417	12.8427	13.2359	13.1429	12.924	12.5702	12.7187	13.6015	14.0844	14.0744	14.0431	13.7435
P26641_K220	P26641	EF1G	Elongation factor 1-gamma (EF-1-gamma) (eEF-1B gamma)	2.3896	-1.76678	0.0499205	TRUE	-3.86531	1.1549e-05	TRUE	-0.419842	0.760382	TRUE	-0.418754	0.742637	TRUE	11.1763	10.826	11.4813	11.0292	11.2125	10.9623	NA	8.50342	9.05212	NA	8.8148	NA	4.07252	8.32716	10.4278	10.6286	9.33756	10.9888	10.6236	9.84574	10.4419	10.4635
P26447_K48	P26447	S10A4	Protein S100-A4 (Calvasculin) (Metastasin) (Placental calcium-binding protein) (Protein Mts1) (S100 calcium-binding protein A4)	2.3876	-0.49165	0.552128	TRUE	-0.738808	0.307239	TRUE	-0.943055	0.406315	TRUE	-0.7429	0.495983	TRUE	11.5251	NA	NA	11.4433	NA	10.7784	NA	11.6493	NA	12.4168	12.0021	NA	12.6443	11.2253	12.8334	NA	12.1822	13.7529	13.9154	13.0479	NA	NA
P46776_K47	P46776	RL27A	Large ribosomal subunit protein uL15 (60S ribosomal protein L27a)	2.3808	-1.27188	0.00173073	TRUE	-1.69249	6.75599e-05	TRUE	-0.881214	0.140281	TRUE	-0.966215	0.0575007	TRUE	13.6423	13.0999	13.7799	13.9255	14.0948	13.0019	11.0651	11.748	11.3416	11.7578	11.5249	10.3722	11.7101	11.3444	12.3388	11.8614	11.9021	13.0287	12.4039	11.9903	12.4495	12.5949
P40939_K411	P40939	ECHA	Trifunctional enzyme subunit alpha, mitochondrial (78 kDa gastrin-binding protein) (Monolysocardiolipin acyltransferase) (EC 2.3.1.-) (TP-alpha) [Includes: Long-chain enoyl-CoA hydratase (EC 4.2.1.17); Long chain 3-hydroxyacyl-CoA dehydrogenase (EC 1.1.1.211)]	2.3623	-1.44521	0.00360788	TRUE	0.463261	0.389251	TRUE	0.483827	0.568142	TRUE	0.535628	0.455907	TRUE	11.8045	11.8726	11.2786	12.3966	12.1689	12.5387	10.2883	12.8181	10.2759	9.51449	13.0175	13.3264	12.088	12.2114	12.9379	13.0121	13.1433	12.6957	13.207	13.9206	13.0849	12.9224
P02545_K108	P02545	LMNA	Prelamin-A/C [Cleaved into: Lamin-A/C (70 kDa lamin) (Renal carcinoma antigen NY-REN-32)]	2.357	0.56978	0.18744	TRUE	0.487045	0.247742	TRUE	-0.52437	0.425208	TRUE	-0.183963	0.821037	TRUE	12.3217	NA	12.3525	12.5383	NA	11.9215	12.4308	12.4998	NA	12.6501	13.1414	14.001	13.5087	13.6686	12.5605	12.5934	12.8229	12.7747	13.0096	12.9609	NA	12.7933
P18077_K73	P18077	RL35A	Large ribosomal subunit protein eL33 (60S ribosomal protein L35a) (Cell growth-inhibiting gene 33 protein)	2.3541	-0.508108	0.426965	TRUE	-0.758357	0.233077	TRUE	-1.07237	0.214746	TRUE	-0.81437	0.306434	TRUE	12.7615	11.9624	12.2156	13.0171	12.9552	11.3421	NA	10.7906	9.83564	10.1603	10.7166	NA	10.7277	10.3327	10.7734	10.2341	10.7429	11.6434	11.4407	10.8102	11.4318	11.5115
P55084_K253	P55084	ECHB	Trifunctional enzyme subunit beta, mitochondrial (TP-beta) [Includes: 3-ketoacyl-CoA thiolase (EC 2.3.1.155) (EC 2.3.1.16) (Acetyl-CoA acyltransferase) (Beta-ketothiolase)]	2.3462	-0.104914	0.866605	TRUE	0.980847	0.0502773	TRUE	0.564903	0.491024	TRUE	1.01914	0.0922106	TRUE	9.56531	8.82056	9.93013	9.75863	9.0431	9.99652	9.42592	10.8658	8.62665	9.16301	11.1635	8.99677	11.452	10.2894	10.9146	10.579	10.3005	11.1255	11.6346	10.8106	10.7495	11.4551
Q04828_K270	Q04828	AK1C1	Aldo-keto reductase family 1 member C1 (EC 1.1.1.-) (EC 1.1.1.112) (EC 1.1.1.209) (EC 1.1.1.210) (EC 1.1.1.357) (EC 1.1.1.51) (EC 1.1.1.53) (EC 1.1.1.62) (EC 1.3.1.20) (20-alpha-hydroxysteroid dehydrogenase) (20-alpha-HSD) (EC 1.1.1.149) (Chlordecone reductase homolog HAKRC) (Dihydrodiol dehydrogenase 1) (DD1) (High-affinity hepatic bile acid-binding protein) (HBAB)	2.3346	0.102702	0.891626	TRUE	0.100139	0.881595	TRUE	0.820734	0.346231	TRUE	0.146711	0.896002	TRUE	10.3718	11.0832	9.69049	10.8159	10.9589	9.74823	NA	9.85006	10.1578	11.0067	10.9746	11.2909	10.8503	10.8556	12.1143	12.398	11.584	11.478	11.2281	11.5865	11.6772	12.0187
P10809_K130	P10809	CH60	60 kDa heat shock protein, mitochondrial (EC 5.6.1.7) (60 kDa chaperonin) (Chaperonin 60) (CPN60) (Heat shock protein 60) (HSP-60) (Hsp60) (HuCHA60) (Mitochondrial matrix protein P1) (P60 lymphocyte protein)	2.3268	-1.46847	0.0501527	TRUE	1.46423	0.0346124	TRUE	0.67461	0.548547	TRUE	0.343651	0.799002	TRUE	11.7665	NA	NA	11.1438	NA	11.2472	NA	10.6983	NA	7.8751	13.7519	NA	12.8211	12.5666	11.6477	NA	11.9399	12.175	11.4263	12.0902	NA	NA
P55072_K60	P55072	TERA	Transitional endoplasmic reticulum ATPase (TER ATPase) (EC 3.6.4.6) (15S Mg(2+)-ATPase p97 subunit) (Valosin-containing protein) (VCP)	2.3199	-0.889491	0.178286	TRUE	-1.92192	0.00149018	TRUE	-0.699498	0.462059	TRUE	-0.750053	0.301203	TRUE	11.7284	11.5665	11.4564	11.3571	11.951	10.4859	NA	NA	9.70605	9.59287	NA	7.50322	9.70084	9.87335	10.3063	10.1228	NA	10.8689	10.5145	9.87852	10.0534	10.827
Q9Y3F4_K156	Q9Y3F4	STRAP	Serine-threonine kinase receptor-associated protein (MAP activator with WD repeats) (UNR-interacting protein) (WD-40 repeat protein PT-WD)	2.3151	-2.04303	7.18676e-08	TRUE	-1.98124	3.42706e-07	TRUE	-0.97956	0.0364036	TRUE	-1.15979	0.00361644	TRUE	11.7628	10.8434	11.6305	11.9582	11.3929	11.3608	9.95848	9.33791	9.73884	10.1907	9.64318	9.20572	9.77431	9.74517	10.8076	9.66485	9.40575	10.7866	10.7154	9.49752	9.87724	10.191
P27824_K283	P27824	CALX	Calnexin (IP90) (Major histocompatibility complex class I antigen-binding protein p88) (p90)	2.3136	0.288315	0.7522	TRUE	0.622865	0.416913	TRUE	0.093748	0.960885	TRUE	0.31992	0.834103	TRUE	11.9453	NA	12.661	NA	NA	13.6699	14.0879	13.9286	NA	NA	13.3812	15.0998	NA	14.2748	NA	12.9818	13.6068	12.8105	NA	13.9166	NA	13.5192
O75521_K92	O75521	ECI2	Enoyl-CoA delta isomerase 2 (EC 5.3.3.8) (DRS-1) (Delta(3),delta(2)-enoyl-CoA isomerase) (D3,D2-enoyl-CoA isomerase) (Diazepam-binding inhibitor-related protein 1) (DBI-related protein 1) (Dodecenoyl-CoA isomerase) (Hepatocellular carcinoma-associated antigen 88) (Peroxisomal 3,2-trans-enoyl-CoA isomerase) (pECI) (Renal carcinoma antigen NY-REN-1)	2.3088	0.703408	0.0292049	TRUE	1.43355	3.04727e-05	TRUE	0.820923	0.0709198	TRUE	0.937687	0.0150572	TRUE	8.77853	9.15074	9.57345	8.97254	8.86694	9.92552	10.9341	10.7397	10.6811	11.2754	11.7869	11.8129	11.0767	11.3882	10.0301	10.8213	10.7659	9.61277	10.5233	10.9908	10.586	10.8416
P26373_K88	P26373	RL13	Large ribosomal subunit protein eL13 (60S ribosomal protein L13) (Breast basic conserved protein 1)	2.2901	-9.4897	7.38722e-07	TRUE	-2.6006	0.0194058	TRUE	-0.981562	0.559101	TRUE	-1.10391	0.434272	TRUE	13.4109	12.1794	13.8307	13.9855	13.6343	12.9418	NA	1.91512	NA	NA	7.6914	NA	10.4329	10.2862	11.1255	10.6278	11.6771	13.8677	11.962	10.3674	11.7873	12.7861
P04406_K215	P04406	G3P	Glyceraldehyde-3-phosphate dehydrogenase (GAPDH) (EC 1.2.1.12) (Peptidyl-cysteine S-nitrosylase GAPDH) (EC 2.6.99.-)	2.2871	0.881785	0.0237842	TRUE	1.7357	1.37741e-05	TRUE	0.912104	0.0771422	TRUE	0.845034	0.0864916	TRUE	11.458	NA	11.8156	11.2983	NA	11.4877	13.9754	12.9329	NA	14.1964	13.4595	14.0647	13.2575	13.6787	12.4907	12.575	12.3629	11.9542	11.89	12.6209	NA	12.2075
P62266_K25	P62266	RS23	Small ribosomal subunit protein uS12 (40S ribosomal protein S23)	2.2835	-2.43309	0.000154098	TRUE	-2.06095	7.25401e-05	TRUE	-0.844116	0.254196	TRUE	-0.562174	0.407119	TRUE	12.5373	11.895	13.4145	12.8768	13.0248	12.3676	NA	8.7364	NA	9.4463	9.20551	9.68311	10.2688	10.1958	11.1329	11.5437	10.6484	12.0863	11.9645	11.0013	11.6829	12.3049
Q92979_K68	Q92979	NEP1	Ribosomal RNA small subunit methyltransferase NEP1 (EC 2.1.1.-) (18S rRNA (pseudouridine(1248)-N1)-methyltransferase) (18S rRNA Psi1248 methyltransferase) (Nucleolar protein EMG1 homolog) (Protein C2f) (Ribosome biogenesis protein NEP1)	2.2798	-2.28038	0.000746769	TRUE	-2.21586	0.000349058	TRUE	-1.09522	0.183371	TRUE	-0.405238	0.641716	TRUE	11.1723	NA	11.5677	11.3304	NA	10.9948	8.34277	NA	NA	10.1557	NA	9.11091	9.58296	9.50799	9.88065	8.29335	NA	10.5377	10.8458	10.0845	NA	10.761
O95347_K1160	O95347	SMC2	Structural maintenance of chromosomes protein 2 (SMC protein 2) (SMC-2) (Chromosome-associated protein E) (hCAP-E) (XCAP-E homolog)	2.2794	-0.193967	0.626919	TRUE	-0.579088	0.0302849	TRUE	-0.0151474	0.981657	TRUE	-0.560127	0.0887681	TRUE	10.0562	NA	9.66081	9.9407	NA	9.2961	NA	NA	NA	9.00665	NA	8.79319	8.68807	8.28246	8.53534	8.89676	NA	8.85846	8.63402	8.48022	NA	8.64908
O00303_K161	O00303	EIF3F	Eukaryotic translation initiation factor 3 subunit F (eIF3f) (Deubiquitinating enzyme eIF3f) (EC 3.4.19.12) (Eukaryotic translation initiation factor 3 subunit 5) (eIF-3-epsilon) (eIF3 p47)	2.271	-2.27059	0.108561	TRUE	-5.98647	0.000327429	TRUE	-0.812521	0.755813	TRUE	-0.631975	0.767311	TRUE	NA	11.0722	11.6002	11.5022	11.1477	NA	7.9184	NA	NA	9.05043	NA	1.29293	8.93219	NA	10.2554	9.861	NA	NA	10.2625	NA	10.5421	10.2499
P33778_K16_K17_K21	P33778	H2B1B	Histone H2B type 1-B (H2B-clustered histone 3) (Histone H2B.1) (Histone H2B.f) (H2B/f)	2.2619	-1.05677	0.00647369	FALSE	-2.22153	5.61655e-06	FALSE	-1.53103	0.00383385	FALSE	-2.09854	3.3883e-05	FALSE	NA	11.0885	10.6567	11.0347	11.4133	NA	9.65545	9.95847	9.9917	10.3546	9.1001	8.75122	8.52346	NA	9.45022	8.72049	10.2756	NA	8.53586	NA	9.64291	8.57096
P06703_K35	P06703	S10A6	Protein S100-A6 (Calcyclin) (Growth factor-inducible protein 2A9) (MLN 4) (Prolactin receptor-associated protein) (PRA) (S100 calcium-binding protein A6)	2.2616	0.17217	0.843334	TRUE	-1.47324	0.0230166	TRUE	-0.902644	0.377985	TRUE	-1.1047	0.183922	TRUE	10.9509	NA	10.9325	10.7658	NA	10.4054	11.0272	NA	NA	11.0489	NA	11.2667	12.2056	12.5653	11.8156	12.1738	NA	12.4136	11.7499	11.2331	NA	12.2381
P63244_K183	P63244	RACK1	Small ribosomal subunit protein RACK1 (Cell proliferation-inducing gene 21 protein) (Guanine nucleotide-binding protein subunit beta-2-like 1) (Guanine nucleotide-binding protein subunit beta-like protein 12.3) (Human lung cancer oncogene 7 protein) (HLC-7) (Receptor for activated C kinase) (Receptor of activated protein C kinase 1) [Cleaved into: Small ribosomal subunit protein RACK1, N-terminal…	2.2548	-0.689838	0.169619	TRUE	-1.35226	0.00885017	TRUE	-0.523394	0.536147	TRUE	-0.492755	0.463855	TRUE	11.691	11.3515	11.4524	12.0683	11.6825	11.2841	10.2303	NA	10.6216	9.42614	NA	9.36961	9.96422	9.43773	10.3618	9.64216	NA	11.4461	11.133	9.9537	11.0308	10.9655
Q96I59_K353	Q96I59	SYNM	Probable asparagine--tRNA ligase, mitochondrial (EC 6.1.1.22) (Asparaginyl-tRNA synthetase) (AsnRS)	2.2519	-0.0215182	0.963647	TRUE	1.23641	0.000548095	TRUE	0.741204	0.140802	TRUE	1.19661	0.00318512	TRUE	9.49897	9.20007	9.16564	8.85701	8.76424	9.57292	8.67625	10.6916	9.94747	8.93901	11.166	11.6887	10.8079	10.4839	9.8105	9.7577	10.536	9.82337	10.6035	10.6886	10.9998	10.2949
P23396_K10	P23396	RS3	Small ribosomal subunit protein uS3 (40S ribosomal protein S3) (EC 4.2.99.18)	2.2492	-1.78044	1.67786e-05	TRUE	-1.8219	1.79297e-05	TRUE	-1.11155	0.0395857	TRUE	-1.0994	0.0198839	TRUE	12.9035	12.6749	13.0668	13.01	13.5185	12.149	11.1795	10.1099	11.0224	10.7234	10.8828	11.2917	11.5965	10.774	11.2245	11.2524	11.0265	11.9325	11.7481	11.0859	11.7247	11.7214
P62273_K33	P62273	RS29	Small ribosomal subunit protein uS14 (40S ribosomal protein S29)	2.2479	-2.09375	0.00370631	TRUE	-1.48406	0.0442772	TRUE	-0.831242	0.433983	TRUE	-0.834754	0.312397	TRUE	11.8966	11.0149	11.7519	11.5071	11.8164	10.7186	NA	NA	8.34399	9.28436	NA	NA	9.63003	9.75625	10.7003	9.46195	NA	10.5581	10.3239	9.15681	10.4726	10.9022
Q8NEZ4_K2809_K2814	Q8NEZ4	KMT2C	Histone-lysine N-methyltransferase 2C (Lysine N-methyltransferase 2C) (EC 2.1.1.364) (Homologous to ALR protein) (Myeloid/lymphoid or mixed-lineage leukemia protein 3)	2.2468	-1.23053	0.00134402	FALSE	-0.772015	0.0280672	FALSE	1.70637	6.38071e-05	FALSE	0.521957	0.218802	FALSE	11.0094	9.8866	10.5225	10.1377	10.5267	10.6496	NA	9.93338	8.9568	8.72572	10.0635	9.51751	9.25515	9.89346	12.6593	12.2182	12.2287	11.5369	11.3074	11.2714	10.5507	10.7883
P36957_K277	P36957	ODO2	Dihydrolipoyllysine-residue succinyltransferase component of 2-oxoglutarate dehydrogenase complex, mitochondrial (EC 2.3.1.61) (2-oxoglutarate dehydrogenase complex component E2) (OGDC-E2) (Dihydrolipoamide succinyltransferase component of 2-oxoglutarate dehydrogenase complex) (E2K)	2.245	1.84687	6.35636e-08	TRUE	2.15941	5.34484e-09	TRUE	0.677687	0.110475	TRUE	1.57974	3.0339e-06	TRUE	10.0729	10.2827	9.88361	9.61872	10.831	10.5441	12.1402	12.2057	11.8371	NA	12.9622	12.8881	NA	12.043	NA	11.3034	11.4586	11.0097	12.3233	12.5391	11.9585	11.5891
P07148_K78	P07148	FABPL	Fatty acid-binding protein, liver (Fatty acid-binding protein 1) (Liver-type fatty acid-binding protein) (L-FABP)	2.2441	-3.21102	8.7835e-07	TRUE	-1.11036	0.0690591	TRUE	0.434813	0.654758	TRUE	0.228613	0.825529	TRUE	9.3226	9.0232	9.6258	9.37931	9.36867	9.07057	NA	7.03548	8.95996	7.89852	8.39514	NA	8.96081	9.20802	10.7777	10.6644	10.215	11.2771	12.2249	10.5718	10.9858	11.2038
Q9GZZ1_K37	Q9GZZ1	NAA50	N-alpha-acetyltransferase 50 (hNaa50p) (EC 2.3.1.258) (N-acetyltransferase 13) (N-acetyltransferase 5) (hNAT5) (N-acetyltransferase san homolog) (hSAN) (N-epsilon-acetyltransferase 50) (EC 2.3.1.-) (NatE catalytic subunit)	2.244	0.789319	0.0707345	TRUE	1.34315	0.00287677	TRUE	1.50483	0.00990223	TRUE	1.006	0.0629882	TRUE	8.95838	9.57954	9.20439	8.33203	8.44415	9.96152	8.83652	9.59153	8.67412	9.68319	10.2464	10.288	9.891	10.1431	10.3002	9.96659	11.1239	9.71073	9.89919	10.4903	9.19555	9.4714
P16401_K35	P16401	H15	Histone H1.5 (Histone H1a) (Histone H1b) (Histone H1s-3)	2.2381	#NAME?	NA	TRUE	-3.99541	3.22144e-06	TRUE	-0.201464	0.909436	TRUE	-1.26508	0.184659	TRUE	11.5718	12.0858	10.9711	10.736	11.2037	10.7974	NA	NA	NA	NA	5.34215	7.51172	NA	7.28275	NA	10.4791	11.5193	10.0369	9.52593	9.08563	NA	8.19608
P02545_K180	P02545	LMNA	Prelamin-A/C [Cleaved into: Lamin-A/C (70 kDa lamin) (Renal carcinoma antigen NY-REN-32)]	2.2376	0.194342	0.66182	TRUE	0.461014	0.230066	TRUE	-0.0757129	0.934624	TRUE	0.23805	0.721581	TRUE	11.0618	NA	10.9684	11.4211	NA	10.7139	10.9822	11.1173	NA	10.6242	11.6036	12.1428	13.09	12.2634	11.9016	11.4606	11.4766	12.5915	12.5811	11.6032	NA	12.2618
P55786_K829	P55786	PSA	Puromycin-sensitive aminopeptidase (PSA) (EC 3.4.11.14) (Cytosol alanyl aminopeptidase) (AAP-S)	2.2258	1.92892	3.7858e-06	TRUE	1.84368	3.74282e-06	TRUE	0.598885	0.26122	TRUE	0.528917	0.306487	TRUE	11.6918	NA	11.8109	11.4675	NA	11.9559	14.052	13.3095	NA	14.1883	13.3266	13.9226	13.8907	13.5103	12.3385	12.6879	12.8202	12.0853	12.4704	12.4257	NA	12.3302
P40926_K335	P40926	MDHM	Malate dehydrogenase, mitochondrial (EC 1.1.1.37)	2.2099	-0.538458	0.138224	TRUE	0.363031	0.318089	TRUE	0.0648089	0.939859	TRUE	-0.291437	0.617565	TRUE	11.3741	NA	11.5762	11.6586	NA	11.4072	13.0303	12.3187	NA	13.0983	13.6607	14.0398	13.505	13.2304	11.9474	12.056	12.276	11.8123	12.2239	12.6875	NA	12.1228
P04181_K151	P04181	OAT	Ornithine aminotransferase, mitochondrial (EC 2.6.1.13) (Ornithine delta-aminotransferase) (Ornithine--oxo-acid aminotransferase) [Cleaved into: Ornithine aminotransferase, hepatic form; Ornithine aminotransferase, renal form]	2.2023	-2.85145	4.01293e-05	TRUE	-1.96104	0.000360094	TRUE	-1.42569	0.0482913	TRUE	-2.59757	0.000153589	TRUE	11.9202	11.3824	11.1206	NA	12.2712	11.2231	NA	8.90415	NA	8.61573	8.46976	10.2632	9.15689	9.61641	10.6825	10.0475	9.31439	10.9306	NA	9.30639	10.1847	10.2866
O14561_K151	O14561	ACPM	Acyl carrier protein, mitochondrial (ACP) (CI-SDAP) (NADH-ubiquinone oxidoreductase 9.6 kDa subunit)	2.2015	0.654326	0.140042	TRUE	1.60801	0.000442102	TRUE	0.299918	0.715582	TRUE	0.593958	0.324924	TRUE	9.33881	9.33954	9.80348	9.19808	9.24282	10.2466	10.5125	11.1069	9.75282	9.84726	12.2112	12.6958	11.895	11.9935	10.0945	9.5571	10.5837	9.89076	10.8577	10.9861	10.2352	10.4328
Q99879_K21_K17	Q99879	H2B1M	Histone H2B type 1-M (Histone H2B.e) (H2B/e)	2.1996	-3.73079	8.59205e-05	FALSE	-3.15195	8.80924e-06	FALSE	-0.819379	0.221174	FALSE	-2.82223	0.000115364	FALSE	11.9118	12.5989	12.0125	NA	11.0511	12.6413	NA	NA	NA	8.0806	NA	8.41548	8.39667	9.59885	11.4477	10.9026	NA	11.0584	NA	10.0246	8.54347	9.00729
P09622_K66	P09622	DLDH	Dihydrolipoyl dehydrogenase, mitochondrial (EC 1.8.1.4) (Dihydrolipoamide dehydrogenase) (Glycine cleavage system L protein)	2.1996	0.515751	0.0590966	TRUE	1.06236	0.00013297	TRUE	0.129032	0.787128	TRUE	0.484541	0.184659	TRUE	12.9532	NA	NA	12.7443	NA	12.6445	NA	13.0766	NA	13.2164	13.7509	NA	14.1703	13.742	13.0063	NA	12.8654	13.396	13.3008	13.3209	NA	NA
P07355_K169	P07355	ANXA2	Annexin A2 (Annexin II) (Annexin-2) (Calpactin I heavy chain) (Calpactin-1 heavy chain) (Chromobindin-8) (Lipocortin II) (Placental anticoagulant protein IV) (PAP-IV) (Protein I) (p36)	2.1993	-1.16311	0.000578696	TRUE	0.478849	0.16949	TRUE	0.195844	0.758715	TRUE	0.553423	0.219299	TRUE	11.2553	10.9401	11.4411	11.2508	11.4545	11.0219	9.56427	10.9711	9.4479	10.0451	11.8857	12.6991	11.5807	11.7986	12.0821	12.1897	11.8312	11.8845	12.272	12.9416	12.4727	12.3899
P51858_K151	P51858	HDGF	Hepatoma-derived growth factor (HDGF) (High mobility group protein 1-like 2) (HMG-1L2)	2.193	-1.409	0.0384398	TRUE	1.10004	0.153752	TRUE	1.21374	0.301587	TRUE	0.525047	0.660552	TRUE	NA	9.98862	10.2763	NA	9.10571	NA	9.94223	9.62986	9.70091	NA	12.2271	11.7101	NA	NA	NA	10.4569	11.3746	NA	NA	NA	10.5984	10.2699
Q02543_K136	Q02543	RL18A	Large ribosomal subunit protein eL20 (60S ribosomal protein L18a)	2.1901	-1.15729	0.242618	TRUE	-2.63774	0.00300501	TRUE	-0.335322	0.849705	TRUE	-0.135126	0.936517	TRUE	11.0795	10.7416	10.9051	11.464	11.3595	10.4805	NA	NA	9.00053	9.67825	NA	3.77495	9.46615	9.97048	10.1523	10.1342	NA	10.9828	11.2122	10.1424	10.7124	10.6406
Q02878_K239	Q02878	RL6	Large ribosomal subunit protein eL6 (60S ribosomal protein L6) (Neoplasm-related protein C140) (Tax-responsive enhancer element-binding protein 107) (TaxREB107)	2.1897	#NAME?	NA	TRUE	-0.821125	0.0543436	TRUE	-0.556519	0.416778	TRUE	-1.42875	0.0021335	TRUE	10.2298	10.1456	10.2858	10.8506	10.7455	9.10317	NA	NA	NA	NA	NA	8.87749	8.33891	8.94057	8.36497	9.49352	NA	9.2701	8.9145	8.18671	8.11788	8.32091
P17844_K40	P17844	DDX5	Probable ATP-dependent RNA helicase DDX5 (EC 3.6.4.13) (DEAD box protein 5) (RNA helicase p68)	2.1845	-1.17022	0.0726644	TRUE	-1.14764	0.084087	TRUE	-0.666809	0.480967	TRUE	-0.143005	0.909971	TRUE	10.8413	NA	11.1061	NA	NA	11.7482	9.29716	NA	NA	8.33882	NA	NA	8.809	9.36533	9.29827	8.72757	NA	10.0568	NA	10.8651	NA	9.464
P10809_K473	P10809	CH60	60 kDa heat shock protein, mitochondrial (EC 5.6.1.7) (60 kDa chaperonin) (Chaperonin 60) (CPN60) (Heat shock protein 60) (HSP-60) (Hsp60) (HuCHA60) (Mitochondrial matrix protein P1) (P60 lymphocyte protein)	2.165	-0.506396	0.281138	TRUE	1.40448	0.00284993	TRUE	0.49463	0.524841	TRUE	0.477612	0.485629	TRUE	11.2909	11.6412	11.5695	10.9001	11.1306	11.5476	11.0383	11.0991	10.6056	8.22092	13.6708	13.5823	12.6881	11.9609	11.8261	11.4339	12.0018	11.6568	11.919	12.1255	11.5597	11.7659
P24534_K7	P24534	EF1B	Elongation factor 1-beta (EF-1-beta)	2.1649	-0.632257	0.381074	TRUE	-0.552735	0.350013	TRUE	-0.602748	0.46828	TRUE	-0.108202	0.918817	TRUE	9.94361	11.1098	NA	10.5084	10.9656	11.0117	NA	7.8226	NA	NA	8.33251	NA	8.59042	NA	9.36864	NA	8.68148	9.57728	9.29531	9.16586	10.0757	NA
P48047_K158	P48047	ATPO	ATP synthase subunit O, mitochondrial (ATP synthase peripheral stalk subunit OSCP) (Oligomycin sensitivity conferral protein) (OSCP)	2.1563	2.87765	3.3345e-09	TRUE	1.79296	7.96107e-05	TRUE	1.07853	0.079815	TRUE	1.51352	0.00276313	TRUE	7.87979	7.73028	NA	8.51226	8.49472	8.56185	NA	10.6582	10.6399	10.6273	10.8781	NA	10.4233	10.2172	9.20048	NA	10.1316	8.86876	9.99539	9.98786	9.99763	NA
P46781_K52	P46781	RS9	Small ribosomal subunit protein uS4 (40S ribosomal protein S9)	2.1556	-2.635	0.00575475	TRUE	-2.70069	0.00282834	TRUE	-0.973841	0.507304	TRUE	-0.954512	0.455907	TRUE	14.2289	13.2223	14.1166	14.4403	14.2637	13.0713	NA	11.7483	10.6213	11.2828	12.1264	8.66122	13.1672	12.6296	12.4091	12.1096	12.1421	13.262	12.8346	11.7661	13.0205	13.368
P38117_K110	P38117	ETFB	Electron transfer flavoprotein subunit beta (Beta-ETF)	2.1523	1.13541	0.000174569	TRUE	1.41683	2.92493e-06	TRUE	0.669701	0.0773301	TRUE	1.08098	0.00166123	TRUE	10.7828	NA	10.9041	11.0824	NA	11.4566	13.3338	12.844	NA	13.4291	13.2423	13.414	13.2356	12.6475	12.2064	11.7576	11.9973	11.9136	12.4435	12.4397	NA	12.1983
Q9NTX5_K4_K9	Q9NTX5	ECHD1	Ethylmalonyl-CoA decarboxylase (EC 4.1.1.94) (Enoyl-CoA hydratase domain-containing protein 1) (Methylmalonyl-CoA decarboxylase) (MMCD)	2.1477	2.23351	2.01905e-07	TRUE	1.73094	1.69825e-05	TRUE	2.19937	1.26544e-05	TRUE	2.7889	5.69468e-07	TRUE	NA	NA	9.89142	9.79793	NA	NA	11.3054	12.664	NA	11.7991	11.6053	10.9842	11.1478	NA	11.9353	11.7134	12.1088	NA	12.0939	NA	NA	12.6303
P61313_K5	P61313	RL15	Large ribosomal subunit protein eL15 (60S ribosomal protein L15)	2.1476	-1.09481	0.121963	TRUE	-0.907229	0.155418	TRUE	-0.887477	0.381169	TRUE	-0.997687	0.183774	TRUE	11.2989	10.439	9.71918	10.6701	11.7969	9.62923	NA	8.29643	8.92648	NA	8.51588	9.42535	NA	9.19235	NA	8.97652	8.88912	9.52538	8.6419	9.0498	9.83982	9.35791
Q6NUK1_K336	Q6NUK1	SCMC1	Mitochondrial adenyl nucleotide antiporter SLC25A24 (Mitochondrial ATP-Mg/Pi carrier protein 1) (Mitochondrial Ca(2+)-dependent solute carrier protein 1) (Short calcium-binding mitochondrial carrier protein 1) (SCaMC-1) (Solute carrier family 25 member 24)	2.1453	0.387909	0.214801	TRUE	1.14185	0.000315043	TRUE	0.276523	0.60011	TRUE	0.465049	0.268963	TRUE	11.5786	12.0974	12.1391	12.0363	12.1024	12.0263	13.8169	14.0215	13.8449	14.3583	14.6575	14.754	14.9552	14.505	12.9041	12.9233	12.8825	12.747	13.3647	13.8984	13.3607	13.0827
P00338_K118	P00338	LDHA	L-lactate dehydrogenase A chain (LDH-A) (EC 1.1.1.27) (Cell proliferation-inducing gene 19 protein) (LDH muscle subunit) (LDH-M) (Renal carcinoma antigen NY-REN-59)	2.1419	-1.16529	0.00252287	TRUE	0.0836659	0.865287	TRUE	0.322041	0.576155	TRUE	0.426219	0.343803	TRUE	7.78042	8.56219	NA	9.3127	8.91811	8.21223	NA	NA	8.08527	9.2576	9.78312	NA	9.98682	NA	9.39096	NA	10.1989	9.40578	10.5324	9.45713	9.8882	NA
P33991_K762	P33991	MCM4	DNA replication licensing factor MCM4 (EC 3.6.4.12) (CDC21 homolog) (P1-CDC21)	2.1357	-2.21944	3.72327e-06	TRUE	-1.13158	0.00553529	TRUE	-0.506855	0.438113	TRUE	-0.683683	0.193656	TRUE	11.0181	10.846	11.1115	11.6998	12.1476	10.4476	7.42341	8.76841	NA	9.21414	9.51421	8.83995	10.0255	9.50109	10.0194	9.52798	9.37535	9.83691	9.74696	9.51109	9.58828	9.82931
P15170_K246	P15170	ERF3A	Eukaryotic peptide chain release factor GTP-binding subunit ERF3A (Eukaryotic peptide chain release factor subunit 3a) (eRF3a) (EC 3.6.5.-) (G1 to S phase transition protein 1 homolog)	2.1296	0.829715	0.00698271	TRUE	1.03708	0.000550775	TRUE	0.134507	0.822375	TRUE	0.369802	0.401066	TRUE	13.175	NA	12.9485	13.1907	NA	13.6899	14.2558	13.7202	NA	14.3113	14.2906	14.3016	14.617	14.1933	13.2975	13.0456	13.6788	13.1795	13.6759	13.6209	NA	13.2323
Q01082_K1249	Q01082	SPTB2	Spectrin beta chain, non-erythrocytic 1 (Beta-II spectrin) (Fodrin beta chain) (Spectrin, non-erythroid beta chain 1)	2.124	-2.50555	2.88669e-05	TRUE	-1.31409	0.0121008	TRUE	-0.0799181	0.949941	TRUE	-0.219987	0.819496	TRUE	10.7967	9.07412	10.4622	10.6593	10.8814	9.22395	NA	7.77115	8.64043	8.43193	9.11037	9.9674	9.84185	10.1609	11.3617	11.4538	10.4571	12.3803	10.7997	10.19	10.6876	11.2328
P31930_K163	P31930	QCR1	Cytochrome b-c1 complex subunit 1, mitochondrial (Complex III subunit 1) (Core protein I) (Ubiquinol-cytochrome-c reductase complex core protein 1)	2.1228	0.352619	0.606865	TRUE	0.307644	0.668546	TRUE	0.616057	0.568142	TRUE	0.162148	0.870798	TRUE	7.35477	8.72804	NA	8.34616	8.43232	6.93943	NA	8.34477	NA	7.67261	9.17007	NA	7.36309	NA	8.49402	NA	9.02282	NA	8.32873	7.38872	8.61048	NA
Q01082_K1678	Q01082	SPTB2	Spectrin beta chain, non-erythrocytic 1 (Beta-II spectrin) (Fodrin beta chain) (Spectrin, non-erythroid beta chain 1)	2.1217	0.301766	0.405086	TRUE	0.490607	0.141302	TRUE	-0.0980895	0.89762	TRUE	0.266077	0.640005	TRUE	10.4958	NA	10.7601	10.4399	NA	10.5153	10.9499	11.7455	NA	11.7316	12.1009	11.7218	12.0472	11.8257	11.7565	11.2163	11.5403	12.4634	11.7986	11.3579	NA	11.5642
P22307_K453	P22307	SCP2	Sterol carrier protein 2 (SCP-2) (Acetyl-CoA C-myristoyltransferase) (EC 2.3.1.155) (Non-specific lipid-transfer protein) (NSL-TP) (Propanoyl-CoA C-acyltransferase) (EC 2.3.1.176) (SCP-2/3-oxoacyl-CoA thiolase) (SCP-2/thiolase) (EC 2.3.1.16) (SCP-chi) (SCPX) (Sterol carrier protein X) (SCP-X)	2.1143	0.631353	0.0868723	TRUE	0.964911	0.00599519	TRUE	0.150229	0.836932	TRUE	0.499353	0.323028	TRUE	11.0333	NA	11.2039	11.282	NA	11.1737	11.9364	12.9114	NA	12.2758	13.3107	13.1339	13.5553	12.7947	11.6894	11.1054	12.1661	12.0388	12.7559	12.7028	NA	12.5115
P12277_K313	P12277	KCRB	Creatine kinase B-type (EC 2.7.3.2) (Brain creatine kinase) (B-CK) (Creatine kinase B chain) (Creatine phosphokinase B-type) (CPK-B)	2.0931	0.0537447	0.913422	TRUE	0.399669	0.25707	TRUE	-0.245435	0.683597	TRUE	-0.280906	0.626233	TRUE	13.031	NA	NA	12.5972	NA	12.5156	NA	15.3626	NA	16.3445	14.8181	NA	15.4529	14.3184	13.0968	NA	13.1295	13.0932	12.6498	12.6216	NA	NA
P17844_K351	P17844	DDX5	Probable ATP-dependent RNA helicase DDX5 (EC 3.6.4.13) (DEAD box protein 5) (RNA helicase p68)	2.0923	-1.93194	9.4866e-06	TRUE	-1.03497	0.013444	TRUE	-0.492221	0.477723	TRUE	-0.669621	0.187133	TRUE	13.1269	12.038	12.622	12.8249	12.8722	11.7264	9.36365	NA	9.52998	9.83657	NA	11.0158	10.6593	9.98162	10.5707	11.1722	NA	11.0955	10.8313	10.6986	11.2865	11.1721
P43243_K473	P43243	MATR3	Matrin-3	2.0918	-1.98635	0.000155994	TRUE	-2.52699	7.57238e-06	TRUE	-0.7699	0.341165	TRUE	-0.988844	0.123724	TRUE	12.0745	12.2523	11.9144	12.8772	13.0979	11.5826	10.1339	10.3383	9.21256	10.0946	9.84233	9.30876	9.31586	10.1093	11.6705	11.4177	10.7585	11.3455	11.0517	10.4144	11.1734	11.4768
P55036_K40	P55036	PSMD4	26S proteasome non-ATPase regulatory subunit 4 (26S proteasome regulatory subunit RPN10) (26S proteasome regulatory subunit S5A) (Antisecretory factor 1) (AF) (ASF) (Multiubiquitin chain-binding protein)	2.0887	-1.66817	4.48095e-05	TRUE	-1.5031	0.00025661	TRUE	-1.02827	0.0574857	TRUE	-0.390874	0.453418	TRUE	11.0553	10.7511	11.4108	11.0911	11.1365	10.2839	8.81574	NA	8.96001	9.05945	NA	8.15462	9.85251	9.15806	9.58173	9.12274	NA	10.1375	10.193	9.94374	10.362	10.6178
Q9NR30_K448	Q9NR30	DDX21	Nucleolar RNA helicase 2 (EC 3.6.4.13) (DEAD box protein 21) (Gu-alpha) (Nucleolar RNA helicase Gu) (Nucleolar RNA helicase II) (RH II/Gu)	2.0827	-1.586	9.52094e-05	TRUE	-1.76342	3.06781e-05	TRUE	-0.526671	0.368206	TRUE	-0.253801	0.671622	TRUE	12.6289	12.0238	13.0111	12.5375	11.9829	12.1279	NA	10.5351	10.5205	9.07968	10.4999	NA	9.60029	10.4119	10.7857	10.6888	11.3515	11.5554	11.645	11.3464	11.8623	11.7237
P08559_K83	P08559	ODPA	Pyruvate dehydrogenase E1 component subunit alpha, somatic form, mitochondrial (EC 1.2.4.1) (PDHE1-A type I)	2.0806	1.12506	0.00166467	TRUE	2.08296	3.48502e-07	TRUE	0.810901	0.111788	TRUE	1.08843	0.0123395	TRUE	10.1472	11.9382	11.4144	10.9335	11.0622	11.4837	12.05	12.2692	11.6796	11.7731	13.6701	13.6637	12.8797	13.0539	12.2058	11.6488	12.1085	11.5608	11.8821	12.1901	11.9442	11.6247
Q08752_K56	Q08752	PPID	Peptidyl-prolyl cis-trans isomerase D (PPIase D) (EC 5.2.1.8) (40 kDa peptidyl-prolyl cis-trans isomerase) (Cyclophilin-40) (CYP-40) (Cyclophilin-related protein) (Rotamase D)	2.0773	-3.48802	0.000595818	TRUE	-2.3169	0.000748141	TRUE	-1.08344	0.234179	TRUE	-1.65245	0.0246682	TRUE	11.1953	10.4051	10.2801	11.2521	10.9236	9.76383	NA	7.10899	NA	NA	7.36463	NA	7.97649	9.52019	10.1015	9.74199	9.07143	9.13888	9.46398	8.078	8.93783	9.6149
P27635_K74	P27635	RL10	Large ribosomal subunit protein uL16 (60S ribosomal protein L10) (Laminin receptor homolog) (Protein QM) (Ribosomal protein L10) (Tumor suppressor QM)	2.076	-0.476735	0.419245	TRUE	-0.928106	0.0685947	TRUE	-0.644376	0.423851	TRUE	-1.71293	0.0064482	TRUE	12.093	12.5132	11.8823	NA	12.124	11.4748	10.1959	NA	NA	10.3202	NA	10.6307	10.2807	9.60344	10.785	10.4259	NA	11.0531	NA	9.82053	10.2004	9.62956
P13667_K211	P13667	PDIA4	Protein disulfide-isomerase A4 (EC 5.3.4.1) (Endoplasmic reticulum resident protein 70) (ER protein 70) (ERp70) (Endoplasmic reticulum resident protein 72) (ER protein 72) (ERp-72) (ERp72)	2.0756	-2.70457	0.000166221	TRUE	-3.17095	7.18164e-06	TRUE	-1.2598	0.177214	TRUE	-1.88721	0.0131874	TRUE	12.6311	11.6995	12.5221	12.6128	12.6241	11.5511	NA	9.3384	9.37154	9.55028	8.38799	9.36009	9.75151	8.98835	11.6305	11.2034	10.6108	12.1062	11.9742	10.4376	10.2727	10.5242
Q01082_K1011	Q01082	SPTB2	Spectrin beta chain, non-erythrocytic 1 (Beta-II spectrin) (Fodrin beta chain) (Spectrin, non-erythroid beta chain 1)	2.0755	0.374938	0.478223	TRUE	0.199242	0.703128	TRUE	0.0291629	0.980835	TRUE	0.466423	0.479765	TRUE	8.2841	8.94011	9.92743	7.69309	8.81524	9.44772	10.0962	10.1954	NA	9.21886	8.93328	10.5617	10.3055	9.87362	10.1156	9.70056	9.97639	10.8369	9.66119	9.74659	10.7207	10.1741
P10412_K127	P10412	H14	Histone H1.4 (Histone H1b) (Histone H1s-4)	2.0711	-0.982498	0.288814	TRUE	0.708589	0.416913	TRUE	2.14697	0.0566925	TRUE	1.24602	0.216107	TRUE	10.3897	10.466	10.3353	9.54247	9.39348	10.3519	5.60319	NA	8.45073	NA	9.5897	9.40442	NA	9.33564	NA	11.2626	12.0754	11.2121	10.4799	11.5016	10.3438	10.0157
Q6YN16_K87	Q6YN16	HSDL2	Hydroxysteroid dehydrogenase-like protein 2 (EC 1.-.-.-) (Short chain dehydrogenase/reductase family 13C member 1)	2.0685	1.40209	2.39814e-08	TRUE	1.80085	9.85839e-11	TRUE	0.618591	0.0506265	TRUE	0.951315	0.000252851	TRUE	11.1249	10.7718	10.9967	10.6737	11.0845	11.283	11.6884	12.0986	12.2761	12.0324	12.784	12.6755	12.1777	12.1334	11.875	12.0798	12.4366	12.006	12.5721	12.8661	12.7112	12.287
P48047_K199	P48047	ATPO	ATP synthase subunit O, mitochondrial (ATP synthase peripheral stalk subunit OSCP) (Oligomycin sensitivity conferral protein) (OSCP)	2.064	0.616434	0.218168	TRUE	1.23103	0.0138212	TRUE	0.64228	0.42798	TRUE	0.804461	0.20835	TRUE	9.31154	7.9426	NA	10.1137	9.46379	9.73233	NA	10.2805	8.51983	9.51578	11.6869	NA	10.9141	10.6994	10.0325	NA	10.194	10.1333	10.4836	10.3537	10.3256	NA
Q8IYB8_K220	Q8IYB8	SUV3	ATP-dependent RNA helicase SUPV3L1, mitochondrial (EC 3.6.4.13) (Suppressor of var1 3-like protein 1) (SUV3-like protein 1)	2.0628	0.474471	0.192816	TRUE	1.94946	1.36431e-06	TRUE	0.398468	0.510729	TRUE	0.528518	0.274729	TRUE	11.2683	10.4266	11.022	11.4188	11.523	11.2723	11.6902	12.3875	11.3791	11.1067	13.6988	13.8084	13.6645	12.7077	11.4872	11.3082	11.9375	11.8854	12.2097	12.27	11.456	11.9936
Q9UJZ1_K233	Q9UJZ1	STML2	Stomatin-like protein 2, mitochondrial (SLP-2) (EPB72-like protein 2) (Paraprotein target 7) (Paratarg-7)	2.0618	0.929601	0.141363	TRUE	1.76555	0.00423176	TRUE	0.920864	0.326107	TRUE	0.794679	0.371761	TRUE	NA	10.0455	9.43845	NA	9.03364	10.3369	NA	10.9823	10.0273	9.83429	11.6723	11.8271	11.6876	10.7661	10.1068	10.4949	10.519	10.8023	NA	10.8394	10.3026	9.85936
P50502_K160	P50502	F10A1	Hsc70-interacting protein (Hip) (Aging-associated protein 2) (Progesterone receptor-associated p48 protein) (Protein FAM10A1) (Putative tumor suppressor ST13) (Renal carcinoma antigen NY-REN-33) (Suppression of tumorigenicity 13 protein)	2.0617	-1.31299	0.0435044	TRUE	-2.24828	0.000438849	TRUE	-0.902274	0.305935	TRUE	-1.27708	0.0726335	TRUE	10.6811	NA	11.2396	10.971	NA	10.0412	10.0614	NA	NA	9.11027	NA	8.86465	9.53676	7.86266	9.48076	10.0728	NA	9.81271	9.29001	8.81328	NA	10.1978
P62805_K78	P62805	H4	Histone H4	2.059	-1.63742	0.00542618	TRUE	-1.5501	0.010348	TRUE	-0.889264	0.237157	TRUE	-1.28283	0.0330849	TRUE	11.4671	10.7888	10.9305	11.8145	11.9704	10.6854	NA	9.01589	NA	9.40404	NA	NA	8.91215	9.1002	10.5931	10.394	10.0842	10.8444	10.1266	9.69076	10.1507	9.94663
P23526_K405	P23526	SAHH	Adenosylhomocysteinase (AdoHcyase) (EC 3.13.2.1) (S-adenosyl-L-homocysteine hydrolase)	2.0541	-1.99477	4.10454e-05	TRUE	-2.56425	1.47115e-06	TRUE	-0.921958	0.179264	TRUE	-0.840186	0.155535	TRUE	13.1244	11.9318	12.895	13.3507	13.3026	12.3375	11.157	10.5331	11.0387	10.7223	10.6481	9.33028	11.7522	11.0511	11.637	11.3029	11.3008	12.5644	11.6181	11.3016	11.7821	12.1173
Q06124_K198	Q06124	PTN11	Tyrosine-protein phosphatase non-receptor type 11 (EC 3.1.3.48) (Protein-tyrosine phosphatase 1D) (PTP-1D) (Protein-tyrosine phosphatase 2C) (PTP-2C) (SH-PTP2) (SHP-2) (Shp2) (SH-PTP3)	2.0501	1.00603	0.0303202	TRUE	1.85769	0.000233634	TRUE	0.75067	0.308236	TRUE	1.20529	0.0214861	TRUE	8.90409	9.19604	8.00358	9.83224	8.5735	9.74281	10.3041	10.1407	9.91234	NA	11.2597	11.5759	NA	10.6102	NA	9.50918	9.75834	9.89625	10.3555	10.8458	10.3427	9.80308
P11586_K56	P11586	C1TC	C-1-tetrahydrofolate synthase, cytoplasmic (C1-THF synthase) (Epididymis secretory sperm binding protein) [Cleaved into: C-1-tetrahydrofolate synthase, cytoplasmic, N-terminally processed] [Includes: Methylenetetrahydrofolate dehydrogenase (EC 1.5.1.5); Methenyltetrahydrofolate cyclohydrolase (EC 3.5.4.9); Formyltetrahydrofolate synthetase (EC 6.3.4.3)]	2.0396	1.40356	0.000155747	TRUE	1.24608	0.000354966	TRUE	0.7857	0.0953283	TRUE	0.805645	0.0694355	TRUE	11.8715	NA	12.2505	11.9894	NA	12.0494	13.1315	13.1106	NA	12.2111	13.4701	13.6451	12.9075	12.6615	12.5597	12.5858	12.7552	12.2434	12.8133	13.2207	NA	12.7322
Q9NSE4_K725	Q9NSE4	SYIM	Isoleucine--tRNA ligase, mitochondrial (EC 6.1.1.5) (Isoleucyl-tRNA synthetase) (IleRS)	2.0392	0.941029	0.0045063	TRUE	1.35972	0.000145021	TRUE	0.616325	0.214746	TRUE	0.512102	0.294686	TRUE	12.1642	11.5353	12.4665	NA	12.1945	12.3253	12.5367	13.5438	13.4906	13.1442	14.4437	13.6641	13.4436	14.1508	12.8013	13.8767	12.8663	12.5973	NA	13.3811	13.2073	12.5962
O43707_K625	O43707	ACTN4	Alpha-actinin-4 (Non-muscle alpha-actinin 4)	2.0376	0.578829	0.0326033	TRUE	0.287269	0.280928	TRUE	-0.023506	0.973896	TRUE	-0.114102	0.819595	TRUE	11.0368	NA	11.5748	11.486	NA	11.8987	12.3808	12.611	NA	12.9398	12.6764	12.684	12.7957	12.5528	12.2157	12.2213	12.5089	12.3582	12.8351	12.5291	NA	12.2534
P17980_K372	P17980	PRS6A	26S proteasome regulatory subunit 6A (26S proteasome AAA-ATPase subunit RPT5) (Proteasome 26S subunit ATPase 3) (Proteasome subunit P50) (Tat-binding protein 1) (TBP-1)	2.0361	-1.11642	0.320694	TRUE	-1.67215	0.144668	TRUE	-0.711446	0.67528	TRUE	-0.821839	0.539061	TRUE	11.9168	10.1294	10.5765	12.7248	10.7044	9.92984	8.70956	NA	9.96387	NA	NA	9.68863	8.32605	NA	9.79562	9.43575	NA	10.4396	9.75877	8.39909	10.0817	10.8703
P46013_K1482	P46013	KI67	Proliferation marker protein Ki-67 (Antigen identified by monoclonal antibody Ki-67) (Antigen KI-67) (Antigen Ki67)	2.0265	-0.693859	0.348304	TRUE	-0.932421	0.108296	TRUE	-0.028022	0.981657	TRUE	-0.830996	0.205483	TRUE	11.0175	NA	11.3075	11.0908	NA	10.4868	NA	NA	NA	9.09618	9.19808	NA	8.89277	NA	9.69492	NA	9.41197	10.1839	9.90205	8.09141	NA	10.2351
Q8TCS8_K591	Q8TCS8	PNPT1	Polyribonucleotide nucleotidyltransferase 1, mitochondrial (EC 2.7.7.8) (3'-5' RNA exonuclease OLD35) (PNPase old-35) (Polynucleotide phosphorylase 1) (PNPase 1) (Polynucleotide phosphorylase-like protein)	2.023	1.0717	0.00140437	TRUE	1.83504	1.21785e-06	TRUE	0.670489	0.177402	TRUE	0.669845	0.117108	TRUE	9.38263	9.72343	9.1696	9.00884	9.50406	9.38469	11.1351	10.6352	9.82466	11.3134	11.3359	11.6162	11.4328	11.5784	10.2547	10.3723	10.2769	10.0625	10.1277	10.5758	10.6758	10.2861
P84098_K153	P84098	RL19	Large ribosomal subunit protein eL19 (60S ribosomal protein L19)	2.0214	-1.34034	0.09763	TRUE	-1.61514	0.00184055	TRUE	-0.423397	0.629329	TRUE	-0.168045	0.866712	TRUE	11.3838	10.6056	10.6226	10.968	11.7683	10.0627	NA	7.87431	NA	NA	8.22959	7.16602	9.04216	9.52338	10.3088	9.42172	9.28648	10.5463	10.1034	9.79014	10.2347	10.5416
Q13564_K6	Q13564	ULA1	NEDD8-activating enzyme E1 regulatory subunit (Amyloid beta precursor protein-binding protein 1, 59 kDa) (APP-BP1) (Amyloid protein-binding protein 1) (Proto-oncogene protein 1)	2.0212	-0.443199	0.165932	TRUE	0.14868	0.684341	TRUE	1.37897	0.00093159	TRUE	0.636871	0.142153	TRUE	12.5197	13.0463	12.5414	NA	12.4904	12.9964	11.908	13.2178	13.019	12.2928	13.3644	13.1082	12.7259	13.2053	14.1728	14.3247	14.1185	13.5031	NA	13.5878	13.2861	12.9663
P46063_K193	P46063	RECQ1	ATP-dependent DNA helicase Q1 (EC 3.6.4.12) (DNA helicase, RecQ-like type 1) (RecQ1) (DNA-dependent ATPase Q1) (RecQ protein-like 1)	2.0163	0.739971	0.000282551	TRUE	0.934987	5.11803e-06	TRUE	0.387509	0.184091	TRUE	0.480851	0.0590181	TRUE	11.9318	NA	11.7604	11.4821	NA	11.5301	12.7244	12.6886	NA	12.9662	12.6479	13.026	12.969	13.0389	12.3113	12.6032	12.2579	12.3201	12.3037	12.5402	NA	12.468
Q99832_K320	Q99832	TCPH	T-complex protein 1 subunit eta (TCP-1-eta) (CCT-eta) (HIV-1 Nef-interacting protein) [Cleaved into: T-complex protein 1 subunit eta, N-terminally processed]	2.0157	-2.30479	8.96745e-06	TRUE	-2.09969	5.02002e-05	TRUE	-0.990061	0.20743	TRUE	-2.1381	0.000175955	TRUE	12.0383	10.9659	11.8446	12.1894	11.8122	11.223	8.39317	8.56012	9.19071	10.5175	8.13452	10.0593	10.2787	10.3595	10.3549	NA	10.121	10.8976	8.86297	9.28092	9.17967	9.93621
P24534_K185	P24534	EF1B	Elongation factor 1-beta (EF-1-beta)	2.0128	0.572804	0.0679568	TRUE	-0.246148	0.479158	TRUE	-0.158865	0.80396	TRUE	-0.450627	0.284247	TRUE	12.4093	12.3286	12.8152	12.7387	12.1978	12.7876	10.7555	NA	11.0149	10.8272	NA	10.4141	10.492	10.95	11.5198	11.564	NA	11.4271	11.2449	10.8192	10.9096	11.0903
P26447_K7	P26447	S10A4	Protein S100-A4 (Calvasculin) (Metastasin) (Placental calcium-binding protein) (Protein Mts1) (S100 calcium-binding protein A4)	2.0102	-0.768127	0.0458061	TRUE	-0.771217	0.0524978	TRUE	-0.891967	0.110323	TRUE	-1.56004	0.000478269	TRUE	10.1081	9.86619	10.0486	NA	9.47333	9.77217	9.3542	NA	10.1481	10.6424	NA	9.58339	11.1234	10.6468	11.9418	11.4688	NA	11.0904	NA	11.1767	11.3095	11.0029
P27348_K11	P27348	1433T	14-3-3 protein theta (14-3-3 protein T-cell) (14-3-3 protein tau) (Protein HS1)	2.0101	-2.76972	0.000771005	TRUE	-2.92168	4.80527e-05	TRUE	-0.759356	0.47354	TRUE	-1.47079	0.0953885	TRUE	11.0993	10.4145	10.929	NA	11.8308	9.41053	NA	8.01261	NA	8.04428	7.83737	6.15839	9.07655	9.18	10.124	9.73236	8.93865	10.3363	NA	9.41617	8.6418	9.20837
Q9HB71_K178	Q9HB71	CYBP	Calcyclin-binding protein (CacyBP) (hCacyBP) (S100A6-binding protein) (Siah-interacting protein)	2.0079	-0.443863	0.249496	TRUE	-0.966792	0.0108894	TRUE	-0.753545	0.176563	TRUE	-0.761958	0.104264	TRUE	11.227	11.0106	11.1649	11.256	11.1271	10.7831	10.1759	10.1407	10.7422	9.52835	10.2097	10.0694	8.9774	9.22803	10.1491	10.192	9.71405	9.9711	10.5869	9.67251	10.5323	10.4468
P14324_K210	P14324	FPPS	Farnesyl pyrophosphate synthase (FPP synthase) (FPS) (EC 2.5.1.10) ((2E,6E)-farnesyl diphosphate synthase) (Dimethylallyltranstransferase) (EC 2.5.1.1) (Farnesyl diphosphate synthase) (Geranyltranstransferase)	2.0057	-1.95033	0.00938041	TRUE	-1.84164	0.0103209	TRUE	-0.683652	0.564847	TRUE	-0.401	0.764213	TRUE	15.3709	NA	14.5393	15.4036	NA	14.1046	13.4895	13.8422	NA	13.6581	13.7476	13.1051	14.0242	14.1607	14.6415	14.6905	13.964	15.3448	14.9388	14.2875	NA	14.9814
Q9UJZ1_K145	Q9UJZ1	STML2	Stomatin-like protein 2, mitochondrial (SLP-2) (EPB72-like protein 2) (Paraprotein target 7) (Paratarg-7)	2.0036	0.319942	0.339203	TRUE	1.8141	5.88391e-07	TRUE	0.611859	0.173629	TRUE	0.856506	0.0331836	TRUE	10.7952	NA	10.9047	10.7252	NA	10.9339	10.9121	10.974	NA	10.3295	12.5966	13.1734	12.5304	12.3153	11.2487	11.3103	11.631	10.9653	11.4667	11.8996	NA	11.2498
P40939_K505	P40939	ECHA	Trifunctional enzyme subunit alpha, mitochondrial (78 kDa gastrin-binding protein) (Monolysocardiolipin acyltransferase) (EC 2.3.1.-) (TP-alpha) [Includes: Long-chain enoyl-CoA hydratase (EC 4.2.1.17); Long chain 3-hydroxyacyl-CoA dehydrogenase (EC 1.1.1.211)]	2.0004	1.35875	0.0193116	TRUE	1.79157	0.00099362	TRUE	0.64021	0.44929	TRUE	0.827859	0.221123	TRUE	7.9187	8.63489	NA	7.86459	8.11177	9.06665	NA	9.95779	9.79378	NA	10.8395	NA	10.2393	9.86055	9.28677	NA	9.93456	9.06142	9.83227	10.2172	9.64853	NA
P06703_K47	P06703	S10A6	Protein S100-A6 (Calcyclin) (Growth factor-inducible protein 2A9) (MLN 4) (Prolactin receptor-associated protein) (PRA) (S100 calcium-binding protein A6)	1.9983	0.0403789	0.962162	TRUE	-1.6123	0.00525088	TRUE	-1.25638	0.124506	TRUE	-1.07352	0.143791	TRUE	10.6702	10.161	9.82569	10.6809	10.8356	9.50203	NA	9.58537	10.6283	10.9559	9.92813	11.1783	11.8836	12.4551	10.8367	11.9747	9.98856	12.2735	11.4843	10.8243	10.9985	11.8247
P62753_K14	P62753	RS6	Small ribosomal subunit protein eS6 (40S ribosomal protein S6) (Phosphoprotein NP33)	1.983	-1.10497	0.156079	TRUE	-2.0068	0.00190124	TRUE	-0.621608	0.589202	TRUE	-0.566378	0.540826	TRUE	11.0704	10.459	11.6939	10.9711	10.3418	11.2113	NA	NA	8.06895	10.168	6.61532	10.7507	9.12277	7.44581	9.73441	NA	8.8092	10.9102	10.6077	10.1029	9.93425	10.4878
Q9BTE7_K124	Q9BTE7	DCNL5	DCN1-like protein 5 (DCNL5) (DCUN1 domain-containing protein 5) (Defective in cullin neddylation protein 1-like protein 5) (Squamous cell carcinoma-related oncogene 5)	1.981	-1.58609	0.00111931	TRUE	-1.35461	0.00573852	TRUE	-0.861419	0.234179	TRUE	-0.466468	0.549624	TRUE	12.2319	10.9757	11.83	NA	11.9279	11.3761	9.57358	9.67778	10.6238	10.376	9.999	9.81927	11.2585	11.2597	10.088	10.4364	9.36943	10.7322	NA	10.0632	11.1135	10.7862
Q01082_K1354	Q01082	SPTB2	Spectrin beta chain, non-erythrocytic 1 (Beta-II spectrin) (Fodrin beta chain) (Spectrin, non-erythroid beta chain 1)	1.9807	-0.185986	0.654833	TRUE	-0.269039	0.514042	TRUE	-0.106556	0.908886	TRUE	0.287635	0.629328	TRUE	11.7093	10.3639	11.1176	11.5481	11.6171	10.9532	11.5177	11.5124	11.0623	12.4802	11.1023	11.6112	12.6534	12.2925	12.2322	12.6605	11.9959	13.0564	12.1673	11.9929	12.3343	12.6332
P11142_K257	P11142	HSP7C	Heat shock cognate 71 kDa protein (EC 3.6.4.10) (Heat shock 70 kDa protein 8) (Lipopolysaccharide-associated protein 1) (LAP-1) (LPS-associated protein 1)	1.9795	-4.79968	7.10055e-09	TRUE	-2.50472	1.98791e-07	TRUE	-0.481325	0.481187	TRUE	-0.595051	0.278993	TRUE	12.3298	11.8998	11.8934	12.6488	13.0037	11.2774	NA	7.3025	NA	NA	9.69792	8.30193	9.93595	10.0428	11.1209	11.0085	10.8815	11.1508	11.6202	10.6453	11.2914	11.185
Q01581_K409	Q01581	HMCS1	Hydroxymethylglutaryl-CoA synthase, cytoplasmic (HMG-CoA synthase) (EC 2.3.3.10) (3-hydroxy-3-methylglutaryl coenzyme A synthase)	1.9741	-1.2912	0.00592097	TRUE	-0.925354	0.0370093	TRUE	-0.570844	0.425208	TRUE	-0.432734	0.512777	TRUE	11.471	10.9083	11.1416	10.7154	11.0851	10.7417	9.16419	9.58924	NA	9.28786	10.1306	8.80371	9.61019	9.12842	9.98908	10.1844	9.21442	9.87804	9.81809	9.33859	9.27276	10.3794
P21796_K224	P21796	VDAC1	Voltage-dependent anion-selective channel protein 1 (VDAC-1) (hVDAC1) (Outer mitochondrial membrane protein porin 1) (Plasmalemmal porin) (Porin 31HL) (Porin 31HM)	1.9716	-0.821485	0.113883	TRUE	-0.62372	0.255657	TRUE	0.655819	0.444715	TRUE	1.24704	0.0512227	TRUE	11.2294	12.6178	11.8081	12.0174	11.6574	12.2083	10.3214	11.9354	11.3569	11.2212	12.127	12.2764	11.3942	10.3717	12.8369	13.0896	13.7947	13.2725	13.5503	15.0571	13.7914	13.9568
P11142_K531	P11142	HSP7C	Heat shock cognate 71 kDa protein (EC 3.6.4.10) (Heat shock 70 kDa protein 8) (Lipopolysaccharide-associated protein 1) (LAP-1) (LPS-associated protein 1)	1.9615	#NAME?	NA	TRUE	-0.616912	0.327079	TRUE	-0.738321	0.450062	TRUE	-1.19395	0.0456375	TRUE	9.42921	8.87916	9.41844	8.97638	9.87322	8.76196	NA	NA	NA	NA	NA	8.60587	NA	8.30112	NA	7.90249	NA	7.80644	6.84151	7.2383	8.16891	8.14823
P15311_K344	P15311	EZRI	Ezrin (Cytovillin) (Villin-2) (p81)	1.9606	-2.36456	0.0666399	TRUE	-4.73177	0.00094369	TRUE	-0.845769	0.722412	TRUE	-0.623977	0.722875	TRUE	11.6126	10.9544	11.684	12.3462	12.5575	11.6087	10.2202	NA	7.24794	NA	NA	3.27661	NA	9.95291	NA	10.8806	NA	12.4861	12.0769	11.1295	11.7578	11.9549
P25789_K210	P25789	PSA4	Proteasome subunit alpha type-4 (Macropain subunit C9) (Multicatalytic endopeptidase complex subunit C9) (Proteasome component C9) (Proteasome subunit L)	1.9601	-1.3234	0.00601026	TRUE	-1.60035	0.000421003	TRUE	-1.05326	0.0743913	TRUE	-1.07487	0.0358649	TRUE	9.94866	NA	9.42135	10.4206	NA	9.57842	9.57616	NA	NA	10.6298	NA	9.7447	9.51933	9.20144	9.16855	8.5884	NA	9.06089	9.8031	9.04717	NA	9.13134
Q5SNT2_K192	Q5SNT2	TM201	Transmembrane protein 201 (Spindle-associated membrane protein 1)	1.9582	-0.282037	0.627639	TRUE	-1.07137	0.0524978	TRUE	-0.0643465	0.963587	TRUE	-0.152251	0.897405	TRUE	10.0544	NA	9.53	10.2772	NA	9.39316	9.49409	NA	NA	9.37531	NA	7.82241	8.54991	8.61644	9.40492	NA	NA	9.34857	9.501	9.40151	NA	9.41879
P31939_K461	P31939	PUR9	Bifunctional purine biosynthesis protein ATIC (AICAR transformylase/inosine monophosphate cyclohydrolase) (ATIC) [Cleaved into: Bifunctional purine biosynthesis protein ATIC, N-terminally processed] [Includes: Phosphoribosylaminoimidazolecarboxamide formyltransferase (EC 2.1.2.3) (5-aminoimidazole-4-carboxamide ribonucleotide formyltransferase) (AICAR formyltransferase) (AICAR transformylase); In…	1.9504	-1.40424	0.190718	TRUE	-2.22289	0.0293763	TRUE	-0.993966	0.516198	TRUE	-1.96492	0.155646	TRUE	12.4764	NA	11.6245	NA	NA	11.1531	11.525	8.64766	NA	NA	9.36979	9.9764	NA	8.77071	NA	10.4638	9.68901	10.9665	NA	9.08125	NA	10.4085
Q13813_K1698	Q13813	SPTN1	Spectrin alpha chain, non-erythrocytic 1 (Alpha-II spectrin) (Fodrin alpha chain) (Spectrin, non-erythroid alpha subunit)	1.9499	-0.314143	0.539507	TRUE	0.0480364	0.931019	TRUE	0.116144	0.914862	TRUE	0.170204	0.858331	TRUE	11.2491	NA	11.1887	11.1849	NA	11.1612	10.6655	11.6049	NA	11.3352	11.5005	11.4505	12.5328	12.0324	11.9009	11.9418	11.9158	12.4819	12.1118	11.873	NA	12.2115
P09622_K267	P09622	DLDH	Dihydrolipoyl dehydrogenase, mitochondrial (EC 1.8.1.4) (Dihydrolipoamide dehydrogenase) (Glycine cleavage system L protein)	1.949	1.64505	0.000139319	TRUE	1.49747	0.00057388	TRUE	0.956709	0.110323	TRUE	1.38164	0.00618333	TRUE	12.5279	12.5601	12.746	11.6549	11.8365	13.1301	13.94	14.353	14.006	13.3038	14.6189	14.478	13.523	13.2327	13.2968	13.4314	14.1298	13.3709	14.0163	14.3897	13.4207	13.5284
P04075_K42	P04075	ALDOA	Fructose-bisphosphate aldolase A (EC 4.1.2.13) (Lung cancer antigen NY-LU-1) (Muscle-type aldolase)	1.9476	-0.529641	0.106033	TRUE	0.379251	0.276195	TRUE	0.714242	0.136386	TRUE	-0.0199978	0.982683	TRUE	10.1191	10.6799	9.71998	9.97125	10.594	9.7098	10.3038	10.3253	9.06481	10.6272	10.6588	11.8702	11.1681	11.2749	11.135	11.4558	10.9962	10.6431	10.1424	10.5044	9.92427	10.0603
P55265_K495	P55265	DSRAD	Double-stranded RNA-specific adenosine deaminase (DRADA) (EC 3.5.4.37) (136 kDa double-stranded RNA-binding protein) (p136) (Interferon-inducible protein 4) (IFI-4) (K88DSRBP)	1.9364	-2.30412	0.0778061	TRUE	-2.32831	0.0083678	TRUE	-0.643915	0.661943	TRUE	-0.641805	0.587076	TRUE	11.7334	11.0901	11.0311	11.4827	11.1311	10.9835	NA	NA	NA	9.20021	NA	6.57532	9.82453	10.0632	10.4921	9.79874	NA	11.0738	10.7513	10.4468	10.1272	10.5681
P37837_K286	P37837	TALDO	Transaldolase (EC 2.2.1.2)	1.9318	0.722784	0.00120747	TRUE	0.659849	0.00386262	TRUE	0.243736	0.525789	TRUE	0.290552	0.368388	TRUE	12.0944	12.2855	12.4449	11.9792	12.3984	12.4202	13.8515	13.4654	13.8139	14.0199	13.937	13.9795	14.0068	13.8163	13.074	13.1628	13.5899	13.6057	13.7121	14.0217	13.5919	13.3041
P62841_K77	P62841	RS15	Small ribosomal subunit protein uS19 (40S ribosomal protein S15) (RIG protein)	1.9312	-0.927971	0.426174	TRUE	-2.49253	0.0128629	TRUE	-0.440923	0.828676	TRUE	-0.157817	0.935715	TRUE	10.224	9.37003	10.2264	10.4222	11.0619	10.148	8.35692	NA	NA	9.07552	NA	2.9579	9.48447	9.3207	9.47403	9.27432	NA	10.1685	10.3305	9.66229	10.3317	10.3958
P61160_K299	P61160	ARP2	Actin-related protein 2 (Actin-like protein 2)	1.9235	3.50757	1.32621e-06	TRUE	3.22071	1.40384e-06	TRUE	1.44032	0.0482913	TRUE	1.76647	0.00618333	TRUE	9.09802	NA	9.45973	9.08709	NA	9.52574	12.3782	12.4364	NA	NA	12.3067	12.5521	NA	11.6195	NA	10.7875	11.1571	10.0991	10.8073	11.545	NA	10.7194
O75533_K1067	O75533	SF3B1	Splicing factor 3B subunit 1 (Pre-mRNA-splicing factor SF3b 155 kDa subunit) (SF3b155) (Spliceosome-associated protein 155) (SAP 155)	1.9234	0.845302	0.0885405	TRUE	1.05613	0.0389881	TRUE	1.22414	0.0854289	TRUE	1.00312	0.109288	TRUE	9.2713	9.39382	NA	7.47362	8.64451	9.95276	NA	9.79695	10.3279	10.1634	10.694	NA	9.70173	10.4535	10.1856	NA	10.2739	9.51852	9.36918	10.1908	9.41948	NA
P23526_K426	P23526	SAHH	Adenosylhomocysteinase (AdoHcyase) (EC 3.13.2.1) (S-adenosyl-L-homocysteine hydrolase)	1.914	-0.796433	0.0213	TRUE	-1.98964	8.16921e-06	TRUE	-0.248364	0.630937	TRUE	-0.971544	0.0246682	TRUE	9.83639	NA	NA	10.1102	NA	9.23006	NA	9.2734	NA	8.54033	NA	NA	8.05342	8.06857	8.83806	NA	9.26241	9.44032	8.67047	8.27867	NA	NA
Q9NSE4_K489	Q9NSE4	SYIM	Isoleucine--tRNA ligase, mitochondrial (EC 6.1.1.5) (Isoleucyl-tRNA synthetase) (IleRS)	1.9089	0.236837	0.586194	TRUE	0.949876	0.0229267	TRUE	0.297559	0.68172	TRUE	0.761378	0.100381	TRUE	9.59543	9.27391	9.93993	9.3774	9.30967	9.82214	10.9601	11.0276	8.33173	NA	11.748	11.1469	NA	10.8376	NA	10.0446	10.8933	10.3976	10.5262	10.7342	10.7356	11.0067
P22392_K128	P22392	NDKB	Nucleoside diphosphate kinase B (NDK B) (NDP kinase B) (EC 2.7.4.6) (C-myc purine-binding transcription factor PUF) (Histidine protein kinase NDKB) (EC 2.7.13.3) (nm23-H2)	1.9085	0.823565	0.101137	TRUE	2.16861	0.000390977	TRUE	1.21748	0.144983	TRUE	1.72156	0.00971914	TRUE	NA	7.97063	NA	7.8995	8.6911	NA	NA	10.4527	10.2725	8.97312	11.8197	NA	10.897	NA	8.80769	NA	9.80012	NA	9.89303	NA	10.1675	NA
P40926_K301	P40926	MDHM	Malate dehydrogenase, mitochondrial (EC 1.1.1.37)	1.8991	0.638779	0.0189989	TRUE	0.893428	0.00141394	TRUE	0.435976	0.325763	TRUE	0.304159	0.452669	TRUE	12.7641	12.5282	12.6741	12.8914	13.3426	12.9936	15.7509	14.8301	15.0599	15.7432	15.3244	15.6706	15.5559	15.4606	13.7348	13.7256	13.8157	13.7542	14.1923	14.4473	14.316	14.2484
Q9NVP1_K656	Q9NVP1	DDX18	ATP-dependent RNA helicase DDX18 (EC 3.6.4.13) (DEAD box protein 18) (Myc-regulated DEAD box protein) (MrDb)	1.8975	-3.11636	0.00010659	TRUE	-2.87741	0.000332658	TRUE	-0.840593	0.404135	TRUE	-1.24064	0.117395	TRUE	11.2549	NA	10.8134	11.3098	NA	10.4593	6.57539	NA	NA	9.00292	NA	8.14216	8.30379	NA	9.57418	9.91348	NA	9.61838	9.33051	9.44831	NA	9.63872
O94925_K197	O94925	GLSK	Glutaminase kidney isoform, mitochondrial (GLS) (EC 3.5.1.2) (K-glutaminase) (L-glutamine amidohydrolase) [Cleaved into: Glutaminase kidney isoform, mitochondrial 68 kDa chain; Glutaminase kidney isoform, mitochondrial 65 kDa chain]	1.8959	0.0387517	0.952251	TRUE	0.403619	0.429553	TRUE	0.289234	0.744076	TRUE	0.531595	0.430447	TRUE	8.43334	9.31275	9.54167	8.30707	8.88721	8.31831	8.94466	10.3397	8.76509	9.22135	10.6111	9.2804	9.812	8.98325	10.035	8.66213	11.0461	9.90318	10.1411	10.1412	10.6355	9.93499
Q1KMD3_K553	Q1KMD3	HNRL2	Heterogeneous nuclear ribonucleoprotein U-like protein 2 (Scaffold-attachment factor A2) (SAF-A2)	1.8897	-0.36714	0.45153	TRUE	-1.22092	0.0137467	TRUE	-0.910419	0.202314	TRUE	-0.576993	0.2947	TRUE	10.6528	9.7921	NA	10.8427	10.3132	10.0412	NA	9.71394	9.25413	NA	8.77199	NA	NA	9.49127	NA	NA	8.32701	9.39373	8.40965	9.31428	8.54973	NA
P17987_K233	P17987	TCPA	T-complex protein 1 subunit alpha (TCP-1-alpha) (CCT-alpha)	1.8835	-0.0866917	0.833134	TRUE	-1.58076	1.12725e-05	TRUE	-0.441608	0.417665	TRUE	-0.383964	0.426203	TRUE	10.3264	9.73244	10.4599	9.67354	9.94181	10.1161	9.38405	9.17418	9.24305	9.4271	8.41696	7.93436	8.22916	8.73591	9.35528	8.88141	9.15539	9.58713	9.5722	9.42239	9.47687	9.37582
P35579_K74	P35579	MYH9	Myosin-9 (Cellular myosin heavy chain, type A) (Myosin heavy chain 9) (Myosin heavy chain, non-muscle IIa) (Non-muscle myosin heavy chain A) (NMMHC-A) (Non-muscle myosin heavy chain IIa) (NMMHC II-a) (NMMHC-IIA)	1.8821	-0.0683361	0.904491	TRUE	0.525474	0.257028	TRUE	0.507907	0.491024	TRUE	0.47406	0.453418	TRUE	NA	8.9772	9.08121	9.05524	8.69089	NA	NA	8.82553	7.97224	9.54953	9.29675	9.86152	9.46844	NA	9.8633	9.45317	9.94092	NA	9.78279	NA	10.0373	9.34945
P07305_K149	P07305	H10	Histone H1.0 (Histone H1') (Histone H1(0)) [Cleaved into: Histone H1.0, N-terminally processed]	1.8785	-2.39249	3.86918e-06	TRUE	-1.86101	0.000100818	TRUE	0.0656104	0.957089	TRUE	-0.694645	0.268919	TRUE	10.3928	9.05245	9.01932	10.2549	10.3304	9.85187	NA	9.16351	8.8869	8.61671	9.18086	9.11091	9.07649	10.4128	10.9402	10.9128	11.3346	11.2455	10.533	10.2109	10.2362	10.0774
P02647_K262	P02647	APOA1	Apolipoprotein A-I (Apo-AI) (ApoA-I) (Apolipoprotein A1) [Cleaved into: Proapolipoprotein A-I (ProapoA-I); Truncated apolipoprotein A-I (Apolipoprotein A-I(1-242))]	1.8738	-0.411131	0.411015	TRUE	0.303385	0.53037	TRUE	-0.70303	0.310185	TRUE	-0.221842	0.767311	TRUE	NA	9.18199	8.18413	8.46103	8.90151	NA	NA	NA	9.39337	9.41127	9.95407	8.78568	9.32735	NA	10.1227	9.11954	10.4845	NA	10.0768	NA	10.2025	9.78156
Q00839_K635	Q00839	HNRPU	Heterogeneous nuclear ribonucleoprotein U (hnRNP U) (GRIP120) (Nuclear p120 ribonucleoprotein) (Scaffold-attachment factor A) (SAF-A) (p120) (pp120)	1.8732	-1.28879	0.00212278	TRUE	-2.1151	1.29784e-06	TRUE	-0.92845	0.0839407	TRUE	-1.40257	0.00167311	TRUE	12.687	12.1834	12.8649	12.7783	13.0337	12.1794	NA	11.1302	10.8826	11.6289	11.174	9.54226	10.9694	10.0872	11.8766	11.6381	11.8861	12.049	11.3719	10.9954	11.0976	10.8458
P08243_K168	P08243	ASNS	Asparagine synthetase [glutamine-hydrolyzing] (EC 6.3.5.4) (Cell cycle control protein TS11) (Glutamine-dependent asparagine synthetase)	1.87	-1.33061	0.00299977	TRUE	-2.10546	4.4449e-06	TRUE	-0.784757	0.202159	TRUE	-0.415091	0.48928	TRUE	12.1558	11.406	11.9068	12.291	12.7923	11.6944	NA	10.4478	10.6907	10.8666	10.1128	9.84636	10.496	10.7005	11.1657	10.2249	10.6837	11.8927	11.1864	10.9234	11.4822	11.4643
P26641_K294	P26641	EF1G	Elongation factor 1-gamma (EF-1-gamma) (eEF-1B gamma)	1.8699	-1.49106	0.000112609	TRUE	-1.75694	1.37741e-05	TRUE	-0.861561	0.111788	TRUE	-0.906975	0.0499627	TRUE	12.3057	12.0771	12.103	12.3446	11.643	11.2876	9.61487	10.6683	9.75145	9.85908	10.9938	8.92749	10.4497	10.074	10.5857	10.4522	10.8647	11.4388	10.5866	10.3266	10.5712	11.2988
Q9NP81_K110	Q9NP81	SYSM	Serine--tRNA ligase, mitochondrial (EC 6.1.1.11) (SerRSmt) (Seryl-tRNA synthetase) (SerRS) (Seryl-tRNA(Ser/Sec) synthetase)	1.8664	0.551806	0.0149466	TRUE	1.76482	1.9085e-10	TRUE	0.669168	0.0299512	TRUE	1.05715	7.74234e-05	TRUE	10.9462	10.342	10.506	10.4582	10.8934	10.8265	11.2789	11.2019	11.193	11.4638	12.2792	13.0262	12.7139	12.5203	11.2941	11.0756	11.0416	11.5316	11.3213	11.8723	11.4612	11.5865
P55786_K712	P55786	PSA	Puromycin-sensitive aminopeptidase (PSA) (EC 3.4.11.14) (Cytosol alanyl aminopeptidase) (AAP-S)	1.8653	1.17459	0.000238602	TRUE	1.08266	0.000206751	TRUE	0.353189	0.416778	TRUE	0.289056	0.451964	TRUE	12.234	NA	12.0613	12.5867	NA	11.8097	13.4971	NA	NA	13.5769	NA	13.3459	13.2874	13.3954	12.6697	12.6772	NA	12.6892	12.5204	12.4946	NA	12.8159
Q9Y2V2_K120	Q9Y2V2	CHSP1	Calcium-regulated heat-stable protein 1 (Calcium-regulated heat-stable protein of 24 kDa) (CRHSP-24)	1.8647	0.34842	0.617498	TRUE	1.13652	0.192424	TRUE	-0.154045	0.920125	TRUE	0.261734	0.774904	TRUE	7.95665	8.57076	7.8836	7.61527	8.71053	7.80329	NA	NA	7.57958	9.95382	NA	NA	9.14758	NA	8.89122	NA	NA	9.53229	10.0487	8.87255	8.66652	9.61501
P00352_K362	P00352	AL1A1	Aldehyde dehydrogenase 1A1 (EC 1.2.1.19) (EC 1.2.1.28) (EC 1.2.1.3) (EC 1.2.1.36) (3-deoxyglucosone dehydrogenase) (ALDH-E1) (ALHDII) (Aldehyde dehydrogenase family 1 member A1) (Aldehyde dehydrogenase, cytosolic) (Retinal dehydrogenase 1) (RALDH 1) (RalDH1)	1.8604	-1.55935	0.000334835	TRUE	-0.715011	0.10104	TRUE	-0.432687	0.54909	TRUE	-0.933533	0.0535031	TRUE	8.85472	8.92468	8.14491	8.71651	8.61502	8.72088	9.65582	NA	8.69986	10.3812	NA	9.46393	10.6502	10.3795	9.53052	9.03168	NA	9.6447	11.0129	11.2846	10.8272	10.8548
Q9UNL4_K127_K129	Q9UNL4	ING4	Inhibitor of growth protein 4 (p29ING4)	1.8577	-0.603608	0.332806	FALSE	-0.773284	0.222962	FALSE	1.50023	0.0310964	FALSE	1.0679	0.101522	FALSE	8.55514	10.0699	9.08545	8.94421	9.53483	10.7856	NA	9.0432	8.09872	9.52516	9.28139	NA	8.65496	8.16289	11.1422	10.8239	11.4585	10.4049	10.7158	10.8201	10.374	10.337
P18077_K15	P18077	RL35A	Large ribosomal subunit protein eL33 (60S ribosomal protein L35a) (Cell growth-inhibiting gene 33 protein)	1.853	-0.174229	0.862818	TRUE	-0.655145	0.445335	TRUE	-0.540502	0.713315	TRUE	-1.00333	0.334505	TRUE	13.3129	12.4861	12.5891	13.2427	13.348	12.1426	10.1961	NA	11.437	11.5014	NA	10.5313	11.3616	11.4987	11.7192	11.8697	NA	11.8636	11.4837	11.1098	12.0191	11.7145
Q14247_K124	Q14247	SRC8	Src substrate cortactin (Amplaxin) (Oncogene EMS1)	1.8485	-0.174563	0.774043	TRUE	-0.731127	0.113797	TRUE	-0.279095	0.73581	TRUE	-0.899317	0.0789829	TRUE	11.7618	11.6228	10.7227	11.5083	12.5734	10.8269	NA	NA	10.9887	9.74128	NA	8.17027	9.67303	10.2907	11.0657	10.8134	NA	10.6367	10.2637	9.73051	10.7084	9.82964
Q9NSE4_K194	Q9NSE4	SYIM	Isoleucine--tRNA ligase, mitochondrial (EC 6.1.1.5) (Isoleucyl-tRNA synthetase) (IleRS)	1.846	1.13917	0.00177578	TRUE	1.85622	4.23575e-06	TRUE	0.308068	0.62439	TRUE	0.609364	0.205734	TRUE	9.87258	10.6678	10.4078	10.1496	9.56608	10.6302	11.9324	10.7692	11.1814	12.0288	12.3684	12.8319	12.4666	12.4091	10.9529	10.3599	11.2197	10.7639	11.5413	11.5885	11.2055	10.6035
P39023_K373	P39023	RL3	Large ribosomal subunit protein uL3 (60S ribosomal protein L3) (HIV-1 TAR RNA-binding protein B) (TARBP-B)	1.8431	-0.583015	0.27093	TRUE	-1.46244	0.00546903	TRUE	-0.69636	0.416778	TRUE	-0.768366	0.282625	TRUE	13.3275	12.3177	12.7924	13.7147	13.0558	11.9281	9.58475	11.7739	11.9304	10.9517	11.4298	9.52455	11.5052	11.5395	11.5769	11.9986	11.5403	12.0747	12.0843	11.4785	12.0822	12.185
P24752_K202	P24752	THIL	Acetyl-CoA acetyltransferase, mitochondrial (EC 2.3.1.9) (Acetoacetyl-CoA thiolase) (T2)	1.841	-2.47088	0.000389261	TRUE	-2.43043	3.23646e-05	TRUE	-0.490278	0.588852	TRUE	-1.23051	0.0601693	TRUE	10.5858	11.3103	10.76	10.1517	10.6383	10.9901	6.69124	8.47016	NA	NA	8.80046	7.78347	7.64079	8.7232	9.96222	9.988	9.48201	9.94778	9.54402	9.69299	8.53152	9.36998
Q96I59_K357	Q96I59	SYNM	Probable asparagine--tRNA ligase, mitochondrial (EC 6.1.1.22) (Asparaginyl-tRNA synthetase) (AsnRS)	1.8388	0.739949	0.140418	TRUE	1.04497	0.0324234	TRUE	0.484972	0.568142	TRUE	0.695695	0.306198	TRUE	8.6313	8.65312	NA	NA	9.05724	9.51512	NA	10.7712	9.98738	9.45731	11.0231	11.7619	9.94208	10.6605	9.33476	NA	9.98926	9.43628	NA	10.1504	9.76957	10.5124
Q6NVY1_K353	Q6NVY1	HIBCH	3-hydroxyisobutyryl-CoA hydrolase, mitochondrial (EC 3.1.2.4) (3-hydroxyisobutyryl-coenzyme A hydrolase) (HIB-CoA hydrolase) (HIBYL-CoA-H)	1.8322	-1.70726	0.000553919	TRUE	-1.52442	0.000227902	TRUE	0.392054	0.545198	TRUE	0.32432	0.617565	TRUE	11.3623	NA	11.6176	11.0209	NA	12.1632	NA	10.4413	NA	10.6696	11.1874	10.2755	11.0112	11.0142	12.8699	11.9672	12.999	12.4741	13.2246	13.1972	NA	12.2282
P25205_K314	P25205	MCM3	DNA replication licensing factor MCM3 (EC 3.6.4.12) (DNA polymerase alpha holoenzyme-associated protein P1) (P1-MCM3) (RLF subunit beta) (p102)	1.8296	-0.878536	0.647732	TRUE	-0.883472	0.431757	TRUE	-0.23106	0.927654	TRUE	-0.659922	0.715807	TRUE	10.8701	10.833	11.2141	11.7878	11.7008	10.3701	NA	9.41284	NA	NA	9.00031	9.33266	9.81715	9.86115	9.73381	10.409	10.0172	10.0743	9.53181	9.19487	10.0619	9.96173
P15328_K46	P15328	FOLR1	Folate receptor alpha (FR-alpha) (Adult folate-binding protein) (FBP) (Folate receptor 1) (Folate receptor, adult) (KB cells FBP) (Ovarian tumor-associated antigen MOv18)	1.828	0.0313191	0.972669	TRUE	-0.285082	0.712374	TRUE	-0.830945	0.45195	TRUE	-1.21455	0.153236	TRUE	NA	9.41932	9.00542	9.55153	8.08774	NA	NA	10.3926	10.5943	10.7084	10.0106	10.5789	9.94628	NA	11.087	10.968	10.7343	NA	10.64	NA	11.7352	11.7851
P62750_K134	P62750	RL23A	Large ribosomal subunit protein uL23 (60S ribosomal protein L23a)	1.8267	-0.950707	0.141707	TRUE	-2.5584	0.00121893	TRUE	-1.41605	0.199545	TRUE	-0.202057	0.879563	TRUE	NA	12.176	13.2972	12.2314	12.333	NA	11.5502	NA	12.5109	11.49	NA	9.03665	11.6757	NA	11.5445	10.5052	NA	NA	12.0936	NA	12.304	12.8039
P55060_K158	P55060	XPO2	Exportin-2 (Exp2) (Cellular apoptosis susceptibility protein) (Chromosome segregation 1-like protein) (Importin-alpha re-exporter)	1.8247	-1.36746	0.000460998	TRUE	-1.32889	0.000318431	TRUE	-1.10768	0.0188679	TRUE	-0.978577	0.0214161	TRUE	11.1631	11.2938	11.0712	11.0146	11.106	10.1614	10.0572	10.098	8.28071	NA	9.99314	9.99489	9.19457	10.3097	9.60438	9.35091	9.75171	9.94142	10.1597	9.76551	9.56875	10.1677
P18859_K41	P18859	ATP5J	ATP synthase-coupling factor 6, mitochondrial (ATPase subunit F6) (ATP synthase peripheral stalk subunit F6)	1.8141	1.6186	7.71781e-05	TRUE	1.56077	0.000180584	TRUE	0.813179	0.170816	TRUE	0.978072	0.0453823	TRUE	8.23297	8.13209	NA	NA	7.51503	8.73888	11.1488	10.7241	10.7881	10.9734	10.9925	9.91735	11.3323	10.5566	9.75102	9.07801	9.74263	8.90859	9.67903	9.77591	9.69043	9.45615
P62899_K39	P62899	RL31	Large ribosomal subunit protein eL31 (60S ribosomal protein L31)	1.8118	0.435375	0.500648	TRUE	0.15225	0.841539	TRUE	-0.515786	0.589202	TRUE	0.205993	0.855183	TRUE	10.445	11.1884	11.5183	11.1967	11.7709	10.3177	NA	10.9915	8.73174	9.34424	10.2061	NA	8.82292	9.72313	9.99429	9.54781	9.85765	10.4007	10.8142	9.7701	10.6446	10.8877
A6NC57_K591	A6NC57	ANR62	Ankyrin repeat domain-containing protein 62	1.8099	1.54332	0.000465332	FALSE	1.61307	0.000312915	FALSE	1.06276	0.0523733	FALSE	1.26314	0.00954613	FALSE	9.83662	10.1438	9.8166	8.99535	9.81497	11.1629	12.0168	11.8555	10.9265	10.7626	11.7117	11.5384	11.2536	11.6266	10.3347	10.8011	11.4748	11.3183	11.0342	12.2847	10.8724	10.6136
Q86V21_K391	Q86V21	AACS	Acetoacetyl-CoA synthetase (EC 6.2.1.16) (Acyl-CoA synthetase family member 1) (Protein sur-5 homolog)	1.8054	1.5268	0.00189283	TRUE	1.67635	0.000915558	TRUE	0.84514	0.318302	TRUE	1.3217	0.0242344	TRUE	8.62288	8.75541	9.98232	7.45855	8.12549	9.59207	11.022	10.8449	10.2718	11.0887	10.9737	12.0465	10.416	10.1487	9.60047	NA	10.145	9.38253	9.88037	10.2401	9.71185	10.528
P19338_K545	P19338	NUCL	Nucleolin (Protein C23)	1.7981	-0.693754	0.522923	TRUE	-2.20373	0.0205514	TRUE	-0.531173	0.767116	TRUE	-0.426664	0.807453	TRUE	10.5085	9.07592	10.1748	10.5871	11.0824	9.56941	6.88158	7.6218	NA	8.67316	7.94007	1.99223	8.62848	9.44877	9.74953	9.67065	8.94229	10.0699	9.3366	9.02977	9.64291	9.81922
P10809_K364	P10809	CH60	60 kDa heat shock protein, mitochondrial (EC 5.6.1.7) (60 kDa chaperonin) (Chaperonin 60) (CPN60) (Heat shock protein 60) (HSP-60) (Hsp60) (HuCHA60) (Mitochondrial matrix protein P1) (P60 lymphocyte protein)	1.7968	0.43532	0.215445	TRUE	1.23486	0.000558269	TRUE	0.66377	0.202314	TRUE	0.564001	0.219145	TRUE	11.6187	11.914	11.4859	12.188	12.1283	12.2951	10.8576	11.7998	11.8082	12.4708	12.8176	13.1163	13.6166	13.9419	12.5717	12.201	13.0321	12.0591	12.3941	12.8648	12.4761	12.2828
P83731_K93	P83731	RL24	Large ribosomal subunit protein eL24 (60S ribosomal protein L24) (60S ribosomal protein L30)	1.7956	0.0475666	0.941243	TRUE	-0.352497	0.473217	TRUE	-0.862462	0.202314	TRUE	-0.853844	0.171879	TRUE	11.0167	NA	10.6822	11.4212	NA	10.0668	9.83765	9.86436	NA	8.526	9.41714	9.88363	9.35608	9.73458	10.2731	9.5484	9.02159	9.6898	9.94495	9.34073	NA	9.60665
P05091_K78	P05091	ALDH2	Aldehyde dehydrogenase, mitochondrial (EC 1.2.1.3) (ALDH class 2) (ALDH-E2) (ALDHI)	1.7895	0.172613	0.830335	TRUE	0.973665	0.144923	TRUE	0.820395	0.438717	TRUE	0.9242	0.285242	TRUE	9.59543	NA	NA	9.22192	7.8387	11.0391	NA	10.455	10.0687	10.376	10.9648	NA	11.3994	10.6745	9.61925	NA	10.948	11.1111	10.2308	11.4968	10.0611	NA
P61353_K133	P61353	RL27	Large ribosomal subunit protein eL27 (60S ribosomal protein L27)	1.7886	0.193543	0.712665	TRUE	-0.372743	0.452372	TRUE	-0.735313	0.305865	TRUE	-0.33539	0.653946	TRUE	11.2261	10.1581	10.9195	11.402	10.8468	10.1831	9.3013	10.1246	9.4722	9.08839	9.60133	9.37936	8.8306	10.1647	10.0158	9.24308	9.13368	10.2242	9.60586	10.2451	9.79578	10.1471
P62807_K109	P62807	H2B1C	Histone H2B type 1-C/E/F/G/I (Histone H2B.1 A) (Histone H2B.a) (H2B/a) (Histone H2B.g) (H2B/g) (Histone H2B.h) (H2B/h) (Histone H2B.k) (H2B/k) (Histone H2B.l) (H2B/l)	1.7879	-2.5489	7.29169e-06	FALSE	-3.09193	3.32125e-07	FALSE	-0.613782	0.40393	FALSE	-1.24403	0.0344765	FALSE	12.3296	12.1043	12.7003	12.7224	12.5697	11.8786	8.61932	10.476	9.91479	10.2668	10.2087	6.98945	10.0814	9.91849	11.9587	11.571	11.373	12.2079	11.6719	10.8815	10.6688	11.2308
P10515_K466	P10515	ODP2	Dihydrolipoyllysine-residue acetyltransferase component of pyruvate dehydrogenase complex, mitochondrial (EC 2.3.1.12) (70 kDa mitochondrial autoantigen of primary biliary cirrhosis) (PBC) (Dihydrolipoamide acetyltransferase component of pyruvate dehydrogenase complex) (M2 antigen complex 70 kDa subunit) (Pyruvate dehydrogenase complex component E2) (PDC-E2) (PDCE2)	1.7844	-0.834212	0.0167415	TRUE	0.974984	0.00389073	TRUE	0.212532	0.725074	TRUE	0.615535	0.184659	TRUE	10.8521	NA	10.9763	10.922	NA	11.1635	9.70883	11.287	NA	9.68894	12.2062	12.7758	12.0966	12.4127	11.1556	11.4001	11.149	11.2578	11.5252	11.8985	NA	11.1099
Q9NVA2_K378	Q9NVA2	45180	Septin-11	1.7804	-1.39183	0.00224611	TRUE	-0.26519	0.596548	TRUE	0.572427	0.438571	TRUE	1.41587	0.00471004	TRUE	10.0773	9.06283	10.5644	10.0721	10.0453	10.5559	9.6872	9.21316	8.43164	NA	10.6279	9.85353	NA	9.86404	NA	10.1599	10.9422	12.0116	11.732	11.861	11.9044	12.0694
Q6NVY1_K74	Q6NVY1	HIBCH	3-hydroxyisobutyryl-CoA hydrolase, mitochondrial (EC 3.1.2.4) (3-hydroxyisobutyryl-coenzyme A hydrolase) (HIB-CoA hydrolase) (HIBYL-CoA-H)	1.7785	0.512673	0.238009	TRUE	0.48135	0.287732	TRUE	0.299697	0.703304	TRUE	0.0677856	0.945363	TRUE	9.00624	8.72109	9.16683	8.25987	8.07847	9.48429	9.99146	10.0871	9.91456	10.3191	10.3582	10.8886	10.2012	9.39605	9.77742	9.96698	9.97751	9.55142	9.77093	10.5092	9.8868	9.50903
P62266_K21	P62266	RS23	Small ribosomal subunit protein uS12 (40S ribosomal protein S23)	1.7757	-2.54483	0.0467199	TRUE	-1.91576	0.0280332	TRUE	-0.154967	0.936424	TRUE	-0.269594	0.863208	TRUE	11.019	10.3813	11.8635	11.9585	12.2747	10.8774	NA	7.72746	NA	NA	7.06495	NA	9.17578	9.72202	10.5216	10.2992	10.1222	11.908	10.9308	10.0257	10.7995	11.0125
P63244_K172	P63244	RACK1	Small ribosomal subunit protein RACK1 (Cell proliferation-inducing gene 21 protein) (Guanine nucleotide-binding protein subunit beta-2-like 1) (Guanine nucleotide-binding protein subunit beta-like protein 12.3) (Human lung cancer oncogene 7 protein) (HLC-7) (Receptor for activated C kinase) (Receptor of activated protein C kinase 1) [Cleaved into: Small ribosomal subunit protein RACK1, N-terminal…	1.7742	-1.77298	0.00572404	TRUE	-1.00544	0.19686	TRUE	-0.703131	0.509314	TRUE	-0.570586	0.495983	TRUE	11.4233	11.2137	11.384	11.9001	11.7157	10.708	NA	9.44548	7.67874	9.26831	9.28256	NA	10.3785	NA	10.0379	NA	9.2245	11.1229	11.2892	9.66726	10.6923	10.6724
P35579_K1357	P35579	MYH9	Myosin-9 (Cellular myosin heavy chain, type A) (Myosin heavy chain 9) (Myosin heavy chain, non-muscle IIa) (Non-muscle myosin heavy chain A) (NMMHC-A) (Non-muscle myosin heavy chain IIa) (NMMHC II-a) (NMMHC-IIA)	1.7692	-0.259015	0.532613	TRUE	0.284161	0.465664	TRUE	0.120614	0.881337	TRUE	0.487266	0.378513	TRUE	11.8652	NA	12.2483	11.9309	NA	12.0232	11.3911	12.1478	NA	11.2592	12.324	11.6656	13.1081	12.293	11.7528	11.9138	12.8179	13.1632	12.9242	12.6284	NA	12.8767
P0DP25_K22	P0DP25	CALM3	Calmodulin-3	1.7675	-1.01878	0.0167086	TRUE	-0.0923519	0.86394	TRUE	0.248159	0.765848	TRUE	0.639235	0.283837	TRUE	11.9597	11.7289	12.3521	12.1309	12.1606	11.9084	12.3981	12.4659	12.5513	12.1973	12.7013	11.9222	13.3744	13.3239	12.7692	13.0758	12.5012	13.6711	14.1159	13.3488	14.0953	13.7542
Q96C36_K61	Q96C36	P5CR2	Pyrroline-5-carboxylate reductase 2 (P5C reductase 2) (P5CR 2) (EC 1.5.1.2)	1.7649	-0.32599	0.207361	TRUE	0.615599	0.00902112	TRUE	0.495309	0.139566	TRUE	0.719161	0.010047	TRUE	11.5558	NA	11.5957	11.3725	NA	11.73	10.7607	11.6928	NA	NA	12.4278	12.6001	NA	12.1899	NA	11.8697	12.1457	12.0114	12.6083	12.7088	NA	12.2472
O95373_K1013	O95373	IPO7	Importin-7 (Imp7) (Ran-binding protein 7) (RanBP7)	1.7633	-2.83161	2.05626e-05	TRUE	-3.27797	4.08135e-06	TRUE	-0.782788	0.425454	TRUE	-0.742632	0.389267	TRUE	11.3193	10.724	NA	11.891	11.8202	11.1361	NA	8.74646	8.16426	9.3146	9.92898	NA	6.96168	8.76003	10.4564	NA	9.64275	10.7703	10.6285	10.3533	10.4581	NA
P11388_K1011	P11388	TOP2A	DNA topoisomerase 2-alpha (EC 5.6.2.2) (DNA topoisomerase II, alpha isozyme)	1.7628	-1.08671	0.00262602	TRUE	-0.712276	0.0515548	TRUE	-0.261284	0.683597	TRUE	-0.553724	0.205944	TRUE	11.5415	10.9218	10.6742	11.1688	11.3449	10.5242	9.76995	NA	9.34373	10.2296	NA	10.1978	10.4143	11.0753	9.50041	10.0445	NA	9.32256	10.4093	10.0783	10.5303	10.6594
P40926_K324	P40926	MDHM	Malate dehydrogenase, mitochondrial (EC 1.1.1.37)	1.7621	0.13429	0.735076	TRUE	0.778137	0.0250155	TRUE	0.234024	0.713315	TRUE	0.17157	0.782734	TRUE	10.603	10.9702	11.4809	10.849	10.5554	11.0801	13.4625	12.8932	12.387	12.7765	13.5984	13.8788	13.1906	13.0356	11.8014	11.2388	12.0512	11.2844	12.3488	12.3038	12.1678	12.068
O14907_K20	O14907	TX1B3	Tax1-binding protein 3 (Glutaminase-interacting protein 3) (Tax interaction protein 1) (TIP-1) (Tax-interacting protein 1)	1.7619	-1.21021	0.0458061	TRUE	-1.06461	0.051929	TRUE	-0.561414	0.53079	TRUE	-0.592016	0.397487	TRUE	10.7911	10.1515	10.3033	11.5025	11.8348	9.98477	7.57066	NA	9.59556	NA	NA	8.4072	9.55887	9.18599	9.73689	9.18067	NA	10.1996	10.0229	9.43592	9.39502	9.40413
P46013_K2209	P46013	KI67	Proliferation marker protein Ki-67 (Antigen identified by monoclonal antibody Ki-67) (Antigen KI-67) (Antigen Ki67)	1.7592	-0.00181496	0.997803	TRUE	-0.970135	0.010441	TRUE	0.145287	0.822375	TRUE	-0.282687	0.553549	TRUE	11.3592	NA	11.3251	10.7587	NA	10.9738	NA	NA	NA	9.91709	NA	NA	8.989	9.10498	10.2132	10.5389	NA	9.72872	10.1641	9.7505	NA	10.4722
Q9ULC4_K51	Q9ULC4	MCTS1	Malignant T-cell-amplified sequence 1 (MCT-1) (Multiple copies T-cell malignancies)	1.7586	0.685042	0.0142275	TRUE	1.18405	6.91802e-05	TRUE	0.711341	0.0709198	TRUE	0.82666	0.0158749	TRUE	11.3686	10.885	10.8962	10.6882	11.178	11.5748	12.4091	12.1285	11.9959	12.3842	12.758	12.8173	12.663	12.5107	11.8033	12.0116	12.2716	11.7426	12.037	12.4992	12.6096	12.1885
Q12931_K424	Q12931	TRAP1	Heat shock protein 75 kDa, mitochondrial (HSP 75) (TNFR-associated protein 1) (Tumor necrosis factor type 1 receptor-associated protein) (TRAP-1)	1.7545	1.30725	0.00267104	TRUE	2.17663	6.13715e-06	TRUE	0.574386	0.421758	TRUE	1.03537	0.0589861	TRUE	10.1813	9.23998	9.56977	8.7996	8.32743	9.30308	10.9382	9.98543	10.2386	10.9728	11.8319	12.2142	11.4894	11.9509	9.36625	10.0589	10.0595	8.92205	10.3728	10.7767	10.1584	9.92558
P13804_K203	P13804	ETFA	Electron transfer flavoprotein subunit alpha, mitochondrial (Alpha-ETF)	1.7525	-1.04812	0.0715197	TRUE	-0.662803	0.279323	TRUE	0.452691	0.591852	TRUE	-0.159973	0.867583	TRUE	8.37786	8.0884	NA	7.11603	7.80875	8.18249	NA	7.72717	NA	9.62468	8.41574	NA	8.58603	NA	9.025	NA	9.19155	8.80404	7.6124	8.76693	8.50438	NA
Q01082_K1998	Q01082	SPTB2	Spectrin beta chain, non-erythrocytic 1 (Beta-II spectrin) (Fodrin beta chain) (Spectrin, non-erythroid beta chain 1)	1.7516	-0.353292	0.215807	TRUE	-0.0538116	0.862867	TRUE	-0.434776	0.261869	TRUE	-0.651004	0.0412119	TRUE	11.9165	NA	11.4969	11.6493	NA	11.3034	11.4471	NA	NA	12.2715	NA	12.2651	12.4882	12.5013	12.1764	12.4103	NA	12.7518	11.6945	11.4535	NA	11.9376
P20810_K384	P20810	ICAL	Calpastatin (Calpain inhibitor) (Sperm BS-17 component)	1.7431	-3.32513	1.43923e-07	TRUE	-1.12627	0.0677623	TRUE	0.141201	0.916327	TRUE	0.703727	0.350902	TRUE	12.1769	11.1897	12.2138	11.7923	11.5316	11.9951	8.15092	9.49463	6.70291	10.3993	9.37577	NA	11.6982	11.1769	12.7996	12.4643	11.8593	13.1698	13.2463	12.3072	12.9101	13.2124
P05783_K118	P05783	K1C18	Keratin, type I cytoskeletal 18 (Cell proliferation-inducing gene 46 protein) (Cytokeratin-18) (CK-18) (Keratin-18) (K18)	1.743	0.159542	0.814051	TRUE	0.436419	0.425208	TRUE	0.790162	0.33039	TRUE	1.06825	0.0985443	TRUE	10.6256	9.70783	11.3866	10.7704	10.7416	10.0115	NA	10.8231	9.06293	10.333	10.6499	9.36498	11.7617	11.04	11.158	11.5483	11.2975	12.4252	11.5524	10.807	12.0841	11.6966
P10809_K249	P10809	CH60	60 kDa heat shock protein, mitochondrial (EC 5.6.1.7) (60 kDa chaperonin) (Chaperonin 60) (CPN60) (Heat shock protein 60) (HSP-60) (Hsp60) (HuCHA60) (Mitochondrial matrix protein P1) (P60 lymphocyte protein)	1.7427	-0.267206	0.499742	TRUE	0.981581	0.00951455	TRUE	0.390432	0.536825	TRUE	0.791522	0.0879737	TRUE	13.0385	12.3173	13.5472	13.4984	13.1078	13.5337	12.156	13.0035	12.0175	12.0879	14.868	14.5335	14.8157	13.4644	13.0304	13.0473	13.9534	13.9418	14.376	13.9834	13.5636	14.0985
O75874_K408	O75874	IDHC	Isocitrate dehydrogenase [NADP] cytoplasmic (IDH) (IDH1) (EC 1.1.1.42) (Cytosolic NADP-isocitrate dehydrogenase) (IDPc) (NADP(+)-specific ICDH) (Oxalosuccinate decarboxylase)	1.7426	-2.24527	0.00144813	TRUE	-1.17015	0.0708244	TRUE	-0.669626	0.532662	TRUE	-0.308638	0.782734	TRUE	12.9081	11.8194	13.4515	12.9541	12.7965	12.3864	11.0552	11.801	NA	11.7358	11.42	11.6541	13.1233	13.273	13.5301	13.4496	12.8449	14.7657	13.7599	13.2062	13.917	14.2515
Q9HAV7_K94	Q9HAV7	GRPE1	GrpE protein homolog 1, mitochondrial (HMGE) (Mt-GrpE#1)	1.7415	0.189777	0.710408	TRUE	1.29379	0.00519467	TRUE	0.370746	0.633077	TRUE	0.866247	0.0960146	TRUE	9.09494	9.44395	9.91047	8.83483	7.66446	9.82016	9.68153	NA	9.5632	8.42837	NA	12.0427	11.5887	10.7336	8.91492	9.75981	NA	9.55877	10.2014	10.3243	10.3699	10.087
P34897_K464	P34897	GLYM	Serine hydroxymethyltransferase, mitochondrial (SHMT) (EC 2.1.2.1) (Glycine hydroxymethyltransferase) (Serine methylase)	1.7412	1.35742	0.00603215	TRUE	2.21229	3.55938e-05	TRUE	0.670862	0.416778	TRUE	1.07528	0.0879689	TRUE	10.5352	NA	11.5061	9.95855	10.4379	12.0851	12.7711	12.3363	12.0434	12.0374	13.9858	13.7724	14.0698	12.723	10.975	10.632	12.0363	11.1263	11.9313	12.1694	11.1243	11.8193
P35268_K84	P35268	RL22	Large ribosomal subunit protein eL22 (60S ribosomal protein L22) (EBER-associated protein) (EAP) (Epstein-Barr virus small RNA-associated protein) (Heparin-binding protein HBp15)	1.7404	-0.138537	0.847595	TRUE	-0.865919	0.144877	TRUE	-0.0902666	0.94976	TRUE	0.0727535	0.953347	TRUE	12.6328	11.5539	11.7214	12.5894	12.5162	11.99	9.95707	NA	11.1055	11.4604	NA	8.8992	11.4068	11.1423	11.1513	10.8241	NA	12.0307	11.84	11.1051	11.7868	11.4797
P22234_K246	P22234	PUR6	Bifunctional phosphoribosylaminoimidazole carboxylase/phosphoribosylaminoimidazole succinocarboxamide synthetase (PAICS) [Includes: Phosphoribosylaminoimidazole carboxylase (EC 4.1.1.21) (AIR carboxylase) (AIRC); Phosphoribosylaminoimidazole succinocarboxamide synthetase (EC 6.3.2.6) (SAICAR synthetase)]	1.737	-0.404456	0.249472	TRUE	0.590082	0.0652675	TRUE	0.43375	0.388057	TRUE	0.371511	0.438301	TRUE	13.0511	NA	12.886	NA	NA	12.7353	11.5408	NA	NA	12.766	NA	12.8956	13.7276	13.5022	13.1443	12.7651	NA	12.847	NA	12.8526	NA	12.9798
O75947_K78	O75947	ATP5H	ATP synthase subunit d, mitochondrial (ATPase subunit d) (ATP synthase peripheral stalk subunit d)	1.737	1.26567	0.000899745	TRUE	1.61254	6.96663e-05	TRUE	0.510579	0.412108	TRUE	1.09145	0.0292574	TRUE	11.416	12.0441	11.6558	NA	11.3747	12.1888	13.905	13.213	12.7519	13.5525	13.9053	14.3488	14.0877	13.212	12.2844	12.192	12.7265	12.5093	NA	13.5822	12.6729	12.9559
P30044_K83	P30044	PRDX5	Peroxiredoxin-5, mitochondrial (EC 1.11.1.24) (Alu corepressor 1) (Antioxidant enzyme B166) (AOEB166) (Liver tissue 2D-page spot 71B) (PLP) (Peroxiredoxin V) (Prx-V) (Peroxisomal antioxidant enzyme) (TPx type VI) (Thioredoxin peroxidase PMP20) (Thioredoxin-dependent peroxiredoxin 5)	1.7369	0.856757	0.0978193	TRUE	1.1364	0.0319206	TRUE	0.372082	0.695366	TRUE	0.817828	0.245563	TRUE	8.14927	8.27992	9.34793	NA	8.23032	8.68796	8.90528	8.53291	8.84197	8.69005	9.37825	9.70306	9.25601	8.80762	9.59339	9.51527	9.32293	10.0474	10.1796	10.4089	9.78266	10.067
P07195_K308	P07195	LDHB	L-lactate dehydrogenase B chain (LDH-B) (EC 1.1.1.27) (LDH heart subunit) (LDH-H) (Renal carcinoma antigen NY-REN-46)	1.7352	-2.38179	5.20601e-05	TRUE	-2.77273	2.12371e-06	TRUE	-0.953398	0.214746	TRUE	-1.19614	0.0620181	TRUE	13.6259	12.4871	13.3285	13.9322	14.0369	12.3066	NA	10.3621	10.3164	11.232	11.1282	10.3815	10.5175	11.4005	12.4189	12.3073	11.542	12.9453	12.7251	11.5155	12.2952	12.5557
Q9NSE4_K775	Q9NSE4	SYIM	Isoleucine--tRNA ligase, mitochondrial (EC 6.1.1.5) (Isoleucyl-tRNA synthetase) (IleRS)	1.7351	2.1795	2.21069e-08	TRUE	2.42511	5.06254e-09	TRUE	0.295167	0.61217	TRUE	1.02606	0.0123395	TRUE	10.7579	10.2729	9.62435	9.46645	10.0862	10.1855	12.6792	12.467	11.7837	12.4397	13.145	13.3509	12.3467	12.811	10.4817	10.5518	10.946	10.5673	11.6704	11.9092	11.2317	11.1894
Q8IY81_K233	Q8IY81	SPB1	pre-rRNA 2'-O-ribose RNA methyltransferase FTSJ3 (EC 2.1.1.-) (Protein ftsJ homolog 3) (Putative rRNA methyltransferase 3)	1.7314	-0.494289	0.383516	TRUE	0.417776	0.482502	TRUE	1.43795	0.056892	TRUE	1.08408	0.118927	TRUE	11.0022	10.8784	11.7637	10.4027	11.2132	11.9849	10.3747	9.09885	10.4565	11.7279	11.4197	11.4231	10.6968	11.3211	11.8293	12.4045	12.7861	11.9622	11.7071	12.1749	11.3741	11.3514
Q8NF91_K4949	Q8NF91	SYNE1	Nesprin-1 (Enaptin) (KASH domain-containing protein 1) (KASH1) (Myocyte nuclear envelope protein 1) (Myne-1) (Nuclear envelope spectrin repeat protein 1) (Synaptic nuclear envelope protein 1) (Syne-1)	1.7306	0.320963	0.451072	TRUE	1.19103	0.00255639	TRUE	0.433725	0.507304	TRUE	0.487756	0.43602	TRUE	10.8837	NA	11.0336	NA	NA	10.5828	10.3806	10.4247	NA	10.8689	12.1273	12.0523	12.457	11.5011	11.3368	11.6029	11.2536	11.1935	NA	11.4772	NA	11.3636
P37837_K314	P37837	TALDO	Transaldolase (EC 2.2.1.2)	1.7304	0.708384	0.0160068	TRUE	0.517916	0.0914748	TRUE	0.141327	0.821455	TRUE	0.475389	0.242492	TRUE	11.0788	10.8378	11.4251	10.1047	11.0586	11.3106	12.3397	12.1943	12.5628	12.7821	12.3155	12.9505	12.719	11.9754	12.2463	11.1687	12.3594	12.0369	12.8814	12.5495	12.5522	12.1887
P78371_K342	P78371	TCPB	T-complex protein 1 subunit beta (TCP-1-beta) (CCT-beta)	1.7258	-0.846953	0.139832	TRUE	-1.39319	0.0398574	TRUE	-0.434999	0.722412	TRUE	-1.00427	0.144499	TRUE	10.8535	9.83827	10.288	10.4118	10.1769	9.81567	8.42393	NA	8.69363	10.007	NA	NA	8.76406	8.76071	9.36918	NA	NA	9.5397	8.8596	8.58611	8.94159	9.33837
Q92793_K1583_K1586_K1587	Q92793	CBP	CREB-binding protein (Histone lysine acetyltransferase CREBBP) (EC 2.3.1.48) (Protein-lysine acetyltransferase CREBBP) (EC 2.3.1.-)	1.7249	1.92392	0.000383829	FALSE	1.89759	0.00051584	FALSE	0.989034	0.1503	FALSE	0.911081	0.152525	FALSE	9.73828	11.4977	11.2088	9.84539	10.3181	12.1962	11.9144	12.3017	12.8314	13.8512	12.6048	13.1074	13.0126	12.0687	11.9102	11.7622	12.3766	11.1102	11.7709	11.9268	11.9136	11.2359
P39748_K200	P39748	FEN1	Flap endonuclease 1 (FEN-1) (EC 3.1.-.-) (DNase IV) (Flap structure-specific endonuclease 1) (Maturation factor 1) (MF1) (hFEN-1)	1.7236	-0.0680388	0.910799	TRUE	1.30603	0.0187534	TRUE	1.65109	0.0270487	TRUE	0.505685	0.463935	TRUE	NA	9.57445	10.1725	9.4444	8.91495	NA	9.19152	8.89393	8.32286	NA	9.7862	10.989	NA	NA	NA	10.5338	11.168	NA	9.90496	NA	9.73543	9.95685
P17987_K365	P17987	TCPA	T-complex protein 1 subunit alpha (TCP-1-alpha) (CCT-alpha)	1.7231	-0.76462	0.00832265	TRUE	-1.19875	0.000110444	TRUE	-0.698109	0.0946684	TRUE	-1.30993	0.000175955	TRUE	13.0724	13.1394	13.2715	12.7872	12.9463	12.865	11.3644	11.1305	12.3085	11.6009	11.5586	11.8502	11.1624	12.1609	12.3356	12.1223	11.8728	11.5102	11.8687	11.5629	11.3416	11.2579
P02545_K270	P02545	LMNA	Prelamin-A/C [Cleaved into: Lamin-A/C (70 kDa lamin) (Renal carcinoma antigen NY-REN-32)]	1.7227	-0.746063	0.203663	TRUE	-1.53049	0.0012715	TRUE	0.200927	0.83586	TRUE	0.248862	0.75383	TRUE	10.6585	8.27923	9.81984	10.1116	9.96108	10.4509	NA	9.10489	NA	8.74551	9.34275	9.97786	8.27975	9.50295	11.0806	10.7416	10.7967	11.8875	11.1989	11.1764	10.6744	10.8899
O15382_K321	O15382	BCAT2	Branched-chain-amino-acid aminotransferase, mitochondrial (BCAT(m)) (EC 2.6.1.42) (Placental protein 18) (PP18)	1.7198	0.563193	0.0260568	TRUE	1.08794	4.1638e-05	TRUE	0.205256	0.654657	TRUE	0.674419	0.0315584	TRUE	10.6294	11.273	10.9718	10.6847	10.9456	10.9149	12.7282	11.9734	11.7068	11.9124	13.0198	12.7521	12.6577	12.5557	11.289	11.5909	11.9178	11.7097	11.9706	12.2388	11.8957	11.6705
O95298_K114	O95298	NDUC2	NADH dehydrogenase [ubiquinone] 1 subunit C2 (Complex I-B14.5b) (CI-B14.5b) (Human lung cancer oncogene 1 protein) (HLC-1) (NADH-ubiquinone oxidoreductase subunit B14.5b)	1.7151	0.975516	0.00923934	TRUE	0.838158	0.0348533	TRUE	1.0047	0.064995	TRUE	1.07104	0.0133548	TRUE	13.1504	12.1707	12.8466	13.1364	13.3852	12.7044	13.0583	NA	13.771	13.8194	NA	13.5343	14.2946	13.4901	13.8861	14.044	NA	14.214	14.1377	14.4358	14.0781	14.2639
P23284_K209	P23284	PPIB	Peptidyl-prolyl cis-trans isomerase B (PPIase B) (EC 5.2.1.8) (CYP-S1) (Cyclophilin B) (Rotamase B) (S-cyclophilin) (SCYLP)	1.7137	-1.97778	0.000142588	TRUE	-2.66369	2.35508e-06	TRUE	-1.04065	0.160933	TRUE	-1.39091	0.0197025	TRUE	12.4711	11.2915	12.6731	12.882	12.3427	12.2675	11.866	9.24174	10.8269	11.2819	9.37245	10.9381	10.4223	10.1156	11.6942	11.4467	10.5867	12.6359	11.9918	10.7978	11.5609	12.1287
P47755_K86	P47755	CAZA2	F-actin-capping protein subunit alpha-2 (CapZ alpha-2)	1.7097	1.3113	3.27584e-06	TRUE	1.33068	4.08135e-06	TRUE	0.866638	0.0153791	TRUE	1.25409	7.19731e-05	TRUE	9.28433	8.60376	8.49654	8.65485	9.04575	9.57139	10.668	10.7644	10.2187	10.5756	10.4884	10.9038	10.2559	9.52907	10.1948	9.92151	10.0912	10.0197	10.3538	10.658	10.0355	10.4049
O75369_K93	O75369	FLNB	Filamin-B (FLN-B) (ABP-278) (ABP-280 homolog) (Actin-binding-like protein) (Beta-filamin) (Filamin homolog 1) (Fh1) (Filamin-3) (Thyroid autoantigen) (Truncated actin-binding protein) (Truncated ABP)	1.7092	-0.411341	0.127828	TRUE	0.239173	0.336407	TRUE	-0.491138	0.16099	TRUE	-0.0733338	0.877062	TRUE	12.799	NA	12.2634	12.3443	NA	12.5502	11.8481	NA	NA	12.6858	NA	12.5269	12.5379	12.6865	13.0248	12.7187	NA	13.2437	13.0547	12.8289	NA	12.8921
P46779_K65	P46779	RL28	Large ribosomal subunit protein eL28 (60S ribosomal protein L28)	1.7085	-1.29219	0.043233	TRUE	-1.0066	0.0995334	TRUE	-0.727725	0.464953	TRUE	-1.00457	0.191295	TRUE	12.3916	12.22	12.346	12.5205	13.1197	10.964	10.8399	8.61176	NA	8.39996	9.0771	10.703	11.3012	10.8958	10.4342	11.9716	10.2333	11.1605	10.6201	10.4056	11.3199	11.6079
P05091_K368	P05091	ALDH2	Aldehyde dehydrogenase, mitochondrial (EC 1.2.1.3) (ALDH class 2) (ALDH-E2) (ALDHI)	1.7055	-0.498329	0.451016	TRUE	0.123641	0.874594	TRUE	0.864733	0.406501	TRUE	1.34381	0.0903186	TRUE	9.63268	10.0852	10.6065	10.0526	10.0642	10.1822	12.0541	10.5649	11.0418	7.71904	10.3959	10.6022	12.0259	9.62671	10.4301	10.0581	11.895	12.0313	11.4655	12.2751	11.537	12.0459
P62333_K197	P62333	PRS10	26S proteasome regulatory subunit 10B (26S proteasome AAA-ATPase subunit RPT4) (Proteasome 26S subunit ATPase 6) (Proteasome subunit p42)	1.7049	-0.0448806	0.954418	TRUE	-1.07349	0.0333279	TRUE	-0.848883	0.354239	TRUE	-0.681901	0.255855	TRUE	10.139	8.94496	9.83257	10.3584	9.91051	9.47833	8.90569	NA	NA	9.90209	NA	8.47704	8.8049	8.32377	8.13348	NA	NA	9.16771	9.51772	8.44996	8.55548	8.58758
P49915_K120	P49915	GUAA	GMP synthase [glutamine-hydrolyzing] (EC 6.3.5.2) (GMP synthetase) (Glutamine amidotransferase)	1.7018	-0.763496	0.118981	TRUE	-1.11653	0.00123267	TRUE	-0.590151	0.238415	TRUE	-0.668632	0.0792696	TRUE	11.4341	11.1912	12.0697	11.4636	11.6811	11.0423	NA	NA	NA	10.3152	NA	10.5734	10.0776	10.2159	10.312	10.1225	NA	10.9338	10.6456	10.0228	10.4879	11.19
P38646_K345	P38646	GRP75	Stress-70 protein, mitochondrial (75 kDa glucose-regulated protein) (GRP-75) (Heat shock 70 kDa protein 9) (Mortalin) (MOT) (Peptide-binding protein 74) (PBP74)	1.7009	-0.706006	0.138467	TRUE	0.549871	0.278485	TRUE	0.457401	0.534768	TRUE	0.284079	0.695323	TRUE	9.3466	10.2261	10.955	10.0008	10.4154	9.43701	NA	9.43809	9.11564	8.79425	11.1511	11.07	11.6543	NA	10.2763	10.7768	10.8605	10.3436	10.9374	10.2207	10.8445	10.5498
Q08945_K421	Q08945	SSRP1	FACT complex subunit SSRP1 (Chromatin-specific transcription elongation factor 80 kDa subunit) (Facilitates chromatin transcription complex 80 kDa subunit) (FACT 80 kDa subunit) (FACTp80) (Facilitates chromatin transcription complex subunit SSRP1) (Recombination signal sequence recognition protein 1) (Structure-specific recognition protein 1) (hSSRP1) (T160)	1.6985	-0.00269284	0.996422	TRUE	0.127465	0.791591	TRUE	-0.34888	0.612488	TRUE	-0.252579	0.733895	TRUE	9.97678	NA	10.3759	10.4577	NA	9.84178	9.10436	9.17167	NA	9.77093	8.80033	10.1971	9.74835	9.51855	9.00795	9.33495	8.84205	9.58028	9.10556	9.57213	NA	9.7984
Q9NR19_K418	Q9NR19	ACSA	Acetyl-coenzyme A synthetase, cytoplasmic (EC 6.2.1.1) (Acetate--CoA ligase) (Acetyl-CoA synthetase) (ACS) (AceCS) (Acetyl-CoA synthetase 1) (AceCS1) (Acyl-CoA synthetase short-chain family member 2) (Acyl-activating enzyme) (Propionate--CoA ligase) (EC 6.2.1.17)	1.6984	-0.5571	0.131688	TRUE	0.333042	0.368252	TRUE	0.667465	0.197603	TRUE	0.97275	0.0327612	TRUE	10.3655	NA	10.1032	9.91815	NA	10.5926	9.91326	10.2342	NA	10.0577	10.7151	11.5768	10.7791	10.4457	11.2994	11.3334	11.4891	11.2075	11.3243	11.7228	NA	11.1361
P61221_K512	P61221	ABCE1	ATP-binding cassette sub-family E member 1 (EC 3.6.5.-) (2'-5'-oligoadenylate-binding protein) (HuHP68) (RNase L inhibitor) (Ribonuclease 4 inhibitor) (RNS4I)	1.6977	-1.35003	0.0458061	TRUE	-0.716069	0.318152	TRUE	-0.289998	0.836932	TRUE	-0.382516	0.66427	TRUE	10.8296	9.04599	10.4738	10.377	10.4923	10.3998	9.16559	NA	NA	8.59477	NA	NA	9.66569	9.21142	8.78894	NA	NA	9.90466	9.76207	9.47125	8.80587	10.0775
P34932_K356	P34932	HSP74	Heat shock 70 kDa protein 4 (HSP70RY) (Heat shock 70-related protein APG-2)	1.6954	-0.288547	0.216573	TRUE	-0.10074	0.681516	TRUE	-0.321931	0.349931	TRUE	-0.293734	0.355052	TRUE	13.5956	NA	13.7184	13.4243	NA	13.3421	13.1906	13.2413	NA	13.8844	13.735	13.7417	14.0997	13.65	13.1228	13.2006	13.139	13.7231	13.545	13.1278	NA	13.5191
P30038_K93	P30038	AL4A1	Delta-1-pyrroline-5-carboxylate dehydrogenase, mitochondrial (P5C dehydrogenase) (EC 1.2.1.88) (Aldehyde dehydrogenase family 4 member A1) (L-glutamate gamma-semialdehyde dehydrogenase)	1.6931	-0.291803	0.560801	TRUE	1.15901	0.00782737	TRUE	0.379866	0.587185	TRUE	0.158255	0.841228	TRUE	10.765	NA	10.7595	10.1502	NA	11.1376	10.7527	NA	NA	10.9639	NA	12.9065	12.8502	11.9145	10.9928	11.2717	NA	11.3816	11.414	11.1384	NA	10.9158
Q9NNW7_K153	Q9NNW7	TRXR2	Thioredoxin reductase 2, mitochondrial (EC 1.8.1.9) (Selenoprotein Z) (SelZ) (TR-beta) (Thioredoxin reductase TR3)	1.6879	1.35388	0.000407214	TRUE	1.97119	2.22399e-06	TRUE	0.243749	0.730208	TRUE	0.831504	0.081374	TRUE	10.1721	10.6885	10.7243	9.85793	9.94619	10.7058	13.2259	12.4866	12.7038	13.284	13.2056	13.4259	13.4123	13.2386	11.3623	10.6663	11.1339	10.58	11.4634	12.14	11.6068	11.5566
P33993_K351	P33993	MCM7	DNA replication licensing factor MCM7 (EC 3.6.4.12) (CDC47 homolog) (P1.1-MCM3)	1.6871	-0.542806	0.161025	TRUE	-0.3752	0.32434	TRUE	-0.157034	0.833865	TRUE	0.0159335	0.987622	TRUE	11.2922	NA	10.9284	11.067	NA	10.8945	9.65556	9.42234	NA	9.84849	9.80429	9.77174	10.6814	9.19809	9.7284	10.2562	8.99949	10.2881	10.3281	9.61384	NA	10.3971
P61604_K86	P61604	CH10	10 kDa heat shock protein, mitochondrial (Hsp10) (10 kDa chaperonin) (Chaperonin 10) (CPN10) (Early-pregnancy factor) (EPF)	1.6807	-0.0917399	0.86233	TRUE	0.62423	0.147106	TRUE	0.470784	0.502667	TRUE	-0.094515	0.914875	TRUE	9.43676	9.68161	9.15582	10.0197	9.64672	9.53354	9.86469	10.2534	10.2156	11.3564	11.2058	12.03	11.3928	11.4594	10.0126	10.7861	10.3135	9.49293	9.80427	10.4749	9.72494	9.64783
P36542_K197	P36542	ATPG	ATP synthase subunit gamma, mitochondrial (ATP synthase F1 subunit gamma) (F-ATPase gamma subunit)	1.6803	1.3818	1.47953e-05	TRUE	1.58238	2.35508e-06	TRUE	0.699684	0.110323	TRUE	1.21922	0.000624198	TRUE	10.3458	9.73731	9.24946	10.0052	10.213	10.3252	11.8576	11.87	11.3165	11.3583	11.5918	12.3166	12.164	11.1949	10.6159	10.6138	11.1216	10.8487	11.6216	11.4698	11.5463	11.4199
P49327_K1911	P49327	FAS	Fatty acid synthase (EC 2.3.1.85) (Type I fatty acid synthase) [Includes: [Acyl-carrier-protein] S-acetyltransferase (EC 2.3.1.38); [Acyl-carrier-protein] S-malonyltransferase (EC 2.3.1.39); 3-oxoacyl-[acyl-carrier-protein] synthase (EC 2.3.1.41); 3-oxoacyl-[acyl-carrier-protein] reductase (EC 1.1.1.100); 3-hydroxyacyl-[acyl-carrier-protein] dehydratase (EC 4.2.1.59); Enoyl-[acyl-carrier-protein]…	1.6768	-1.00873	0.00377204	TRUE	-1.12993	0.00174956	TRUE	-0.814149	0.102156	TRUE	-0.697352	0.110464	TRUE	12.0274	11.2133	12.0074	12.0329	12.4928	10.853	10.2802	10.7903	10.0787	9.75835	10.6546	10.9999	9.62522	10.086	10.9446	10.9186	10.2818	10.7728	10.312	10.3102	10.7716	11.0795
P22087_K205	P22087	FBRL	rRNA 2'-O-methyltransferase fibrillarin (EC 2.1.1.-) (34 kDa nucleolar scleroderma antigen) (Histone-glutamine methyltransferase) (U6 snRNA 2'-O-methyltransferase fibrillarin)	1.6752	-1.21998	0.0026849	TRUE	0.981725	0.0187534	TRUE	0.506305	0.462475	TRUE	0.368067	0.571416	TRUE	12.0722	11.946	12.1649	11.8299	11.9939	12.314	10.4541	12.3746	10.4265	9.68774	12.9312	13.4024	12.4854	12.7198	12.0571	12.3339	12.7129	12.4088	12.5284	13.0193	12.8791	12.7995
P23526_K408	P23526	SAHH	Adenosylhomocysteinase (AdoHcyase) (EC 3.13.2.1) (S-adenosyl-L-homocysteine hydrolase)	1.6732	0.955999	0.0100506	TRUE	1.27286	0.00108215	TRUE	0.975634	0.0634252	TRUE	1.39702	0.00194709	TRUE	12.4514	11.8684	13.167	12.2878	12.4407	12.8931	12.8625	13.7821	13.5658	13.5829	14.2142	13.7427	14.5997	14.0537	12.7399	13.2038	13.089	13.8429	13.8318	13.3466	13.8316	13.5216
Q86WA6_K126	Q86WA6	BPHL	Valacyclovir hydrolase (VACVase) (Valacyclovirase) (EC 3.1.-.-) (Biphenyl hydrolase-like protein) (Biphenyl hydrolase-related protein) (Bph-rp) (Breast epithelial mucin-associated antigen) (MCNAA)	1.6724	0.219887	0.555971	TRUE	1.34884	0.000121073	TRUE	-0.295732	0.620054	TRUE	0.452504	0.348229	TRUE	8.8145	9.31404	9.18174	9.34852	9.24116	9.64552	9.58356	10.534	9.46673	9.61491	10.8667	11.3119	11.351	10.5817	9.9306	9.55752	10.1158	9.291	10.5851	10.9533	10.5037	10.1696
O60488_K426	O60488	ACSL4	Long-chain-fatty-acid--CoA ligase 4 (EC 6.2.1.3) (Arachidonate--CoA ligase) (EC 6.2.1.15) (Long-chain acyl-CoA synthetase 4) (LACS 4)	1.6697	-0.744594	0.0160939	TRUE	-0.223696	0.516671	TRUE	-0.392261	0.44929	TRUE	-0.318833	0.479754	TRUE	9.63186	9.16588	9.53478	9.19187	10.0764	9.46177	9.45509	8.25297	9.13577	10.2571	9.12873	10.2008	10.3283	10.3502	10.7346	10.7376	9.48207	10.829	9.54864	10.0806	10.0939	10.124
P40939_K303	P40939	ECHA	Trifunctional enzyme subunit alpha, mitochondrial (78 kDa gastrin-binding protein) (Monolysocardiolipin acyltransferase) (EC 2.3.1.-) (TP-alpha) [Includes: Long-chain enoyl-CoA hydratase (EC 4.2.1.17); Long chain 3-hydroxyacyl-CoA dehydrogenase (EC 1.1.1.211)]	1.6663	0.395968	0.273962	TRUE	0.0178371	0.969784	TRUE	0.876653	0.07624	TRUE	0.396938	0.443414	TRUE	10.3157	10.533	10.3273	9.82657	10.5255	11.2324	11.3038	11.3068	10.554	10.9297	10.844	10.3504	11.3774	10.0914	11.8549	11.8072	12.0203	11.4794	11.7381	12.0908	11.2827	11.2531
P21926_K179	P21926	CD9	CD9 antigen (5H9 antigen) (Cell growth-inhibiting gene 2 protein) (Leukocyte antigen MIC3) (Motility-related protein) (MRP-1) (Tetraspanin-29) (Tspan-29) (p24) (CD antigen CD9)	1.6609	-2.29453	2.3514e-07	TRUE	-2.04695	4.39232e-06	TRUE	-1.22884	0.0272314	TRUE	-1.09686	0.0320033	TRUE	11.1476	10.7044	11.3411	11.2951	11.3786	11.4996	11.2534	11.5719	10.704	12.2056	11.3134	11.1922	12.4803	12.5604	12.2404	12.043	11.7063	12.5325	12.7696	12.6345	13.1761	12.9555
Q9NTX5_K217	Q9NTX5	ECHD1	Ethylmalonyl-CoA decarboxylase (EC 4.1.1.94) (Enoyl-CoA hydratase domain-containing protein 1) (Methylmalonyl-CoA decarboxylase) (MMCD)	1.6596	1.94383	1.44418e-07	TRUE	2.51667	6.20644e-10	TRUE	0.921294	0.0489858	TRUE	1.47822	0.000167347	TRUE	10.292	9.47918	10.1333	9.66984	9.88828	10.8036	11.1852	11.6278	11.6766	12.1887	12.0114	12.1374	12.6072	11.7762	10.6051	10.3807	10.7365	11.2481	11.2793	11.6648	11.012	10.9907
P62280_K58	P62280	RS11	Small ribosomal subunit protein uS17 (40S ribosomal protein S11)	1.659	-0.161898	0.759509	TRUE	-0.760607	0.0975104	TRUE	-0.376046	0.629505	TRUE	-0.376863	0.589335	TRUE	14.0917	13.0613	13.4943	13.7421	13.5848	13.9561	12.8535	11.5923	12.4963	12.4027	10.932	12.9298	12.0177	11.6417	12.9465	12.459	12.4558	13.5742	13.3449	12.5549	12.8818	13.1508
Q9HB71_K171	Q9HB71	CYBP	Calcyclin-binding protein (CacyBP) (hCacyBP) (S100A6-binding protein) (Siah-interacting protein)	1.6569	-1.12462	0.00704376	TRUE	-1.57409	0.000308926	TRUE	-0.589866	0.40449	TRUE	-0.426199	0.495148	TRUE	13.5294	13.1285	13.7025	13.5045	13.6957	13.3792	11.2015	11.7015	11.1764	13.185	11.2574	12.2112	11.0086	11.5287	12.3836	12.6797	12.3107	13.2574	13.4678	12.7055	12.8376	13.2315
Q8TEQ6_K1134	Q8TEQ6	GEMI5	Gem-associated protein 5 (Gemin5)	1.6558	-1.64475	0.00117175	TRUE	-1.62256	0.000594162	TRUE	-0.515711	0.49442	TRUE	-0.0275127	0.982683	TRUE	11.4074	9.97617	11.2912	10.9389	10.8115	11.2242	8.91637	8.63352	NA	9.83097	9.6708	7.61635	10.1341	9.68222	10.1599	9.22164	9.78731	10.6327	10.8571	10.014	10.1824	11.1427
P11142_K328	P11142	HSP7C	Heat shock cognate 71 kDa protein (EC 3.6.4.10) (Heat shock 70 kDa protein 8) (Lipopolysaccharide-associated protein 1) (LAP-1) (LPS-associated protein 1)	1.6523	-1.21864	0.0205626	TRUE	-1.04575	0.0546149	TRUE	-0.507372	0.574447	TRUE	-0.414497	0.623067	TRUE	13.1401	11.7745	12.2848	12.7035	13.3436	11.4581	11.3361	10.6265	10.5825	11.8472	10.5206	10.0341	12.1814	12.3628	11.366	11.3819	10.7864	11.8075	11.6645	11.4377	11.642	11.7672
P25815_K91	P25815	S100P	Protein S100-P (Migration-inducing gene 9 protein) (MIG9) (Protein S100-E) (S100 calcium-binding protein P)	1.6521	-2.25052	0.00585637	TRUE	-1.74251	0.00390276	TRUE	-1.49379	0.0689739	TRUE	-1.79686	0.0115527	TRUE	10.5742	NA	10.757	9.68103	NA	10.1109	NA	NA	NA	10.0251	NA	11.7474	11.5449	10.8838	11.3005	11.4569	NA	11.5399	11.2846	10.4601	NA	11.6454
P09327_K112	P09327	VILI	Villin-1	1.6495	-0.0777105	0.86233	TRUE	0.887821	0.00484312	TRUE	0.0586358	0.934364	TRUE	-0.0599096	0.910309	TRUE	12.0522	NA	11.5845	11.7989	NA	11.5869	11.507	NA	NA	NA	NA	12.1198	NA	12.0683	NA	12.5161	NA	12.7051	12.3437	12.0999	NA	12.5108
P55209_K105	P55209	NP1L1	Nucleosome assembly protein 1-like 1 (NAP-1-related protein) (hNRP)	1.6479	-0.266947	0.479944	TRUE	-1.06285	0.00636298	TRUE	-0.801618	0.150925	TRUE	-0.417932	0.450974	TRUE	NA	10.5476	10.5168	10.9959	10.9015	NA	10.134	10.7887	9.39935	9.64679	9.97183	8.91166	9.79066	NA	9.49312	9.35976	9.0571	NA	9.58949	NA	10.0267	9.77763
Q04206_K122	Q04206	TF65	Transcription factor p65 (Nuclear factor NF-kappa-B p65 subunit) (Nuclear factor of kappa light polypeptide gene enhancer in B-cells 3)	1.6472	-0.0108682	0.988708	TRUE	0.872615	0.0942166	TRUE	0.970194	0.202721	TRUE	0.768371	0.307006	TRUE	10.7423	NA	10.2206	10.3513	NA	11.1232	9.37007	10.9729	NA	11.6518	11.295	11.7523	11.7229	11.5536	11.2572	11.4162	11.4726	11.425	10.9949	11.5829	NA	11.1346
P38646_K135	P38646	GRP75	Stress-70 protein, mitochondrial (75 kDa glucose-regulated protein) (GRP-75) (Heat shock 70 kDa protein 9) (Mortalin) (MOT) (Peptide-binding protein 74) (PBP74)	1.6369	-0.165876	0.741861	TRUE	0.50874	0.269029	TRUE	0.422789	0.568971	TRUE	0.814292	0.146207	TRUE	11.409	11.2511	11.0347	10.8986	11.3394	11.7816	10.8207	11.4577	10.661	9.85239	11.9032	12.9387	12.3156	12.2456	11.8848	11.352	11.7653	11.7951	12.3877	12.494	12.2586	12.3457
P06493_K33	P06493	CDK1	Cyclin-dependent kinase 1 (CDK1) (EC 2.7.11.22) (EC 2.7.11.23) (Cell division control protein 2 homolog) (Cell division protein kinase 1) (p34 protein kinase)	1.6321	-0.873422	0.0870495	TRUE	-0.780374	0.141762	TRUE	-0.332852	0.727808	TRUE	-0.858895	0.210354	TRUE	11.7764	12.9693	12.7249	11.1872	10.8152	12.2913	11.2794	10.3845	9.9464	10.3023	10.3468	11.2364	10.844	10.2741	10.6326	10.0032	11.8836	11.0719	11.274	10.9979	10.3203	10.7199
O60488_K89	O60488	ACSL4	Long-chain-fatty-acid--CoA ligase 4 (EC 6.2.1.3) (Arachidonate--CoA ligase) (EC 6.2.1.15) (Long-chain acyl-CoA synthetase 4) (LACS 4)	1.6311	-0.997336	0.0396277	TRUE	-0.591867	0.251818	TRUE	-0.208394	0.838681	TRUE	0.00649694	0.995765	TRUE	11.4281	10.8306	12.0318	11.5086	11.2568	10.9993	11.1853	10.7129	10.5524	10.9902	10.7528	11.6291	11.6264	11.5016	12.052	11.8212	12.1685	13.4517	12.3631	11.5451	12.3015	12.3371
P22102_K866	P22102	PUR2	Trifunctional purine biosynthetic protein adenosine-3 [Includes: Phosphoribosylamine--glycine ligase (EC 6.3.4.13) (Glycinamide ribonucleotide synthetase) (GARS) (Phosphoribosylglycinamide synthetase); Phosphoribosylformylglycinamidine cyclo-ligase (EC 6.3.3.1) (AIR synthase) (AIRS) (Phosphoribosyl-aminoimidazole synthetase); Phosphoribosylglycinamide formyltransferase (EC 2.1.2.2) (5'-phosphorib…	1.6294	-1.05969	0.354188	TRUE	-3.2757	7.58601e-05	TRUE	-0.177513	0.920125	TRUE	-0.103488	0.945199	TRUE	10.8115	9.03709	10.667	10.7845	9.85443	9.95392	NA	NA	NA	9.05935	NA	4.53892	8.97799	8.21336	10.0305	9.88884	NA	10.0647	10.5152	9.75974	9.89684	10.5598
P25705_K539	P25705	ATPA	ATP synthase subunit alpha, mitochondrial (ATP synthase F1 subunit alpha)	1.628	1.35861	0.000175825	TRUE	2.42879	6.38905e-09	TRUE	0.22714	0.731954	TRUE	0.84817	0.052164	TRUE	10.6823	12.1463	11.5851	11.8653	12.5491	11.5921	13.0672	13.3677	12.8566	12.1987	14.3923	14.4059	14.0091	13.4486	11.9944	11.5223	12.5211	12.4276	12.7172	12.8767	12.6912	12.5049
P04843_K413	P04843	RPN1	Dolichyl-diphosphooligosaccharide--protein glycosyltransferase subunit 1 (Dolichyl-diphosphooligosaccharide--protein glycosyltransferase 67 kDa subunit) (Ribophorin I) (RPN-I) (Ribophorin-1)	1.6269	-0.861492	0.209923	TRUE	-0.989394	0.159895	TRUE	-0.90849	0.416778	TRUE	-1.53335	0.0745257	TRUE	13.0301	11.923	NA	13.5751	13.6886	11.4247	NA	10.7536	10.2033	11.9377	10.113	NA	11.4382	12.0011	11.7852	NA	11.2274	12.3376	11.0727	10.4514	11.9246	NA
Q9UKM9_K4	Q9UKM9	RALY	RNA-binding protein Raly (Autoantigen p542) (Heterogeneous nuclear ribonucleoprotein C-like 2) (hnRNP core protein C-like 2) (hnRNP associated with lethal yellow protein homolog)	1.6259	-0.102585	0.896552	TRUE	-0.483667	0.285264	TRUE	-1.24837	0.0297615	TRUE	-1.78205	0.000142403	TRUE	10.8565	10.9385	11.132	10.6783	11.078	10.0723	NA	NA	NA	9.87277	NA	9.90402	8.94442	9.79937	9.51955	10.6046	NA	9.76004	9.46388	8.94415	8.57646	9.54062
Q13435_K492	Q13435	SF3B2	Splicing factor 3B subunit 2 (Pre-mRNA-splicing factor SF3b 145 kDa subunit) (SF3b145) (Spliceosome-associated protein 145) (SAP 145)	1.6241	-0.556879	0.441946	TRUE	-1.21235	0.0124242	TRUE	-0.87122	0.219145	TRUE	-0.770483	0.176684	TRUE	9.19004	NA	8.55093	8.99685	8.96876	8.40567	NA	NA	NA	7.86571	7.09642	NA	7.86704	7.63557	7.81202	NA	7.28205	8.36259	8.03185	6.87321	7.78657	8.62762
P11387_K172	P11387	TOP1	DNA topoisomerase 1 (EC 5.6.2.1) (DNA topoisomerase I)	1.6239	0.755054	0.243527	TRUE	0.373496	0.539268	TRUE	1.25488	0.130803	TRUE	1.21588	0.0910713	TRUE	9.89193	NA	10.1901	9.728	NA	11.6013	11.3246	NA	NA	11.649	NA	10.9965	11.6634	11.5749	11.6956	10.9161	NA	12.0083	11.7056	12.1131	NA	11.0355
Q8N1F7_K538	Q8N1F7	NUP93	Nuclear pore complex protein Nup93 (93 kDa nucleoporin) (Nucleoporin Nup93)	1.6238	-1.57025	0.00532708	TRUE	-0.641329	0.188308	TRUE	-0.887781	0.214746	TRUE	-0.786437	0.151437	TRUE	9.84185	10.5999	9.55101	9.58088	11.0021	8.26599	8.43737	7.7303	NA	NA	8.40838	9.39255	NA	9.25617	NA	9.56854	7.78202	7.90415	9.06405	8.29893	9.03311	8.94723
P21953_K317	P21953	ODBB	2-oxoisovalerate dehydrogenase subunit beta, mitochondrial (EC 1.2.4.4) (Branched-chain alpha-keto acid dehydrogenase E1 component beta chain) (BCKDE1B) (BCKDH E1-beta)	1.6238	-0.302564	0.512456	TRUE	0.650231	0.15954	TRUE	0.548033	0.461559	TRUE	1.38191	0.00401357	TRUE	9.33596	8.21559	NA	7.96809	8.7361	8.5109	NA	9.41508	9.04765	NA	10.5047	NA	NA	10.0216	NA	NA	9.10635	9.33358	10.2551	10.2973	9.88095	NA
O14744_K490	O14744	ANM5	Protein arginine N-methyltransferase 5 (PRMT5) (EC 2.1.1.320) (72 kDa ICln-binding protein) (Histone-arginine N-methyltransferase PRMT5) (Jak-binding protein 1) (Shk1 kinase-binding protein 1 homolog) (SKB1 homolog) (SKB1Hs) [Cleaved into: Protein arginine N-methyltransferase 5, N-terminally processed]	1.6197	-1.68493	0.0023903	TRUE	-1.75005	0.000548095	TRUE	-0.624326	0.417665	TRUE	-1.40634	0.00772963	TRUE	12.0347	10.7794	11.4553	11.3693	11.9361	10.6329	NA	NA	9.46448	10.1769	NA	9.92675	10.088	9.92366	10.1555	11.0421	NA	10.1251	9.23757	9.19483	9.77247	10.1009
Q9Y3I0_K14	Q9Y3I0	RTCB	RNA-splicing ligase RtcB homolog (EC 6.5.1.8) (3'-phosphate/5'-hydroxy nucleic acid ligase)	1.6192	-1.559	4.01293e-05	TRUE	-1.71609	1.69444e-05	TRUE	-0.807392	0.080101	TRUE	-0.516711	0.229833	TRUE	10.0691	9.96991	11.036	10.5175	10.6955	10.3347	NA	7.42619	8.54416	8.7716	7.29125	8.77651	8.78408	NA	9.43405	9.19946	9.2537	10.1209	9.80063	9.2039	9.45742	10.1144
P12268_K134	P12268	IMDH2	Inosine-5'-monophosphate dehydrogenase 2 (IMP dehydrogenase 2) (IMPD 2) (IMPDH 2) (EC 1.1.1.205) (Inosine-5'-monophosphate dehydrogenase type II) (IMP dehydrogenase II) (IMPDH-II)	1.6181	-1.25927	0.00548486	TRUE	-1.72313	6.35422e-05	TRUE	-0.494719	0.437789	TRUE	-1.0162	0.0190425	TRUE	13.686	14.0559	13.3098	13.7642	12.8456	12.8819	11.3799	NA	NA	12.4389	NA	11.8995	12.6146	11.89	12.6921	12.5114	NA	12.4098	12.1299	12.1057	12.7593	11.8079
P27487_K513	P27487	DPP4	Dipeptidyl peptidase 4 (EC 3.4.14.5) (ADABP) (Adenosine deaminase complexing protein 2) (ADCP-2) (Dipeptidyl peptidase IV) (DPP IV) (T-cell activation antigen CD26) (TP103) (CD antigen CD26) [Cleaved into: Dipeptidyl peptidase 4 membrane form (Dipeptidyl peptidase IV membrane form); Dipeptidyl peptidase 4 soluble form (Dipeptidyl peptidase IV soluble form)]	1.6161	-0.460479	0.176647	TRUE	0.127579	0.748935	TRUE	-0.248586	0.684988	TRUE	0.0314835	0.973246	TRUE	8.55693	8.06102	8.28167	7.55269	8.71521	8.98632	10.4955	9.84668	10.5236	10.9145	9.97617	10.5415	10.0691	10.209	9.44608	9.0223	8.99662	9.6633	9.5259	10.3355	10.2178	10.433
P33991_K477	P33991	MCM4	DNA replication licensing factor MCM4 (EC 3.6.4.12) (CDC21 homolog) (P1-CDC21)	1.6157	-0.963037	0.0106053	TRUE	-0.287745	0.438881	TRUE	-0.514985	0.407554	TRUE	-0.319504	0.583754	TRUE	11.2773	NA	11.6635	11.3187	NA	10.871	9.80945	8.91454	NA	10.6687	10.0843	10.4588	10.5468	10.4672	10.17	NA	9.53266	9.55784	9.86375	10.1286	NA	10.3232
Q9BUL8_K164	Q9BUL8	PDC10	Programmed cell death protein 10 (Cerebral cavernous malformations 3 protein) (TF-1 cell apoptosis-related protein 15)	1.6141	-0.505147	0.289617	TRUE	0.564994	0.250182	TRUE	0.696618	0.362084	TRUE	0.978489	0.106983	TRUE	10.3286	8.21558	9.43821	NA	9.66717	9.90059	8.6095	10.0629	10.451	NA	10.2407	10.6071	NA	10.7291	NA	10.5014	10.3975	10.2257	NA	10.7681	10.4635	10.4111
O43707_K108	O43707	ACTN4	Alpha-actinin-4 (Non-muscle alpha-actinin 4)	1.6125	-1.54961	0.000836406	TRUE	-0.157168	0.787505	TRUE	-0.565977	0.489084	TRUE	0.250221	0.764213	TRUE	NA	10.6924	11.6727	11.4631	11.2003	NA	10.3391	11.4981	9.38136	10.4528	12.4143	12.2561	12.1629	NA	11.5431	12.038	11.9045	NA	12.3466	NA	12.745	13.1096
P07355_K47	P07355	ANXA2	Annexin A2 (Annexin II) (Annexin-2) (Calpactin I heavy chain) (Calpactin-1 heavy chain) (Chromobindin-8) (Lipocortin II) (Placental anticoagulant protein IV) (PAP-IV) (Protein I) (p36)	1.6119	2.61272	6.35636e-08	TRUE	1.77842	8.95412e-05	TRUE	0.451632	0.536147	TRUE	0.423677	0.516435	TRUE	13.7749	13.3335	12.5801	12.2373	13.0641	13.7241	15.7832	15.3659	15.2445	16.3049	15.3021	15.7553	15.3038	14.3681	13.9671	13.8206	14.6186	14.1713	14.3619	14.8088	13.8068	14.1465
Q8N4H5_K46	Q8N4H5	TOM5	Mitochondrial import receptor subunit TOM5 homolog	1.6101	0.769466	0.133267	TRUE	-1.6751	0.00139471	TRUE	0.0294012	0.981164	TRUE	-0.35841	0.653521	TRUE	9.91459	NA	9.66142	9.66322	NA	10.0923	9.18694	NA	NA	8.8341	NA	NA	7.27069	8.68227	9.94397	9.57235	NA	9.38044	9.5072	9.46957	NA	9.02556
Q9BR76_K339	Q9BR76	COR1B	Coronin-1B (Coronin-2)	1.6082	-0.407899	0.63652	TRUE	-1.22244	0.250435	TRUE	-0.977402	0.452835	TRUE	-1.21801	0.183774	TRUE	9.88365	NA	9.3025	10.3826	10.6004	9.09103	9.74238	7.23632	NA	NA	NA	NA	NA	7.81686	NA	NA	8.43858	9.60054	8.90435	8.21122	NA	8.76692
P62701_K62	P62701	RS4X	Small ribosomal subunit protein eS4, X isoform (40S ribosomal protein S4) (SCR10) (Single copy abundant mRNA protein)	1.6077	-1.43939	0.0376807	TRUE	-1.41568	0.0482674	TRUE	-0.504848	0.689055	TRUE	-0.700245	0.456224	TRUE	11.3898	10.9389	11.4131	11.3385	11.123	10.9381	7.46054	NA	9.73872	9.93837	NA	9.76179	10.3479	9.06361	10.156	9.97239	NA	10.624	10.5119	9.52579	10.3569	10.5628
Q15075_K700	Q15075	EEA1	Early endosome antigen 1 (Endosome-associated protein p162) (Zinc finger FYVE domain-containing protein 2)	1.6071	0.136856	0.697562	TRUE	0.201619	0.525035	TRUE	0.294121	0.550727	TRUE	0.141318	0.808276	TRUE	12.0925	NA	11.8429	12.226	NA	11.5497	11.5913	12.2104	NA	12.4974	11.7043	13.0298	12.4214	12.6138	12.5256	12.2871	12.1537	12.4067	12.0582	12.1265	NA	12.0834
Q01082_K118	Q01082	SPTB2	Spectrin beta chain, non-erythrocytic 1 (Beta-II spectrin) (Fodrin beta chain) (Spectrin, non-erythroid beta chain 1)	1.6057	-0.116564	0.870448	TRUE	-0.734422	0.215408	TRUE	-0.0721082	0.962079	TRUE	0.599484	0.428046	TRUE	8.84711	9.42303	9.38141	8.46701	9.62023	8.56415	10.0905	10.0981	8.47642	NA	9.26886	7.87825	NA	10.4426	NA	9.89472	9.83721	11.0715	10.1852	9.91846	10.5545	10.9605
P46926_K50	P46926	GNPI1	Glucosamine-6-phosphate isomerase 1 (EC 3.5.99.6) (Glucosamine-6-phosphate deaminase 1) (GNPDA 1) (GlcN6P deaminase 1) (Oscillin)	1.6024	0.702307	0.0021477	TRUE	1.06819	1.05616e-05	TRUE	0.359222	0.332274	TRUE	0.730884	0.0076783	TRUE	11.1605	11.1068	11.0149	10.9223	11.306	11.191	13.2684	12.9278	12.9748	13.1378	13.833	13.1955	13.7525	13.2779	11.4892	11.5955	11.9678	11.9413	12.0165	12.4156	11.9163	11.8981
P09622_K132	P09622	DLDH	Dihydrolipoyl dehydrogenase, mitochondrial (EC 1.8.1.4) (Dihydrolipoamide dehydrogenase) (Glycine cleavage system L protein)	1.6017	1.13949	0.00377079	TRUE	1.57689	0.000163944	TRUE	0.495501	0.445253	TRUE	1.03344	0.0310137	TRUE	11.6883	12.3311	12.2246	11.8039	11.1872	12.2639	12.3146	13.2637	12.9938	12.9286	13.8084	14.1543	13.2308	12.9265	12.5513	12.2525	12.9691	12.5607	13.286	13.3699	12.7699	12.6572
Q9BW91_K310	Q9BW91	NUDT9	ADP-ribose pyrophosphatase, mitochondrial (EC 3.6.1.13) (ADP-ribose diphosphatase) (ADP-ribose phosphohydrolase) (Adenosine diphosphoribose pyrophosphatase) (ADPR-PPase) (Nucleoside diphosphate-linked moiety X motif 9) (Nudix motif 9)	1.5986	1.22637	0.0221478	TRUE	1.69446	0.00096284	TRUE	0.0411644	0.974753	TRUE	0.787504	0.222528	TRUE	9.75765	NA	10.031	9.3683	NA	9.85713	10.9565	NA	NA	11.449	NA	12.0175	11.9412	11.2857	10.8383	10.1842	NA	10.9598	11.3992	12.0272	NA	11.0099
O94925_K164	O94925	GLSK	Glutaminase kidney isoform, mitochondrial (GLS) (EC 3.5.1.2) (K-glutaminase) (L-glutamine amidohydrolase) [Cleaved into: Glutaminase kidney isoform, mitochondrial 68 kDa chain; Glutaminase kidney isoform, mitochondrial 65 kDa chain]	1.5942	-0.0467987	0.877499	TRUE	0.171643	0.510377	TRUE	0.0871058	0.865575	TRUE	0.43287	0.148673	TRUE	12.7891	12.1671	12.4684	12.3135	12.4429	12.7749	12.7095	13.2223	12.1854	12.7026	13.1953	12.7899	13.4553	13.0394	13.3574	12.966	13.4872	13.7484	13.9262	14.2107	13.3684	13.7544
P78527_K832	P78527	PRKDC	DNA-dependent protein kinase catalytic subunit (DNA-PK catalytic subunit) (DNA-PKcs) (EC 2.7.11.1) (DNPK1) (p460)	1.5896	-1.43236	0.00191674	TRUE	-0.6742	0.116125	TRUE	0.371074	0.60011	TRUE	0.457137	0.495983	TRUE	12.2219	NA	11.6885	12.4621	NA	11.9216	9.98439	12.178	NA	10.9107	11.8002	12.1468	11.488	11.5737	12.5728	12.4455	12.0955	12.8367	12.6522	12.6976	NA	12.5779
P08708_K19	P08708	RS17	Small ribosomal subunit protein eS17 (40S ribosomal protein S17)	1.5864	-1.83628	0.000110241	TRUE	-1.50968	0.00156956	TRUE	-0.48727	0.5404	TRUE	-0.719876	0.252655	TRUE	14.0761	13.1072	13.5346	14.1746	14.1699	12.8367	12.9154	11.753	10.8954	11.6049	11.9499	12.1383	12.3944	12.6039	12.3399	12.869	11.914	13.0359	12.4944	11.6987	12.6517	12.895
Q14204_K4283	Q14204	DYHC1	Cytoplasmic dynein 1 heavy chain 1 (Cytoplasmic dynein heavy chain 1) (Dynein heavy chain, cytosolic)	1.5837	-1.95923	0.000796967	TRUE	-0.472372	0.394296	TRUE	0.0660682	0.961799	TRUE	0.323424	0.738835	TRUE	11.9287	NA	11.8802	11.8506	NA	12.1659	8.13154	11.7818	NA	11.5019	12.029	12.1069	11.6083	12.3402	11.9973	12.0937	12.2305	12.0355	12.6834	12.5239	NA	12.4795
Q02878_K124	Q02878	RL6	Large ribosomal subunit protein eL6 (60S ribosomal protein L6) (Neoplasm-related protein C140) (Tax-responsive enhancer element-binding protein 107) (TaxREB107)	1.581	-2.06915	0.0114499	TRUE	-3.49779	2.26189e-05	TRUE	-0.627662	0.568142	TRUE	-0.649993	0.535899	TRUE	13.4244	NA	13.0524	13.5385	NA	12.4651	NA	9.34377	NA	10.6863	9.03648	NA	8.86694	9.14055	12.267	11.9111	11.0843	12.6805	12.4025	11.185	NA	12.6271
P13667_K637	P13667	PDIA4	Protein disulfide-isomerase A4 (EC 5.3.4.1) (Endoplasmic reticulum resident protein 70) (ER protein 70) (ERp70) (Endoplasmic reticulum resident protein 72) (ER protein 72) (ERp-72) (ERp72)	1.5795	-1.88112	0.00275847	TRUE	-1.89626	0.00144201	TRUE	-1.42676	0.0770801	TRUE	-1.42281	0.0465213	TRUE	12.2638	11.881	11.5559	12.4398	13.258	10.7212	NA	10.5199	9.527	10.0791	9.62451	10.0504	10.4493	10.8224	11.5787	10.6125	10.7472	11.3045	10.899	10.6102	11.2761	11.2796
Q2TB90_K544	Q2TB90	HKDC1	Hexokinase HKDC1 (EC 2.7.1.1) (Hexokinase domain-containing protein 1)	1.5792	2.50984	3.10694e-06	TRUE	1.71807	0.000290469	TRUE	0.459125	0.534768	TRUE	-0.0775454	0.942472	TRUE	10.8748	NA	10.9676	10.6183	NA	11.5734	14.7527	13.8859	NA	14.6843	13.6818	14.6965	13.9901	13.7333	11.5484	11.2226	11.8899	11.1905	11.2062	11.3066	NA	11.4574
P11142_K319	P11142	HSP7C	Heat shock cognate 71 kDa protein (EC 3.6.4.10) (Heat shock 70 kDa protein 8) (Lipopolysaccharide-associated protein 1) (LAP-1) (LPS-associated protein 1)	1.5784	-1.4358	0.000915437	TRUE	-0.831074	0.0595569	TRUE	-0.515165	0.478295	TRUE	-0.556866	0.362084	TRUE	12.9179	12.2705	12.3199	13.1041	13.5642	12.0126	10.7705	10.7861	11.0328	12.0007	11.5545	11.46	11.56	12.0815	11.5515	11.3865	11.7601	11.3111	11.612	11.2647	12.3514	11.7091
P62826_K60	P62826	RAN	GTP-binding nuclear protein Ran (EC 3.6.5.-) (Androgen receptor-associated protein 24) (GTPase Ran) (Ras-like protein TC4) (Ras-related nuclear protein)	1.5723	-0.697219	0.180879	TRUE	-1.00568	0.056932	TRUE	-0.567731	0.512469	TRUE	-0.801387	0.255795	TRUE	12.1179	11.4026	12.0046	12.4931	12.6645	11.5492	10.8144	10.2825	11.0484	9.60135	9.35606	10.1612	10.9462	10.7966	10.3941	11.3268	10.8378	12.2314	10.6503	11.0584	11.1093	11.6872
P11142_K187	P11142	HSP7C	Heat shock cognate 71 kDa protein (EC 3.6.4.10) (Heat shock 70 kDa protein 8) (Lipopolysaccharide-associated protein 1) (LAP-1) (LPS-associated protein 1)	1.5695	-1.98173	9.78225e-09	TRUE	-1.99606	1.76925e-08	TRUE	-0.0499589	0.948257	TRUE	-0.695006	0.062965	TRUE	12.7392	12.1732	12.9961	12.6581	12.7317	12.4842	10.1722	9.87916	10.9745	11.1521	10.3376	10.83	10.7214	9.79012	11.9725	11.9028	11.3785	12.2992	11.9243	11.2715	11.3742	11.6117
Q13451_K342	Q13451	FKBP5	Peptidyl-prolyl cis-trans isomerase FKBP5 (PPIase FKBP5) (EC 5.2.1.8) (51 kDa FK506-binding protein) (51 kDa FKBP) (FKBP-51) (54 kDa progesterone receptor-associated immunophilin) (Androgen-regulated protein 6) (FF1 antigen) (FK506-binding protein 5) (FKBP-5) (FKBP54) (p54) (HSP90-binding immunophilin) (Rotamase)	1.5684	-1.00829	0.17247	TRUE	-1.96109	0.00121959	TRUE	-0.892836	0.245557	TRUE	-0.633094	0.371378	TRUE	10.5495	10.0676	NA	10.4813	10.8805	9.96049	NA	NA	NA	8.99086	NA	NA	8.48793	7.93454	9.70857	NA	8.58113	9.93641	9.85497	9.2348	9.52796	NA
Q9BWF3_K97	Q9BWF3	RBM4	RNA-binding protein 4 (Lark homolog) (hLark) (RNA-binding motif protein 4) (RNA-binding motif protein 4a)	1.5665	0.0765531	0.899152	TRUE	0.505779	0.304298	TRUE	0.972984	0.146674	TRUE	1.05615	0.0456375	TRUE	11.8982	11.6571	11.7711	11.1436	11.9598	10.9628	8.77607	NA	10.2443	10.8527	NA	10.3321	10.5462	9.83031	11.0941	10.3537	NA	10.6115	10.2932	10.2655	10.6476	10.7199
P43487_K179	P43487	RANG	Ran-specific GTPase-activating protein (Ran-binding protein 1) (RanBP1)	1.5653	-0.872073	0.547268	TRUE	-1.28881	0.311595	TRUE	-0.221297	0.941061	TRUE	0.0944486	0.977963	TRUE	9.54816	NA	10.5952	10.1653	NA	9.40049	9.62012	NA	NA	9.07971	NA	5.97604	10.6137	9.92579	9.19043	9.03859	NA	9.62666	10.0806	9.29311	NA	10.7309
P16401_K188	P16401	H15	Histone H1.5 (Histone H1a) (Histone H1b) (Histone H1s-3)	1.5638	-0.461318	0.617728	TRUE	-0.0846704	0.931017	TRUE	1.50742	0.192676	TRUE	0.792968	0.494754	TRUE	11.2108	11.5384	10.5089	10.3708	10.8152	11.1755	NA	7.30114	10.2025	11.7572	9.95424	10.4141	10.3455	10.6136	12.4472	12.2218	12.6194	11.0967	10.9931	11.0571	10.6601	10.1011
P45880_K74	P45880	VDAC2	Voltage-dependent anion-selective channel protein 2 (VDAC-2) (hVDAC2) (Outer mitochondrial membrane protein porin 2)	1.5624	1.31007	0.0035916	TRUE	0.92547	0.047678	TRUE	0.444034	0.572674	TRUE	0.932023	0.102772	TRUE	10.3766	10.4819	10.628	10.9104	9.93506	10.9861	10.8955	12.5476	11.3721	11.3316	12.1096	12.018	11.2848	11.3557	11.2244	11.2142	11.8871	11.4109	12.0682	12.4784	11.6841	11.4035
P07148_K31	P07148	FABPL	Fatty acid-binding protein, liver (Fatty acid-binding protein 1) (Liver-type fatty acid-binding protein) (L-FABP)	1.5619	-0.94166	0.00191765	TRUE	-0.243455	0.47233	TRUE	-0.0562582	0.94257	TRUE	0.121942	0.839377	TRUE	10.4537	10.9217	10.6666	10.6754	10.8437	10.5993	11.4322	12.5043	11.3349	11.9058	11.2974	11.0307	11.7818	11.3531	12.0669	11.6377	11.5264	12.0934	12.2469	12.6737	12.8184	12.3654
P05388_K106	P05388	RLA0	Large ribosomal subunit protein uL10 (60S acidic ribosomal protein P0) (60S ribosomal protein L10E)	1.5614	-0.70133	0.123092	TRUE	-0.48975	0.241427	TRUE	-0.57332	0.382035	TRUE	-0.157228	0.836545	TRUE	10.0068	NA	10.2523	9.90432	NA	8.79713	8.53353	NA	NA	9.28879	NA	9.69269	9.46117	9.12392	9.16798	8.22786	NA	9.41555	9.4939	9.14195	NA	9.87628
P11177_K354	P11177	ODPB	Pyruvate dehydrogenase E1 component subunit beta, mitochondrial (PDHE1-B) (EC 1.2.4.1)	1.5563	0.980549	0.00296495	TRUE	1.19575	0.000480221	TRUE	0.647207	0.193597	TRUE	0.832483	0.0429032	TRUE	11.1334	11.6351	11.4693	11.0714	11.3307	11.6479	11.8982	11.6733	12.0956	12.2277	12.7539	13.3728	12.2287	12.2945	12.2946	12.0603	12.2042	11.7586	12.6133	12.7056	11.5871	11.8544
P11172_K242	P11172	UMPS	Uridine 5'-monophosphate synthase (UMP synthase) [Includes: Orotate phosphoribosyltransferase (OPRT) (OPRTase) (EC 2.4.2.10); Orotidine 5'-phosphate decarboxylase (ODC) (OMPD) (EC 4.1.1.23) (OMPdecase)]	1.5559	-0.956997	0.0131547	TRUE	-1.12861	0.00445612	TRUE	-0.390335	0.508094	TRUE	-0.530166	0.302296	TRUE	9.86689	NA	9.83169	9.83455	NA	9.78662	8.80082	9.2242	NA	9.62863	9.59904	NA	9.34065	8.19886	9.28717	8.79689	9.40741	9.62486	9.56847	8.76239	NA	9.36348
P23368_K156	P23368	MAOM	NAD-dependent malic enzyme, mitochondrial (NAD-ME) (EC 1.1.1.38) (Malic enzyme 2)	1.5544	-0.704523	0.174132	TRUE	1.08218	0.0273648	TRUE	-0.163651	0.881337	TRUE	0.153225	0.870962	TRUE	8.96544	10.1607	8.89605	9.03801	9.94374	10.0911	8.73333	9.67139	NA	9.20025	10.4152	10.9492	10.4036	10.533	10.4507	10.5126	9.78545	9.42403	10.1609	10.7137	10.1986	10.4854
P49915_K627	P49915	GUAA	GMP synthase [glutamine-hydrolyzing] (EC 6.3.5.2) (GMP synthetase) (Glutamine amidotransferase)	1.5523	-0.222285	0.753832	TRUE	-0.872147	0.155418	TRUE	-0.277739	0.78373	TRUE	-0.670131	0.304233	TRUE	9.52926	NA	9.19706	10.0385	9.29255	8.18659	NA	8.07027	NA	8.30828	NA	NA	8.64849	7.54138	8.32699	NA	7.74657	8.49013	8.42951	8.0299	8.62785	8.45375
Q9BTE7_K120	Q9BTE7	DCNL5	DCN1-like protein 5 (DCNL5) (DCUN1 domain-containing protein 5) (Defective in cullin neddylation protein 1-like protein 5) (Squamous cell carcinoma-related oncogene 5)	1.5514	-0.813636	0.350221	TRUE	-1.06322	0.104762	TRUE	-0.426737	0.713658	TRUE	-0.934148	0.151567	TRUE	10.7705	8.86623	9.81767	9.77982	9.8691	9.89633	NA	NA	NA	8.77763	NA	NA	8.52871	9.50853	8.42661	NA	NA	9.042	8.66828	8.68488	8.51992	7.48148
Q01082_K784	Q01082	SPTB2	Spectrin beta chain, non-erythrocytic 1 (Beta-II spectrin) (Fodrin beta chain) (Spectrin, non-erythroid beta chain 1)	1.5479	-1.97582	0.00442565	TRUE	-1.8501	0.00303241	TRUE	-0.144959	0.914393	TRUE	-0.35925	0.690087	TRUE	12.243	11.1662	11.7644	12.6882	12.3413	11.3347	NA	10.7341	10.1655	NA	10.9169	NA	10.2567	11.8928	13.7886	13.76	12.0778	13.0803	12.1872	11.9824	12.2691	13.0257
P18669_K39	P18669	PGAM1	Phosphoglycerate mutase 1 (EC 5.4.2.11) (EC 5.4.2.4) (BPG-dependent PGAM 1) (Phosphoglycerate mutase isozyme B) (PGAM-B)	1.5446	-2.03067	7.62522e-06	TRUE	-1.72503	0.000130324	TRUE	-1.18421	0.0480442	TRUE	-1.35852	0.00821458	TRUE	13.3026	13.0041	12.9694	13.605	13.8089	12.3727	10.9325	11.4808	11.8741	11.6268	11.5395	10.6241	12.3569	12.3629	12.1117	11.8691	12.056	12.6996	12.3788	11.612	12.4233	12.3012
Q86WA6_K257	Q86WA6	BPHL	Valacyclovir hydrolase (VACVase) (Valacyclovirase) (EC 3.1.-.-) (Biphenyl hydrolase-like protein) (Biphenyl hydrolase-related protein) (Bph-rp) (Breast epithelial mucin-associated antigen) (MCNAA)	1.5432	-0.497059	0.307086	TRUE	0.0722276	0.897038	TRUE	0.00341143	0.997371	TRUE	1.22607	0.0183724	TRUE	9.06091	9.61551	8.36712	8.644	9.6946	9.18666	NA	9.73065	8.59558	8.57096	10.0274	9.50869	9.8799	8.90905	9.89172	9.02472	9.71336	10.7819	11.4019	11.7033	10.9145	10.67
P06748_K267	P06748	NPM	Nucleophosmin (NPM) (Nucleolar phosphoprotein B23) (Nucleolar protein NO38) (Numatrin)	1.5421	1.04933	0.00609891	TRUE	0.860199	0.0295208	TRUE	1.05079	0.049222	TRUE	0.679679	0.184659	TRUE	10.4603	11.0752	10.369	9.99998	9.70238	11.4836	11.0156	12.3325	11.6388	12.4717	11.8801	11.842	11.7508	11.271	11.5698	11.3518	12.0524	11.213	11.0089	11.7904	11.3173	11.1224
P09327_K671	P09327	VILI	Villin-1	1.5379	-0.955345	0.127828	TRUE	-0.0991467	0.891523	TRUE	0.0247921	0.986402	TRUE	0.492146	0.616148	TRUE	10.0825	8.77959	10.1801	NA	9.75221	10.6486	9.51497	9.32039	7.40203	NA	8.96684	9.88037	9.91364	9.36958	11.6275	10.0215	10.4466	11.9138	NA	10.3858	11.3512	11.3351
O75390_K327	O75390	CISY	Citrate synthase, mitochondrial (EC 2.3.3.1) (Citrate (Si)-synthase)	1.5371	1.65405	4.07324e-07	TRUE	1.69481	5.82492e-07	TRUE	0.467872	0.341165	TRUE	0.469494	0.214231	TRUE	10.7468	10.2615	10.3166	10.3844	10.4863	10.5245	11.7969	11.8552	11.3092	NA	12.4176	12.8751	NA	12.3274	NA	11.0518	11.4416	10.6353	11.1935	11.4746	10.9003	10.5499
P62750_K70	P62750	RL23A	Large ribosomal subunit protein uL23 (60S ribosomal protein L23a)	1.5365	-1.73505	1.14082e-05	TRUE	-2.38547	3.3555e-08	TRUE	-0.534082	0.401908	TRUE	-0.451557	0.373143	TRUE	11.96	11.4799	12.426	12.0781	12.2813	11.8248	10.6756	NA	10.2191	10.9283	NA	9.26708	10.5335	10.2455	11.4296	11.0116	NA	11.7379	11.6436	11.1666	11.8369	11.9522
P49915_K389	P49915	GUAA	GMP synthase [glutamine-hydrolyzing] (EC 6.3.5.2) (GMP synthetase) (Glutamine amidotransferase)	1.5355	0.109206	0.867613	TRUE	-0.418112	0.390796	TRUE	-0.291818	0.727184	TRUE	-0.679084	0.272256	TRUE	10.6246	NA	10.5599	10.73	NA	10.0819	10.3485	NA	NA	9.65375	NA	10.1656	9.76941	9.59871	9.77506	9.62814	NA	9.43173	10.357	8.81388	NA	9.65495
P02545_K155	P02545	LMNA	Prelamin-A/C [Cleaved into: Lamin-A/C (70 kDa lamin) (Renal carcinoma antigen NY-REN-32)]	1.5348	-0.409077	0.302333	TRUE	-0.128791	0.74779	TRUE	-0.32543	0.574447	TRUE	-0.324358	0.483009	TRUE	10.2253	9.83276	10.627	11.0131	10.4055	9.6123	NA	NA	9.29726	10.0431	NA	11.1714	11.172	11.1738	11.1393	11.0341	NA	11.112	10.7903	10.5801	10.9174	11.0846
Q14573_K260	Q14573	ITPR3	Inositol 1,4,5-trisphosphate receptor type 3 (IP3 receptor isoform 3) (IP3R 3) (InsP3R3) (Type 3 inositol 1,4,5-trisphosphate receptor) (Type 3 InsP3 receptor)	1.5331	-1.56457	0.00623516	TRUE	-0.790657	0.116659	TRUE	0.128164	0.914117	TRUE	-0.338395	0.672328	TRUE	13.7674	NA	13.1842	14.0408	NA	12.9551	12.4223	NA	NA	13.2849	NA	12.5468	13.7804	14.0174	13.977	14.0383	NA	14.1449	13.781	13.2405	NA	14.0554
P23378_K789	P23378	GCSP	Glycine dehydrogenase (decarboxylating), mitochondrial (EC 1.4.4.2) (Glycine cleavage system P protein) (Glycine decarboxylase) (Glycine dehydrogenase (aminomethyl-transferring))	1.5312	-1.31197	0.00147707	TRUE	-0.717031	0.0827913	TRUE	-0.97961	0.0890578	TRUE	-0.478972	0.411791	TRUE	10.5501	10.618	NA	10.6412	11.3661	10.1225	NA	9.56763	8.75994	9.10687	9.38501	NA	9.03303	9.94019	9.64502	NA	8.73446	9.8501	9.75113	9.45959	10.3757	NA
P62841_K72	P62841	RS15	Small ribosomal subunit protein uS19 (40S ribosomal protein S15) (RIG protein)	1.5282	-0.0617247	0.921941	TRUE	-0.267852	0.537633	TRUE	-0.42226	0.525789	TRUE	-1.01187	0.028529	TRUE	11.4314	12.4802	10.7494	11.3851	12.062	11.4581	NA	10.4379	NA	10.6314	9.84814	10.8381	10.3793	10.7728	10.8036	10.4166	10.9068	10.4255	10.096	10.4707	11.9396	9.84628
Q02543_K151	Q02543	RL18A	Large ribosomal subunit protein eL20 (60S ribosomal protein L18a)	1.5245	-1.85626	0.0170917	TRUE	-1.24784	0.0678881	TRUE	-0.870522	0.421758	TRUE	-1.13146	0.193656	TRUE	10.7882	NA	10.2953	10.9954	NA	9.47588	7.172	NA	NA	9.71562	NA	8.60168	9.6018	8.12559	9.43848	9.48707	NA	9.68591	8.9837	8.62319	NA	9.73952
P62081_K74	P62081	RS7	Small ribosomal subunit protein eS7 (40S ribosomal protein S7)	1.5236	-0.311079	0.379022	TRUE	-0.681724	0.0470924	TRUE	-0.58545	0.258679	TRUE	-0.111318	0.874208	TRUE	12.3394	12.7013	12.3851	12.4805	12.701	11.9253	10.7822	11.2447	11.3398	10.5756	10.8357	11.2097	11.2212	11.418	11.2286	11.2487	11.3543	11.7545	11.725	11.792	11.8746	12.0482
Q13547_K412	Q13547	HDAC1	Histone deacetylase 1 (HD1) (EC 3.5.1.98) (Protein deacetylase HDAC1) (EC 3.5.1.-) (Protein decrotonylase HDAC1) (EC 3.5.1.-)	1.5227	-1.11295	0.0965186	TRUE	-1.06949	0.0148645	TRUE	-0.306243	0.689504	TRUE	-0.200164	0.80921	TRUE	9.46178	NA	9.64608	9.36106	NA	9.3147	NA	7.37806	NA	NA	6.55391	8.40304	7.92606	9.02366	9.42854	8.98957	9.13804	8.72307	9.61412	9.32339	NA	9.66137
P00367_K200	P00367	DHE3	Glutamate dehydrogenase 1, mitochondrial (GDH 1) (EC 1.4.1.3)	1.5223	-0.0162819	0.988426	TRUE	-0.0762651	0.939338	TRUE	-1.2781	0.110323	TRUE	-0.86834	0.228062	TRUE	11.2493	NA	10.4278	10.9572	NA	10.1119	NA	NA	NA	9.73576	NA	NA	10.0437	NA	9.59206	9.05517	NA	10.3211	9.38491	9.21907	NA	9.13753
P52272_K698	P52272	HNRPM	Heterogeneous nuclear ribonucleoprotein M (hnRNP M)	1.5194	-1.42039	0.000218329	TRUE	-1.09083	0.00181857	TRUE	-0.766405	0.11481	TRUE	-0.869017	0.0325126	TRUE	11.7734	11.6572	11.1467	11.4247	12.2848	10.8627	10.2518	9.56623	NA	10.4256	9.82229	10.7603	10.598	9.96502	10.7518	10.5086	10.3028	10.6367	10.5271	10.0499	10.6981	10.5928
Q8TCS8_K250	Q8TCS8	PNPT1	Polyribonucleotide nucleotidyltransferase 1, mitochondrial (EC 2.7.7.8) (3'-5' RNA exonuclease OLD35) (PNPase old-35) (Polynucleotide phosphorylase 1) (PNPase 1) (Polynucleotide phosphorylase-like protein)	1.5191	1.7709	0.000880647	TRUE	2.12563	0.000210589	TRUE	0.484725	0.593299	TRUE	1.39745	0.0456375	TRUE	8.32198	NA	NA	NA	6.91363	7.62988	NA	9.49778	9.25857	10.3051	9.90304	NA	10.1432	10.0794	NA	NA	8.45472	8.17785	NA	9.72189	9.09701	NA
O75131_K253	O75131	CPNE3	Copine-3 (Copine III)	1.5187	-1.80787	1.0979e-06	TRUE	-1.63825	9.33605e-06	TRUE	-1.02796	0.0248082	TRUE	-1.10141	0.00312812	TRUE	11.653	11.324	12.3878	12.127	12.0344	11.5899	10.8996	NA	10.3356	10.7188	NA	10.2194	10.5292	10.4491	10.9696	10.4445	NA	11.6042	11.4088	10.4145	11.089	11.2056
Q01082_K2269	Q01082	SPTB2	Spectrin beta chain, non-erythrocytic 1 (Beta-II spectrin) (Fodrin beta chain) (Spectrin, non-erythroid beta chain 1)	1.5184	-0.639297	0.181369	TRUE	-1.17412	0.00902112	TRUE	-0.326094	0.672583	TRUE	-0.101372	0.915536	TRUE	11.6469	NA	11.1536	11.6405	NA	11.061	10.7726	10.9634	NA	12.3144	11.0113	10.1082	11.8396	11.3797	12.412	11.873	12.0722	13.0093	12.3262	11.5013	NA	12.2262
Q96EI5_K39	Q96EI5	TCAL4	Transcription elongation factor A protein-like 4 (TCEA-like protein 4) (Transcription elongation factor S-II protein-like 4)	1.5156	-2.07602	0.00485646	FALSE	-2.03825	0.00192457	FALSE	-0.917048	0.277494	FALSE	-0.758531	0.280118	FALSE	11.5753	11.0983	12.3682	11.9792	11.6576	11.5812	NA	NA	9.03417	10.6338	NA	7.86488	11.3604	10.269	10.5937	10.655	NA	11.6092	11.4048	10.1422	10.9927	11.4163
P48047_K172	P48047	ATPO	ATP synthase subunit O, mitochondrial (ATP synthase peripheral stalk subunit OSCP) (Oligomycin sensitivity conferral protein) (OSCP)	1.5146	1.36214	0.00224839	TRUE	1.25887	0.00577679	TRUE	0.290889	0.730921	TRUE	0.793598	0.20686	TRUE	10.4317	10.7782	10.9331	NA	10.8995	11.0725	11.707	12.3931	11.347	11.383	12.771	12.7765	12.932	12.0369	11.0368	10.5856	11.8634	11.5929	NA	12.3481	11.6876	11.4488
P59998_K84	P59998	ARPC4	Actin-related protein 2/3 complex subunit 4 (Arp2/3 complex 20 kDa subunit) (p20-ARC)	1.5141	-1.01708	0.00353955	TRUE	-0.782481	0.0210673	TRUE	-0.00893627	0.992581	TRUE	0.0873497	0.909582	TRUE	12.7473	NA	12.6336	12.8254	NA	12.8146	11.5135	12.0703	NA	12.1286	12.3483	11.5729	12.0356	12.6299	12.8975	13.2396	12.5599	13.3285	13.0534	12.7258	NA	13.2584
P49411_K82	P49411	EFTU	Elongation factor Tu, mitochondrial (EF-Tu) (P43)	1.5124	0.40132	0.458528	TRUE	1.19981	0.0222468	TRUE	0.491079	0.574447	TRUE	0.0942045	0.92666	TRUE	NA	8.26447	9.0446	8.45538	8.78326	9.13487	8.38621	9.32207	9.30348	NA	10.6579	9.49191	10.4533	NA	9.48996	NA	10.2149	8.7277	9.15197	8.78114	9.59695	9.317
O43707_K437	O43707	ACTN4	Alpha-actinin-4 (Non-muscle alpha-actinin 4)	1.5091	-0.173559	0.721693	TRUE	-0.179821	0.715235	TRUE	-0.0593131	0.957089	TRUE	-0.252023	0.728951	TRUE	9.38497	8.60845	9.10154	9.44772	9.682	8.4594	10.0518	9.44098	9.55885	9.14139	8.9097	10.1565	10.1615	10.357	10.1782	10.5314	8.98151	10.214	9.8	9.23572	10.4306	10.6719
Q9BQ39_K399	Q9BQ39	DDX50	ATP-dependent RNA helicase DDX50 (EC 3.6.4.13) (DEAD box protein 50) (Gu-beta) (Nucleolar protein Gu2)	1.5081	-0.912675	0.0362052	TRUE	-0.965597	0.0167004	TRUE	-0.343157	0.58468	TRUE	-0.588966	0.294686	TRUE	11.3586	NA	10.7353	NA	NA	11.0019	9.05437	NA	NA	9.68668	NA	9.09462	10.4157	9.09699	10.3987	9.66278	NA	10.1	NA	9.82318	NA	9.69059
Q9UHX1_K251	Q9UHX1	PUF60	Poly(U)-binding-splicing factor PUF60 (60 kDa poly(U)-binding-splicing factor) (FUSE-binding protein-interacting repressor) (FBP-interacting repressor) (Ro-binding protein 1) (RoBP1) (Siah-binding protein 1) (Siah-BP1)	1.5078	-0.964902	0.0233854	TRUE	-0.960783	0.0168875	TRUE	-0.54041	0.404091	TRUE	-0.401094	0.520931	TRUE	10.1726	NA	10.4847	10.6048	NA	10.304	9.00478	8.23679	NA	9.1797	9.01687	8.94054	9.84254	8.93669	9.56717	10.0488	8.59784	10.0849	9.83372	9.63118	NA	9.63898
P40926_K296	P40926	MDHM	Malate dehydrogenase, mitochondrial (EC 1.1.1.37)	1.5068	-0.462969	0.208133	TRUE	0.369985	0.343245	TRUE	0.0599188	0.947174	TRUE	-0.246444	0.682185	TRUE	9.44203	9.77463	10.3744	9.26775	9.99152	9.95269	11.6848	10.837	10.8393	11.2096	11.4731	12.434	11.857	11.8043	10.2185	10.4124	10.2625	10.2834	10.7921	11.0587	10.4619	10.4707
Q9UHB6_K75	Q9UHB6	LIMA1	LIM domain and actin-binding protein 1 (Epithelial protein lost in neoplasm)	1.5068	-1.15446	0.00392448	TRUE	-1.4107	0.000759942	TRUE	-1.21453	0.0265753	TRUE	-1.79613	0.000146959	TRUE	10.7827	10.9193	11.4847	10.6932	10.3951	10.5475	11.672	9.6089	10.6307	9.01894	8.96663	10.6871	9.34098	10.1853	9.59799	10.9857	10.0983	9.38613	9.78257	9.46036	9.88522	10.296
P68104_K255	P68104	EF1A1	Elongation factor 1-alpha 1 (EF-1-alpha-1) (EC 3.6.5.-) (Elongation factor Tu) (EF-Tu) (Eukaryotic elongation factor 1 A-1) (eEF1A-1) (Leukocyte receptor cluster member 7)	1.5067	-0.315472	0.295065	TRUE	-0.535817	0.0729538	TRUE	-0.749424	0.0648714	TRUE	-0.703947	0.0456375	TRUE	9.89013	10.2235	10.195	10.2891	10.4661	9.60412	8.96169	9.26768	9.82421	9.32594	9.30212	8.86571	9.55025	9.04841	9.3615	8.96346	9.21406	9.19008	8.80275	9.112	10.3629	9.38136
O75947_K72	O75947	ATP5H	ATP synthase subunit d, mitochondrial (ATPase subunit d) (ATP synthase peripheral stalk subunit d)	1.5066	0.924014	0.00966476	TRUE	1.25635	0.000360094	TRUE	0.0891526	0.913139	TRUE	0.693422	0.126596	TRUE	11.0129	NA	11.818	11.1628	NA	11.4644	12.7938	12.6442	NA	12.4328	13.5131	12.9489	13.5598	12.5224	11.4947	11.7507	11.5619	11.6344	12.3564	12.8048	NA	11.7841
Q8WWQ0_K1399	Q8WWQ0	PHIP	PH-interacting protein (PHIP) (DDB1- and CUL4-associated factor 14) (IRS-1 PH domain-binding protein) (WD repeat-containing protein 11)	1.5055	-1.71663	0.00119841	FALSE	-0.820889	0.0931559	FALSE	1.1307	0.0402321	FALSE	1.47521	0.00405807	FALSE	10.8235	NA	9.49972	10.6111	NA	10.548	8.10166	9.41437	NA	NA	10.1186	NA	NA	9.45036	NA	11.9734	12.1318	10.6799	11.8715	11.8366	NA	11.7561
P62277_K93	P62277	RS13	Small ribosomal subunit protein uS15 (40S ribosomal protein S13)	1.5031	-0.768282	0.156541	TRUE	-1.08709	0.049694	TRUE	-0.395403	0.684637	TRUE	-0.120637	0.924158	TRUE	12.0683	11.6143	11.548	NA	12.6279	11.4174	11.2277	10.2665	9.33185	10.7633	9.8827	10.5016	11.2867	11.1967	10.6882	11.0573	10.2564	11.3128	NA	10.8987	11.3245	11.3321
P12004_K248	P12004	PCNA	Proliferating cell nuclear antigen (PCNA) (Cyclin)	1.5021	-1.45572	0.00327702	TRUE	-1.48543	0.00113227	TRUE	-0.451603	0.512469	TRUE	-0.58807	0.299639	TRUE	11.5399	NA	11.3228	11.5849	NA	10.9824	8.32574	NA	NA	9.61661	NA	7.87809	9.81338	8.95458	10.5877	10.4043	NA	10.4537	10.6801	10.0288	NA	10.6861
Q96EY1_K118	Q96EY1	DNJA3	DnaJ homolog subfamily A member 3, mitochondrial (DnaJ protein Tid-1) (hTid-1) (Hepatocellular carcinoma-associated antigen 57) (Tumorous imaginal discs protein Tid56 homolog)	1.5014	-1.33267	0.000888979	TRUE	-1.10723	0.000800456	TRUE	-0.431015	0.416778	TRUE	-0.139264	0.811843	TRUE	10.8285	11.58	10.4886	10.5523	11.411	10.8301	9.34871	8.80183	NA	NA	9.97391	9.81717	9.01524	10.4972	10.0076	9.83059	9.7336	9.80936	10.4859	10.7544	10.3174	10.672
P61353_K107	P61353	RL27	Large ribosomal subunit protein eL27 (60S ribosomal protein L27)	1.5013	0.528923	0.239804	TRUE	0.374824	0.426907	TRUE	-0.3008	0.672583	TRUE	-0.150536	0.834103	TRUE	10.8072	10.6921	10.4488	10.5547	11.6892	9.98752	9.52438	NA	NA	9.80202	NA	NA	10.254	9.8171	9.91031	9.28272	NA	10.2335	10.0214	9.48718	10.4003	10.1827
P17655_K76	P17655	CAN2	Calpain-2 catalytic subunit (EC 3.4.22.53) (Calcium-activated neutral proteinase 2) (CANP 2) (Calpain M-type) (Calpain large polypeptide L2) (Calpain-2 large subunit) (Millimolar-calpain) (M-calpain)	1.4991	-2.68165	0.00241603	TRUE	-2.39267	0.00717775	TRUE	-1.24863	0.412108	TRUE	-0.9278	0.486545	TRUE	NA	NA	11.0501	10.8084	NA	NA	9.86313	8.86233	NA	8.1385	8.42458	9.68072	8.79616	NA	10.0302	NA	9.16867	NA	9.65524	NA	NA	10.2071
P49411_K421	P49411	EFTU	Elongation factor Tu, mitochondrial (EF-Tu) (P43)	1.4969	-0.103529	0.909668	TRUE	-1.30625	0.0136205	TRUE	-0.924938	0.230841	TRUE	-0.940817	0.198878	TRUE	9.37929	NA	NA	9.72168	NA	9.16223	NA	NA	NA	9.02986	9.02809	NA	8.14991	7.63737	8.058	NA	8.90291	8.95409	9.05955	8.73292	NA	NA
O75347_K28	O75347	TBCA	Tubulin-specific chaperone A (TCP1-chaperonin cofactor A) (Tubulin-folding cofactor A) (CFA)	1.4968	-0.57594	0.39902	TRUE	1.13907	0.0887914	TRUE	0.7222	0.510421	TRUE	1.14522	0.183774	TRUE	9.85174	9.81996	10.0767	10.1703	10.2957	10.2713	6.21069	9.90776	8.80771	8.8206	9.82082	10.6572	9.96635	10.1853	10.7271	10.3925	10.6868	10.4154	10.732	10.5273	11.1914	10.6304
P15529_K153	P15529	MCP	Membrane cofactor protein (TLX) (Trophoblast leukocyte common antigen) (CD antigen CD46)	1.4949	-0.103172	0.900737	TRUE	-0.269454	0.682321	TRUE	-0.381365	0.722412	TRUE	-0.572957	0.568555	TRUE	12.1597	NA	NA	12.1057	NA	11.938	NA	12.4822	NA	13.545	11.5064	NA	12.6194	13.0547	13.3848	NA	12.4875	12.0981	11.658	12.5392	NA	NA
P00367_K548	P00367	DHE3	Glutamate dehydrogenase 1, mitochondrial (GDH 1) (EC 1.4.1.3)	1.4948	2.12691	7.42229e-09	TRUE	1.98081	9.79394e-08	TRUE	0.581978	0.262866	TRUE	1.26972	0.00130732	TRUE	9.93471	9.10489	9.71934	9.57833	9.54778	9.507	10.5472	10.1281	10.8915	10.6501	10.4286	10.8419	11.2996	10.5635	10.6211	10.6173	10.5367	9.82722	10.2617	10.5007	10.3756	10.2072
P62829_K13	P62829	RL23	Large ribosomal subunit protein uL14 (60S ribosomal protein L17) (60S ribosomal protein L23)	1.4925	-3.80284	9.52094e-05	TRUE	-1.76847	0.013444	TRUE	-0.277244	0.847918	TRUE	-0.577984	0.508108	TRUE	11.3749	10.1925	10.586	11.0215	11.4773	9.57746	5.54421	NA	NA	NA	NA	8.03564	NA	8.49609	NA	9.976	NA	9.80708	9.74538	9.58197	9.60133	9.61447
Q01082_K1332	Q01082	SPTB2	Spectrin beta chain, non-erythrocytic 1 (Beta-II spectrin) (Fodrin beta chain) (Spectrin, non-erythroid beta chain 1)	1.4914	-0.072609	0.891626	TRUE	-0.114062	0.795723	TRUE	-0.330645	0.597038	TRUE	-0.521316	0.370402	TRUE	11.0261	NA	NA	10.9306	NA	10.8968	NA	11.4216	NA	11.5972	11.1736	NA	11.8408	12.167	11.6548	NA	11.6559	12.4476	11.3722	10.9879	NA	NA
P62701_K53	P62701	RS4X	Small ribosomal subunit protein eS4, X isoform (40S ribosomal protein S4) (SCR10) (Single copy abundant mRNA protein)	1.4914	-1.02634	0.0749345	TRUE	-1.77738	0.0032028	TRUE	-0.27221	0.821455	TRUE	-0.179173	0.868428	TRUE	11.8119	10.5835	11.8361	11.9642	11.4186	11.5187	9.97706	NA	9.97932	9.42929	NA	8.25112	10.5076	10.3925	10.231	10.8571	NA	11.4252	11.5321	10.3513	11.0326	11.4774
P35579_K1404	P35579	MYH9	Myosin-9 (Cellular myosin heavy chain, type A) (Myosin heavy chain 9) (Myosin heavy chain, non-muscle IIa) (Non-muscle myosin heavy chain A) (NMMHC-A) (Non-muscle myosin heavy chain IIa) (NMMHC II-a) (NMMHC-IIA)	1.4907	-0.705078	0.0733174	TRUE	-0.486201	0.243749	TRUE	0.662485	0.281528	TRUE	0.685093	0.183861	TRUE	10.2079	9.34191	10.6458	10.3674	10.781	10.2186	9.01997	9.60575	8.53141	10.5932	9.22811	9.53208	10.3017	10.4615	11.2664	11.2892	10.9037	11.5702	11.2624	10.7607	11.6763	11.4369
P25815_K56	P25815	S100P	Protein S100-P (Migration-inducing gene 9 protein) (MIG9) (Protein S100-E) (S100 calcium-binding protein P)	1.4888	-1.14782	0.0380475	TRUE	-1.59058	0.00113168	TRUE	-1.49344	0.0188679	TRUE	-1.2402	0.0171501	TRUE	10.6094	NA	9.87251	10.9404	NA	9.84845	11.152	NA	NA	NA	NA	11.5277	NA	11.5502	NA	10.9897	NA	11.866	11.7352	11.6345	NA	11.7601
Q9UHX1_K489	Q9UHX1	PUF60	Poly(U)-binding-splicing factor PUF60 (60 kDa poly(U)-binding-splicing factor) (FUSE-binding protein-interacting repressor) (FBP-interacting repressor) (Ro-binding protein 1) (RoBP1) (Siah-binding protein 1) (Siah-BP1)	1.4876	-0.39274	0.475957	TRUE	-1.15756	0.0123667	TRUE	-0.722519	0.305865	TRUE	-0.665575	0.212626	TRUE	9.88431	NA	10.2366	9.87704	9.981	8.98852	NA	7.78032	NA	10.1226	7.96806	NA	9.12007	8.30967	8.99261	NA	8.75889	8.86185	9.09406	8.47076	8.15211	9.70681
O75521_K359	O75521	ECI2	Enoyl-CoA delta isomerase 2 (EC 5.3.3.8) (DRS-1) (Delta(3),delta(2)-enoyl-CoA isomerase) (D3,D2-enoyl-CoA isomerase) (Diazepam-binding inhibitor-related protein 1) (DBI-related protein 1) (Dodecenoyl-CoA isomerase) (Hepatocellular carcinoma-associated antigen 88) (Peroxisomal 3,2-trans-enoyl-CoA isomerase) (pECI) (Renal carcinoma antigen NY-REN-1)	1.4876	-1.01274	0.0023903	TRUE	0.305701	0.401231	TRUE	0.201084	0.75135	TRUE	0.100859	0.88184	TRUE	11.0281	10.2083	11.1849	11.307	10.9158	10.4838	11.0277	11.8889	10.232	10.0764	12.2292	11.9935	11.8962	11.9816	11.1275	11.3553	11.7379	11.0773	11.6532	11.3581	12.0948	11.2269
P47914_K103	P47914	RL29	Large ribosomal subunit protein eL29 (60S ribosomal protein L29) (Cell surface heparin-binding protein HIP)	1.4862	0.922461	0.260797	TRUE	0.416236	0.650401	TRUE	0.060737	0.977078	TRUE	0.62392	0.588718	TRUE	13.4731	12.6646	13.5993	13.8474	13.9181	12.8331	NA	10.9756	10.9105	13.7766	11.0488	NA	12.9957	10.5661	12.6706	11.9655	12.0155	13.9723	12.9286	11.6485	13.1441	13.5792
O43399_K78	O43399	TPD54	Tumor protein D54 (hD54) (Tumor protein D52-like 2)	1.4855	-2.96744	0.000581636	TRUE	-1.97344	0.000504662	TRUE	-0.640259	0.529573	TRUE	-0.248789	0.764024	TRUE	9.27753	8.91458	9.40361	9.98928	9.66176	8.34212	NA	6.3161	NA	NA	7.99075	7.24042	NA	7.5677	NA	NA	7.11543	8.69862	9.60026	8.23005	9.06631	9.3176
P40939_K326	P40939	ECHA	Trifunctional enzyme subunit alpha, mitochondrial (78 kDa gastrin-binding protein) (Monolysocardiolipin acyltransferase) (EC 2.3.1.-) (TP-alpha) [Includes: Long-chain enoyl-CoA hydratase (EC 4.2.1.17); Long chain 3-hydroxyacyl-CoA dehydrogenase (EC 1.1.1.211)]	1.485	-1.24727	0.0056226	TRUE	-0.847594	0.043481	TRUE	0.806529	0.18917	TRUE	0.480048	0.412399	TRUE	9.2046	NA	9.78495	9.35713	9.0983	9.22015	7.13163	9.13089	NA	9.26593	9.24056	9.25997	8.6888	8.27788	10.9249	10.4123	11.3371	10.4727	10.1883	11.4599	10.1313	10.4042
O75874_K224	O75874	IDHC	Isocitrate dehydrogenase [NADP] cytoplasmic (IDH) (IDH1) (EC 1.1.1.42) (Cytosolic NADP-isocitrate dehydrogenase) (IDPc) (NADP(+)-specific ICDH) (Oxalosuccinate decarboxylase)	1.4849	1.9726	1.08723e-05	TRUE	1.00495	0.0199086	TRUE	-0.288605	0.735689	TRUE	0.460084	0.454515	TRUE	7.67814	9.067	9.45711	7.71684	8.66989	8.65495	11.6915	11.8007	10.8902	11.8268	10.9322	10.2051	10.6263	9.51976	9.69262	NA	10.2549	9.45403	10.7104	10.536	10.0072	10.1829
P16401_K78	P16401	H15	Histone H1.5 (Histone H1a) (Histone H1b) (Histone H1s-3)	1.4833	-0.312043	0.495878	TRUE	-0.625546	0.130746	TRUE	-0.495981	0.458765	TRUE	0.288071	0.654245	TRUE	9.64689	11.125	9.99431	10.3949	10.1756	9.45738	8.81272	8.87451	NA	9.54029	8.63674	8.06131	9.71705	9.36743	9.7781	8.86103	8.75499	9.59586	9.35689	9.04411	9.42956	9.68846
P48047_K60	P48047	ATPO	ATP synthase subunit O, mitochondrial (ATP synthase peripheral stalk subunit OSCP) (Oligomycin sensitivity conferral protein) (OSCP)	1.4814	1.13324	0.00753533	TRUE	0.934905	0.0336305	TRUE	0.390042	0.601157	TRUE	0.523153	0.400044	TRUE	10.6996	10.7041	10.1999	10.3339	9.88742	10.8509	10.4952	11.5998	10.3393	11.9637	12.1011	12.5566	11.7921	11.2911	10.7802	11.008	11.4271	10.7804	11.4408	11.3346	11.0424	11.0007
Q9Y221_K72	Q9Y221	NIP7	60S ribosome subunit biogenesis protein NIP7 homolog (KD93) (Nucleolar pre-rRNA processing protein NIP7)	1.4803	-0.850782	0.0181324	TRUE	-0.412473	0.283021	TRUE	-0.256465	0.700175	TRUE	-0.309956	0.544397	TRUE	11.661	11.0889	11.8184	11.6492	11.5337	11.3543	11.0415	NA	9.8729	9.75699	NA	11.0205	10.7069	10.9272	10.2073	10.6313	NA	10.6515	10.5532	10.1837	10.4102	11.0297
P15880_K275	P15880	RS2	Small ribosomal subunit protein uS5 (40S ribosomal protein S2) (40S ribosomal protein S4) (Protein LLRep3)	1.4795	-0.948647	0.00435024	TRUE	-0.941839	0.00585912	TRUE	-0.345379	0.542936	TRUE	-0.496983	0.283024	TRUE	12.3642	12.446	12.4605	13.0784	13.1437	11.6961	11.2841	10.8546	10.9784	11.0163	11.2018	10.7916	11.2924	11.4238	11.4538	11.5255	11.4417	12.0351	11.4003	11.247	11.7459	11.5514
Q9Y265_K274	Q9Y265	RUVB1	RuvB-like 1 (EC 3.6.4.12) (49 kDa TATA box-binding protein-interacting protein) (49 kDa TBP-interacting protein) (54 kDa erythrocyte cytosolic protein) (ECP-54) (INO80 complex subunit H) (Nuclear matrix protein 238) (NMP 238) (Pontin 52) (TIP49a) (TIP60-associated protein 54-alpha) (TAP54-alpha)	1.4791	1.88366	1.27462e-07	TRUE	1.78417	8.17727e-07	TRUE	0.549972	0.234179	TRUE	0.987433	0.00321949	TRUE	10.282	10.7733	10.6098	10.4948	11.0078	10.3547	12.7516	NA	11.7155	12.2118	NA	13.0315	12.8754	12.187	10.8934	11.4143	NA	10.8344	11.5591	11.5984	11.7554	11.6265
Q02252_K331	Q02252	MMSA	Methylmalonate-semialdehyde/malonate-semialdehyde dehydrogenase [acylating], mitochondrial (MMSDH) (EC 1.2.1.27) (Aldehyde dehydrogenase family 6 member A1) (Malonate-semialdehyde dehydrogenase [acylating])	1.4777	-0.304524	0.503893	TRUE	-0.118299	0.795017	TRUE	-0.12776	0.880427	TRUE	-0.0535074	0.955465	TRUE	12.5755	NA	NA	12.9345	NA	11.7534	NA	13.0479	NA	13.3784	13.228	NA	13.133	12.6167	12.5741	NA	12.6373	12.6483	12.7174	12.5871	NA	NA
O95994_K165	O95994	AGR2	Anterior gradient protein 2 homolog (AG-2) (hAG-2) (HPC8) (Secreted cement gland protein XAG-2 homolog)	1.4768	-0.874488	0.0195978	TRUE	-1.76794	1.1549e-05	TRUE	-0.536552	0.394852	TRUE	-0.515137	0.327002	TRUE	10.6668	10.3108	11.1048	10.6719	10.9468	10.4401	10.1123	10.4594	9.84035	10.433	9.54633	8.96207	9.11063	9.09472	9.96548	10.3276	10.0554	10.5467	10.1211	9.62974	9.93445	9.78848
O43719_K297	O43719	HTSF1	HIV Tat-specific factor 1 (Tat-SF1)	1.4763	-1.66779	0.009339	TRUE	-1.1455	0.0259674	TRUE	-1.20225	0.0574936	TRUE	-0.938768	0.0985032	TRUE	10.0537	NA	9.78644	10.5945	NA	9.5944	NA	NA	NA	8.94678	NA	NA	9.0519	9.29518	8.80184	9.14391	NA	9.80817	9.88088	9.26868	NA	9.34599
Q14914_K178	Q14914	PTGR1	Prostaglandin reductase 1 (PRG-1) (15-oxoprostaglandin 13-reductase) (EC 1.3.1.48) (Dithiolethione-inducible gene 1 protein) (D3T-inducible gene 1 protein) (DIG-1) (Leukotriene B4 12-hydroxydehydrogenase) (NAD(P)H-dependent alkenal/one oxidoreductase) (EC 1.3.1.74)	1.4723	-0.91591	0.0101251	TRUE	-0.027458	0.952197	TRUE	-0.206031	0.762674	TRUE	-0.507833	0.255795	TRUE	10.7233	10.408	10.8413	10.4663	10.9426	9.90659	10.5352	NA	11.2195	10.5672	NA	11.2891	11.759	11.2013	11.1868	11.338	NA	11.6559	12.1051	11.1352	11.5374	12.0174
P51659_K139	P51659	DHB4	Peroxisomal multifunctional enzyme type 2 (MFE-2) (17-beta-hydroxysteroid dehydrogenase 4) (17-beta-HSD 4) (D-bifunctional protein) (DBP) (Multifunctional protein 2) (MFP-2) (Short chain dehydrogenase/reductase family 8C member 1) [Cleaved into: (3R)-hydroxyacyl-CoA dehydrogenase (EC 1.1.1.n12); Enoyl-CoA hydratase 2 (EC 4.2.1.107) (EC 4.2.1.119) (3-alpha,7-alpha,12-alpha-trihydroxy-5-beta-choles…	1.4702	-0.218783	0.65719	TRUE	0.524702	0.225936	TRUE	0.307266	0.67875	TRUE	0.200441	0.810229	TRUE	11.4326	NA	11.0017	10.6173	NA	11.3745	11.0935	12.1567	NA	11.1212	12.3578	13.2035	12.1227	11.4845	11.6294	11.4147	11.4279	11.4091	11.8611	11.6594	NA	11.8106
P26447_K18	P26447	S10A4	Protein S100-A4 (Calvasculin) (Metastasin) (Placental calcium-binding protein) (Protein Mts1) (S100 calcium-binding protein A4)	1.4689	-0.650574	0.163617	TRUE	-0.884062	0.0630611	TRUE	-1.57312	0.0117283	TRUE	-1.79324	0.000252851	TRUE	10.387	9.41336	NA	10.1801	9.71145	9.74496	NA	NA	9.71002	10.4635	NA	NA	10.3004	10.489	11.0585	NA	NA	10.6926	10.875	10.9857	11.236	NA
Q14566_K744	Q14566	MCM6	DNA replication licensing factor MCM6 (EC 3.6.4.12) (p105MCM)	1.4687	-2.09256	0.000222506	TRUE	-1.45051	0.0066581	TRUE	-0.0171677	0.989146	TRUE	-0.133951	0.905706	TRUE	NA	NA	11.4263	10.8783	NA	NA	8.34294	7.6763	NA	8.75761	7.37667	9.06533	9.6782	NA	9.68798	10.2496	9.59215	NA	10.4306	NA	NA	9.98735
Q96PE7_K150	Q96PE7	MCEE	Methylmalonyl-CoA epimerase, mitochondrial (EC 5.1.99.1) (DL-methylmalonyl-CoA racemase)	1.4677	-1.67303	4.01293e-05	TRUE	-0.518495	0.227549	TRUE	0.547619	0.416778	TRUE	0.204422	0.780981	TRUE	10.4958	10.2707	11.2016	11.1744	10.8417	11.2547	9.39073	10.575	9.77533	10.8318	11.622	10.4519	10.9172	10.5832	11.9478	11.4358	11.8574	11.5344	11.9634	11.8847	11.2915	11.3006
Q9UKM9_K44	Q9UKM9	RALY	RNA-binding protein Raly (Autoantigen p542) (Heterogeneous nuclear ribonucleoprotein C-like 2) (hnRNP core protein C-like 2) (hnRNP associated with lethal yellow protein homolog)	1.4665	-1.00275	0.108561	TRUE	-2.12697	0.000445191	TRUE	-0.944722	0.27873	TRUE	-1.22064	0.0887681	TRUE	12.2112	NA	12.1987	12.3524	NA	11.3956	10.3088	NA	NA	10.3299	NA	8.11353	9.02458	10.0682	11.3266	11.0404	NA	11.9165	11.3274	10.3994	NA	11.0127
P35579_K938	P35579	MYH9	Myosin-9 (Cellular myosin heavy chain, type A) (Myosin heavy chain 9) (Myosin heavy chain, non-muscle IIa) (Non-muscle myosin heavy chain A) (NMMHC-A) (Non-muscle myosin heavy chain IIa) (NMMHC II-a) (NMMHC-IIA)	1.466	-1.11494	0.169619	TRUE	-1.12585	0.184135	TRUE	0.210423	0.915275	TRUE	1.16945	0.29388	TRUE	NA	9.41557	9.4698	10.0257	9.9225	NA	8.15601	8.49825	8.50505	NA	9.13741	7.26369	9.43484	NA	9.96364	9.9598	10.6047	NA	11.6867	NA	10.6583	11.2447
P06733_K406	P06733	ENOA	Alpha-enolase (EC 4.2.1.11) (2-phospho-D-glycerate hydro-lyase) (C-myc promoter-binding protein) (Enolase 1) (MBP-1) (MPB-1) (Non-neural enolase) (NNE) (Phosphopyruvate hydratase) (Plasminogen-binding protein)	1.4654	-3.99903	7.94367e-13	TRUE	-2.69026	5.59328e-08	TRUE	-1.27316	0.0268445	TRUE	-1.45637	0.00424585	TRUE	13.207	13.2452	13.7917	13.8972	13.6685	12.7968	10.7263	11.5976	11.2366	11.1641	11.326	11.291	12.7883	11.9396	11.7861	12.0271	12.3994	13.3066	11.9994	12.2209	12.3766	12.8307
P09874_K621	P09874	PARP1	Poly [ADP-ribose] polymerase 1 (PARP-1) (EC 2.4.2.30) (ADP-ribosyltransferase diphtheria toxin-like 1) (ARTD1) (DNA ADP-ribosyltransferase PARP1) (EC 2.4.2.-) (NAD(+) ADP-ribosyltransferase 1) (ADPRT 1) (Poly[ADP-ribose] synthase 1) (Protein poly-ADP-ribosyltransferase PARP1) (EC 2.4.2.-) [Cleaved into: Poly [ADP-ribose] polymerase 1, processed C-terminus (Poly [ADP-ribose] polymerase 1, 89-kDa f…	1.4653	1.13958	1.54344e-05	TRUE	1.40758	8.17727e-07	TRUE	0.709017	0.0373866	TRUE	0.681026	0.0220866	TRUE	11.7833	11.5892	11.5574	11.4304	11.2047	11.8596	12.2596	12.3408	12.3131	12.5321	12.671	13.0922	12.6203	12.5545	12.1264	12.2012	12.8066	12.2118	12.4861	12.6321	12.2433	12.0583
Q13263_K340	Q13263	TIF1B	Transcription intermediary factor 1-beta (TIF1-beta) (E3 SUMO-protein ligase TRIM28) (EC 2.3.2.27) (KRAB-associated protein 1) (KAP-1) (KRAB-interacting protein 1) (KRIP-1) (Nuclear corepressor KAP-1) (RING finger protein 96) (RING-type E3 ubiquitin transferase TIF1-beta) (Tripartite motif-containing protein 28)	1.4647	-0.567466	0.33084	TRUE	-0.739938	0.169188	TRUE	-0.669002	0.432327	TRUE	-0.141425	0.897405	TRUE	10.4705	9.40811	9.84604	10.7735	10.8708	9.7155	NA	9.43619	8.64798	10.1699	9.06609	8.24362	10.1351	9.6729	8.87938	8.85394	9.01739	10.178	9.47047	9.2597	9.87792	10.1935
P00505_K404	P00505	AATM	Aspartate aminotransferase, mitochondrial (mAspAT) (EC 2.6.1.1) (EC 2.6.1.7) (Fatty acid-binding protein) (FABP-1) (Glutamate oxaloacetate transaminase 2) (Kynurenine aminotransferase 4) (Kynurenine aminotransferase IV) (Kynurenine--oxoglutarate transaminase 4) (Kynurenine--oxoglutarate transaminase IV) (Plasma membrane-associated fatty acid-binding protein) (FABPpm) (Transaminase A)	1.4643	0.43268	0.268802	TRUE	0.806266	0.0401025	TRUE	0.463454	0.473028	TRUE	0.357156	0.4886	TRUE	9.67355	8.48088	10.6926	9.18284	9.49475	9.9069	11.681	NA	11.2218	11.0174	NA	12.6223	11.1508	11.3726	9.76985	11.161	NA	9.80518	9.85325	10.2481	10.3571	10.6845
Q13813_K1082	Q13813	SPTN1	Spectrin alpha chain, non-erythrocytic 1 (Alpha-II spectrin) (Fodrin alpha chain) (Spectrin, non-erythroid alpha subunit)	1.4642	-0.227205	0.590728	TRUE	0.106729	0.820821	TRUE	-0.0682008	0.943247	TRUE	0.276186	0.610724	TRUE	8.45643	NA	NA	7.87352	8.11513	8.65913	NA	NA	8.712	8.17921	NA	NA	8.92407	9.07115	9.19616	NA	NA	8.67507	9.06559	9.42825	9.29339	NA
O43707_K125	O43707	ACTN4	Alpha-actinin-4 (Non-muscle alpha-actinin 4)	1.4638	0.275326	0.453952	TRUE	-0.10445	0.806176	TRUE	0.0600912	0.944561	TRUE	-0.156864	0.811454	TRUE	11.5688	11.982	12.1871	11.6435	12.2268	12.3005	12.8543	13.1173	12.5036	12.9905	12.804	12.7353	12.8489	12.8961	12.7354	12.8953	13.1291	13.0211	12.5211	13.3193	12.9203	13.0631
P20810_K43	P20810	ICAL	Calpastatin (Calpain inhibitor) (Sperm BS-17 component)	1.463	0.0867328	0.902516	TRUE	-0.720717	0.062056	TRUE	-0.855081	0.1167	TRUE	-1.14348	0.0141442	TRUE	10.5765	NA	10.4984	10.3171	NA	10.3494	NA	NA	NA	10.2724	NA	9.62463	9.40503	9.03976	9.93558	9.63498	NA	9.83958	9.81386	9.59594	NA	9.46643
P41091_K90	P41091	IF2G	Eukaryotic translation initiation factor 2 subunit 3 (EC 3.6.5.3) (Eukaryotic translation initiation factor 2 subunit gamma X) (eIF-2-gamma X) (eIF-2gX)	1.4599	-2.38954	1.24459e-05	TRUE	-2.5035	2.17551e-06	TRUE	-0.866631	0.144701	TRUE	-0.923055	0.071621	TRUE	12.5993	NA	11.9296	12.8519	NA	11.355	9.74171	NA	NA	10.2285	NA	9.87803	10.1558	10.3007	10.8896	10.888	NA	11.5467	11.4914	10.6803	NA	11.4456
P31689_K130	P31689	DNJA1	DnaJ homolog subfamily A member 1 (DnaJ protein homolog 2) (HSDJ) (Heat shock 40 kDa protein 4) (Heat shock protein J2) (HSJ-2) (Human DnaJ protein 2) (hDj-2)	1.4588	0.0988948	0.878629	TRUE	-0.418011	0.399918	TRUE	-0.517603	0.507092	TRUE	0.0114867	0.9915	TRUE	10.4681	NA	10.4202	NA	NA	10.7301	9.95084	NA	NA	10.035	NA	9.5847	9.8325	9.30058	9.69447	8.79317	NA	10.4694	NA	10.2259	NA	10.3445
P13489_K89	P13489	RINI	Ribonuclease inhibitor (Placental ribonuclease inhibitor) (Placental RNase inhibitor) (Ribonuclease/angiogenin inhibitor 1) (RAI)	1.455	-1.14787	0.0249282	TRUE	-1.63244	0.000900954	TRUE	-0.385354	0.635771	TRUE	-0.459337	0.512782	TRUE	11.4566	11.0439	10.9544	11.205	11.3755	10.5135	9.1302	9.49155	NA	10.3765	9.33322	10.2601	8.74118	9.31364	10.4372	10.2663	10.2857	10.6247	10.3636	10.0435	10.4913	9.92765
O00330_K394	O00330	ODPX	Pyruvate dehydrogenase protein X component, mitochondrial (Dihydrolipoamide dehydrogenase-binding protein of pyruvate dehydrogenase complex) (E3-binding protein) (E3BP) (Lipoyl-containing pyruvate dehydrogenase complex component X) (proX)	1.4525	-0.208319	0.55559	TRUE	0.85722	0.00829797	TRUE	0.252487	0.635771	TRUE	0.281901	0.636251	TRUE	11.4746	NA	11.4396	NA	NA	11.8994	11.0189	11.5569	NA	11.6564	12.2534	12.875	12.7227	12.6748	11.8639	11.829	11.7589	11.2625	NA	11.8318	NA	11.4984
P40939_K129	P40939	ECHA	Trifunctional enzyme subunit alpha, mitochondrial (78 kDa gastrin-binding protein) (Monolysocardiolipin acyltransferase) (EC 2.3.1.-) (TP-alpha) [Includes: Long-chain enoyl-CoA hydratase (EC 4.2.1.17); Long chain 3-hydroxyacyl-CoA dehydrogenase (EC 1.1.1.211)]	1.4522	-0.600956	0.0884332	TRUE	-0.221502	0.576248	TRUE	0.215884	0.744331	TRUE	0.444492	0.362594	TRUE	12.8483	12.377	13.1631	12.7926	12.8678	12.8503	12.1757	13.1156	11.1517	13.2719	12.4189	12.749	13.4945	13.135	13.5198	13.2445	13.8642	13.9818	14.2083	14.117	13.8537	13.9398
P54886_K649	P54886	P5CS	Delta-1-pyrroline-5-carboxylate synthase (P5CS) (Aldehyde dehydrogenase family 18 member A1) [Includes: Glutamate 5-kinase (GK) (EC 2.7.2.11) (Gamma-glutamyl kinase); Gamma-glutamyl phosphate reductase (GPR) (EC 1.2.1.41) (Glutamate-5-semialdehyde dehydrogenase) (Glutamyl-gamma-semialdehyde dehydrogenase)]	1.4509	-0.948963	0.0832158	TRUE	-1.53916	0.00300275	TRUE	-0.534512	0.530686	TRUE	-0.0361904	0.981068	TRUE	12.5808	11.8209	12.4345	12.4398	12.2614	12.0617	NA	10.6897	11.1071	11.9539	10.6827	10.6063	11.7943	10.4213	12.0095	10.681	10.8207	12.3773	12.4725	11.6701	12.0794	12.4611
Q01082_K355	Q01082	SPTB2	Spectrin beta chain, non-erythrocytic 1 (Beta-II spectrin) (Fodrin beta chain) (Spectrin, non-erythroid beta chain 1)	1.4507	-0.0525384	0.942949	TRUE	-0.24942	0.66552	TRUE	-0.224177	0.832079	TRUE	0.404862	0.652148	TRUE	10.416	NA	10.2885	9.90067	NA	10.6044	10.7452	10.6635	NA	11.2047	11.3456	9.83892	11.7641	10.8067	11.0917	10.8316	11.4357	12.133	11.6935	11.0218	NA	11.6496
P50914_K85	P50914	RL14	Large ribosomal subunit protein eL14 (60S ribosomal protein L14) (CAG-ISL 7)	1.4485	-0.327809	0.576278	TRUE	-1.14095	0.0193204	TRUE	-0.275541	0.73735	TRUE	-0.71899	0.250984	TRUE	11.0597	10.6378	11.2311	NA	11.627	9.77052	NA	10.051	NA	8.7241	9.52371	NA	8.5356	8.51747	10.1166	10.5691	10.1495	9.70504	NA	8.74881	9.85592	9.80026
O00499_K28	O00499	BIN1	Myc box-dependent-interacting protein 1 (Amphiphysin II) (Amphiphysin-like protein) (Box-dependent myc-interacting protein 1) (Bridging integrator 1)	1.4468	-1.1235	0.00386745	TRUE	-1.24879	0.00075656	TRUE	-0.617578	0.258679	TRUE	-0.802198	0.0708171	TRUE	11.3474	11.1241	10.9052	11.1913	10.7352	11.1744	9.59365	8.78525	NA	9.52237	8.54137	9.56309	9.61398	10.2454	10.3271	10.2611	9.94768	10.5084	8.91342	10.4125	9.44297	9.00693
Q96C23_K254	Q96C23	GALM	Galactose mutarotase (EC 5.1.3.3) (Aldose 1-epimerase)	1.4461	0.798849	0.014477	TRUE	1.17796	0.000548095	TRUE	0.159437	0.817278	TRUE	0.493558	0.266836	TRUE	8.9771	7.59728	7.70866	8.67505	8.71116	8.6972	11.6891	11.4268	11.2106	11.3332	10.9853	10.8507	10.9869	10.7108	9.90954	8.991	8.76668	9.34118	9.0933	9.38702	8.92738	9.83976
Q13423_K403	Q13423	NNTM	NAD(P) transhydrogenase, mitochondrial (EC 7.1.1.1) (Nicotinamide nucleotide transhydrogenase) (Pyridine nucleotide transhydrogenase)	1.445	0.907388	0.0119555	TRUE	1.73122	5.26594e-06	TRUE	0.442127	0.422731	TRUE	0.468338	0.355038	TRUE	10.2797	NA	10.9806	10.205	NA	10.3517	10.4861	11.6968	NA	11.6003	12.186	13.0812	12.1326	12.0561	11.1855	11.0343	10.8455	10.4044	10.8378	10.823	NA	11.037
Q8IY37_K1113	Q8IY37	DHX37	Probable ATP-dependent RNA helicase DHX37 (EC 3.6.4.13) (DEAH box protein 37)	1.4439	-0.704815	0.245474	TRUE	-0.370113	0.512937	TRUE	-0.0788708	0.957089	TRUE	-0.341702	0.706607	TRUE	10.7642	NA	11.0389	10.5385	NA	10.075	8.56005	NA	NA	10.5411	NA	9.61287	9.87456	9.85246	10.1093	NA	NA	9.60136	9.60282	8.96133	NA	10.1296
P10809_K202	P10809	CH60	60 kDa heat shock protein, mitochondrial (EC 5.6.1.7) (60 kDa chaperonin) (Chaperonin 60) (CPN60) (Heat shock protein 60) (HSP-60) (Hsp60) (HuCHA60) (Mitochondrial matrix protein P1) (P60 lymphocyte protein)	1.4403	-0.191378	0.814051	TRUE	1.05626	0.164816	TRUE	0.832048	0.496981	TRUE	0.246767	0.862321	TRUE	NA	10.9044	10.7283	11.144	11.0174	NA	10.1053	9.55475	10.21	9.98432	12.2499	12.1307	11.455	NA	11.4881	10.9995	11.6673	NA	11.3591	NA	11.3062	10.9004
Q9NY33_K629	Q9NY33	DPP3	Dipeptidyl peptidase 3 (EC 3.4.14.4) (Dipeptidyl aminopeptidase III) (Dipeptidyl arylamidase III) (Dipeptidyl peptidase III) (DPP III) (Enkephalinase B)	1.4398	-1.48342	3.2087e-05	TRUE	-0.961574	0.00480927	TRUE	-0.844864	0.0693424	TRUE	-0.810244	0.0315487	TRUE	11.2519	10.8957	11.0655	11.1749	11.6257	10.7257	9.46348	NA	10.0669	10.0648	NA	10.13	9.83033	10.6456	10.1327	10.1025	NA	10.5834	9.69745	10.3378	10.0392	10.2832
Q9UQE7_K336	Q9UQE7	SMC3	Structural maintenance of chromosomes protein 3 (SMC protein 3) (SMC-3) (Basement membrane-associated chondroitin proteoglycan) (Bamacan) (Chondroitin sulfate proteoglycan 6) (Chromosome-associated polypeptide) (hCAP)	1.4396	-0.0205127	0.956485	TRUE	0.654549	0.0112516	TRUE	0.232194	0.585257	TRUE	0.617053	0.0708171	TRUE	10.8421	NA	10.9035	11.005	NA	11.178	11.0359	11.4201	NA	10.7209	11.6188	12.1577	11.5912	11.398	11.5119	11.543	11.8958	11.234	12.0512	12.019	NA	11.7181
P40926_K307	P40926	MDHM	Malate dehydrogenase, mitochondrial (EC 1.1.1.37)	1.4394	0.303008	0.510171	TRUE	0.60211	0.177241	TRUE	0.105009	0.920125	TRUE	0.531797	0.389267	TRUE	10.1091	11.1198	10.8923	9.99658	10.8864	10.9575	13.7808	12.2521	12.3082	12.8175	12.661	13.1809	13.9816	12.1309	10.9492	10.7874	11.4048	11.6735	12.166	13.0183	11.9787	12.1144
P37837_K71	P37837	TALDO	Transaldolase (EC 2.2.1.2)	1.4381	-0.296687	0.541591	TRUE	0.0984905	0.8623	TRUE	-0.0679257	0.953238	TRUE	0.0377124	0.976939	TRUE	9.60937	NA	9.52744	9.58411	9.04598	8.56145	9.51505	9.48042	9.52362	9.9524	9.70115	9.80713	10.6754	10.7583	9.66116	10.0027	9.51658	10.453	10.6526	10.0548	10.5596	10.349
Q96JY6_K282	Q96JY6	PDLI2	PDZ and LIM domain protein 2 (PDZ-LIM protein mystique)	1.4373	-1.79673	6.30401e-05	TRUE	-0.0369433	0.949931	TRUE	0.672488	0.349931	TRUE	0.224656	0.781138	TRUE	13.0033	13.6935	12.8842	12.9327	13.4225	14.0989	11.1954	12.3285	11.6608	12.6802	13.6171	13.7658	12.5878	13.2402	14.1443	14.2177	14.1509	13.422	13.3524	13.7583	13.6221	12.7676
P38606_K580	P38606	VATA	V-type proton ATPase catalytic subunit A (V-ATPase subunit A) (EC 7.1.2.2) (V-ATPase 69 kDa subunit) (Vacuolar ATPase isoform VA68) (Vacuolar proton pump subunit alpha)	1.4368	0.487778	0.28498	TRUE	-0.0395462	0.939338	TRUE	-0.482211	0.481187	TRUE	-0.130639	0.883892	TRUE	10.0996	NA	10.231	9.61304	NA	9.39919	10.4462	9.98659	NA	10.3008	8.65758	10.2326	9.26675	10.3794	8.2877	9.57735	9.33367	10.1451	9.67856	9.32626	NA	9.74153
P23526_K188	P23526	SAHH	Adenosylhomocysteinase (AdoHcyase) (EC 3.13.2.1) (S-adenosyl-L-homocysteine hydrolase)	1.4362	-1.49676	0.0029435	TRUE	-1.50715	0.00154231	TRUE	-0.8653	0.211011	TRUE	-1.06716	0.061059	TRUE	12.9541	12.1135	12.1553	13.0596	13.0435	11.5978	NA	11.3746	10.8291	10.9425	11.627	10.8773	11.725	11.508	11.0422	11.3175	11.5368	11.8626	10.9535	10.5724	11.4195	11.6308
P42765_K137	P42765	THIM	3-ketoacyl-CoA thiolase, mitochondrial (EC 2.3.1.16) (Acetyl-CoA acetyltransferase) (EC 2.3.1.9) (Acetyl-CoA acyltransferase) (Acyl-CoA hydrolase, mitochondrial) (EC 3.1.2.-, EC 3.1.2.1, EC 3.1.2.2) (Beta-ketothiolase) (Mitochondrial 3-oxoacyl-CoA thiolase) (T1)	1.4349	1.5733	0.000996251	TRUE	2.22145	1.58517e-05	TRUE	0.475544	0.556661	TRUE	0.748199	0.245563	TRUE	10.5171	11.872	11.9701	10.5726	11.2926	12.0667	13.8271	12.9282	12.4882	12.7774	14.6658	14.2925	13.5425	12.9633	11.632	11.2484	12.2409	11.6912	12.2577	13.1128	11.9888	12.1366
O60506_K282	O60506	HNRPQ	Heterogeneous nuclear ribonucleoprotein Q (hnRNP Q) (Glycine- and tyrosine-rich RNA-binding protein) (GRY-RBP) (NS1-associated protein 1) (Synaptotagmin-binding, cytoplasmic RNA-interacting protein)	1.4339	-0.423283	0.535098	TRUE	-1.90122	0.00099362	TRUE	-0.417875	0.590917	TRUE	-0.293113	0.741384	TRUE	10.6182	NA	11.1145	NA	NA	10.7149	NA	NA	NA	10.4183	NA	8.47667	9.48747	9.2617	10.3905	9.61299	NA	10.149	NA	9.96689	NA	10.6104
P26440_K262	P26440	IVD	Isovaleryl-CoA dehydrogenase, mitochondrial (IVD) (EC 1.3.8.4) (Butyryl-CoA dehydrogenase) (EC 1.3.8.1)	1.4309	0.102423	0.73905	TRUE	0.984875	0.000337619	TRUE	0.617349	0.102057	TRUE	0.524296	0.122112	TRUE	9.56846	9.21921	9.3604	8.6853	9.24514	9.02798	10.1272	10.3338	10.2465	10.6552	10.9903	11.089	11.0649	10.3049	10.1986	9.26008	10.0005	9.59483	10.1513	10.1333	10.3685	10.0819
P10809_K156	P10809	CH60	60 kDa heat shock protein, mitochondrial (EC 5.6.1.7) (60 kDa chaperonin) (Chaperonin 60) (CPN60) (Heat shock protein 60) (HSP-60) (Hsp60) (HuCHA60) (Mitochondrial matrix protein P1) (P60 lymphocyte protein)	1.4223	0.894577	0.0263723	TRUE	1.80455	9.98491e-06	TRUE	0.671891	0.236991	TRUE	0.365734	0.499219	TRUE	9.24513	9.15565	8.5541	10.0945	8.87667	9.54001	NA	9.62572	9.94717	8.66705	11.625	11.3016	10.742	10.2483	9.6354	9.3064	9.79249	9.30777	10.1314	9.86873	9.87306	8.67855
P49327_K673	P49327	FAS	Fatty acid synthase (EC 2.3.1.85) (Type I fatty acid synthase) [Includes: [Acyl-carrier-protein] S-acetyltransferase (EC 2.3.1.38); [Acyl-carrier-protein] S-malonyltransferase (EC 2.3.1.39); 3-oxoacyl-[acyl-carrier-protein] synthase (EC 2.3.1.41); 3-oxoacyl-[acyl-carrier-protein] reductase (EC 1.1.1.100); 3-hydroxyacyl-[acyl-carrier-protein] dehydratase (EC 4.2.1.59); Enoyl-[acyl-carrier-protein]…	1.4212	-0.321524	0.503473	TRUE	1.26198	0.00632298	TRUE	0.592273	0.423851	TRUE	0.53422	0.408845	TRUE	12.1178	12.5591	12.3454	11.7987	12.048	12.5613	11.152	11.5358	11.6392	10.7296	13.3787	13.6003	12.7256	12.7667	12.5789	12.8541	12.577	12.0716	12.218	12.6421	12.1975	12.1925
P62807_K6_K12	P62807	H2B1C	Histone H2B type 1-C/E/F/G/I (Histone H2B.1 A) (Histone H2B.a) (H2B/a) (Histone H2B.g) (H2B/g) (Histone H2B.h) (H2B/h) (Histone H2B.k) (H2B/k) (Histone H2B.l) (H2B/l)	1.4184	-0.222077	0.718157	FALSE	-0.571119	0.104011	FALSE	1.76636	0.000131591	FALSE	0.740709	0.0816024	FALSE	9.74508	NA	8.35673	9.21861	NA	10.0624	NA	9.12203	NA	NA	9.03451	7.39658	8.94985	9.3518	10.9704	10.3368	11.8287	10.9468	9.78072	10.4214	NA	9.61559
P18124_K156	P18124	RL7	Large ribosomal subunit protein uL30 (60S ribosomal protein L7)	1.4184	-1.44304	0.0317681	TRUE	-1.22442	0.0292999	TRUE	-0.411694	0.67875	TRUE	-0.687418	0.386195	TRUE	10.9556	10.4562	11.2029	10.5032	11.143	9.82419	NA	7.51174	NA	9.75311	8.23747	8.61386	9.43733	9.60448	10.0345	10.0529	9.57084	9.63193	9.51259	9.20134	9.76327	10.2648
P11021_K601	P11021	BIP	Endoplasmic reticulum chaperone BiP (EC 3.6.4.10) (78 kDa glucose-regulated protein) (GRP-78) (Binding-immunoglobulin protein) (BiP) (Heat shock protein 70 family protein 5) (HSP70 family protein 5) (Heat shock protein family A member 5) (Immunoglobulin heavy chain-binding protein)	1.4177	0.00389223	0.995729	TRUE	-0.0951945	0.881783	TRUE	0.0996956	0.943247	TRUE	0.60017	0.419899	TRUE	9.73198	8.18786	9.76716	9.30865	9.67125	9.46034	9.74607	9.878	8.82873	10.072	8.87398	8.70273	10.6002	10.9424	9.89227	NA	9.92529	11.2296	10.6262	10.0195	11.0181	10.5754
P40939_K406	P40939	ECHA	Trifunctional enzyme subunit alpha, mitochondrial (78 kDa gastrin-binding protein) (Monolysocardiolipin acyltransferase) (EC 2.3.1.-) (TP-alpha) [Includes: Long-chain enoyl-CoA hydratase (EC 4.2.1.17); Long chain 3-hydroxyacyl-CoA dehydrogenase (EC 1.1.1.211)]	1.4177	-0.416222	0.319948	TRUE	-0.331153	0.451292	TRUE	0.603342	0.362084	TRUE	-0.0818893	0.92666	TRUE	12.1914	12.1061	11.696	12.4728	11.714	12.408	11.3803	12.5113	11.988	11.5178	12.2258	12.6226	11.4438	11.5269	13.3259	13.2635	12.9327	13.0984	12.5939	13.2943	12.5965	12.5167
P49411_K91	P49411	EFTU	Elongation factor Tu, mitochondrial (EF-Tu) (P43)	1.4155	-1.31246	0.00765248	TRUE	-2.26337	4.4449e-06	TRUE	-0.74755	0.251316	TRUE	-0.707832	0.160975	TRUE	11.157	11.1163	11.419	11.7145	11.5783	11.2821	9.97711	NA	NA	9.8088	NA	7.83866	10.0277	10.2165	11.0442	9.97075	NA	11.571	11.3506	10.7035	11.0192	11.0974
P04179_K122	P04179	SODM	Superoxide dismutase [Mn], mitochondrial (EC 1.15.1.1)	1.4141	-0.445167	0.297031	TRUE	0.292579	0.52364	TRUE	-0.172261	0.858911	TRUE	-0.228065	0.75383	TRUE	11.3613	11.6793	10.677	11.3807	11.8055	10.8748	12.0034	12.3959	12.7033	13.5722	12.7593	13.0323	13.2893	13.3196	11.9855	12.4846	NA	10.9974	12.1486	12.1794	12.3783	11.7295
P09651_K350	P09651	ROA1	Heterogeneous nuclear ribonucleoprotein A1 (hnRNP A1) (Helix-destabilizing protein) (Single-strand RNA-binding protein) (hnRNP core protein A1) [Cleaved into: Heterogeneous nuclear ribonucleoprotein A1, N-terminally processed]	1.4096	-0.711553	0.108733	TRUE	-0.52429	0.251037	TRUE	-0.564618	0.431733	TRUE	-0.517095	0.334505	TRUE	10.5451	10.5961	11.1418	NA	10.5534	10.5782	10.2568	NA	9.04503	NA	NA	9.49411	NA	10.01	NA	9.7147	NA	9.89965	NA	9.72754	9.35675	9.64149
O75947_K63	O75947	ATP5H	ATP synthase subunit d, mitochondrial (ATPase subunit d) (ATP synthase peripheral stalk subunit d)	1.4095	1.39102	2.92286e-05	TRUE	1.65041	2.8579e-06	TRUE	0.316738	0.566476	TRUE	0.762803	0.0590181	TRUE	11.6065	11.236	11.0507	11.4829	10.9108	11.6187	13.2954	13.117	12.651	13.1942	13.5365	14.0117	13.5906	12.9115	12.0544	11.4147	11.9801	11.8325	12.2322	12.4434	12.3526	12.2678
P26358_K45	P26358	DNMT1	DNA (cytosine-5)-methyltransferase 1 (Dnmt1) (EC 2.1.1.37) (CXXC-type zinc finger protein 9) (DNA methyltransferase HsaI) (DNA MTase HsaI) (M.HsaI) (MCMT)	1.4089	-0.295335	0.324703	TRUE	0.0786721	0.828077	TRUE	-0.32842	0.534768	TRUE	-0.0639667	0.915214	TRUE	10.8599	10.2903	11.5468	11.0321	10.9651	10.5567	10.7938	9.26111	9.70958	9.36812	10.0451	10.536	10.3483	9.55657	9.9677	9.91221	NA	9.34333	10.0947	9.7808	10.1084	10.4209
P13489_K205	P13489	RINI	Ribonuclease inhibitor (Placental ribonuclease inhibitor) (Placental RNase inhibitor) (Ribonuclease/angiogenin inhibitor 1) (RAI)	1.4073	-1.49055	0.00635773	TRUE	-1.51096	0.000907748	TRUE	-0.606946	0.401808	TRUE	-0.54691	0.378193	TRUE	10.5299	10.3704	10.2399	10.2147	10.7428	9.61522	NA	8.03603	NA	8.99029	8.62876	8.39832	8.70036	9.15292	8.07916	9.70221	9.84449	9.84796	9.50515	8.69686	9.5967	9.44462
Q9NRP0_K18	Q9NRP0	OSTC	Oligosaccharyltransferase complex subunit OSTC (Hydrophobic protein HSF-28)	1.4066	-0.415113	0.516108	TRUE	-1.58827	0.00792242	TRUE	-0.844863	0.388057	TRUE	-0.565494	0.55507	TRUE	11.9632	11.3098	11.1467	12.3167	11.9497	11.4773	11.6755	11.5881	11.0189	11.2984	11.0879	9.94367	11.558	11.2133	11.0467	9.36674	11.0712	12.2001	11.1893	10.5357	11.1245	11.287
Q15369_K32	Q15369	ELOC	Elongin-C (EloC) (Elongin 15 kDa subunit) (RNA polymerase II transcription factor SIII subunit C) (SIII p15) (Transcription elongation factor B polypeptide 1)	1.4061	-0.217552	0.720565	TRUE	-1.06029	0.0509398	TRUE	-0.455743	0.619416	TRUE	-0.839861	0.195191	TRUE	13.4006	12.1487	12.2943	13.178	12.9419	11.5916	11.5103	11.2855	12.4909	NA	11.1171	10.8979	NA	11.5468	NA	12.5196	11.4452	11.9786	11.3275	11.3533	11.3251	11.7813
P00505_K363	P00505	AATM	Aspartate aminotransferase, mitochondrial (mAspAT) (EC 2.6.1.1) (EC 2.6.1.7) (Fatty acid-binding protein) (FABP-1) (Glutamate oxaloacetate transaminase 2) (Kynurenine aminotransferase 4) (Kynurenine aminotransferase IV) (Kynurenine--oxoglutarate transaminase 4) (Kynurenine--oxoglutarate transaminase IV) (Plasma membrane-associated fatty acid-binding protein) (FABPpm) (Transaminase A)	1.4052	0.614581	0.13698	TRUE	1.19179	0.00455085	TRUE	0.41997	0.551588	TRUE	0.631859	0.259253	TRUE	10.0939	10.4901	10.8459	10.0291	10.1307	10.6594	13.4209	12.0904	11.509	11.8609	12.7347	13.3205	13.0725	11.7957	10.3854	11.0589	11.0506	10.8329	11.2358	11.305	11.4705	11.1347
P60842_K146	P60842	IF4A1	Eukaryotic initiation factor 4A-I (eIF-4A-I) (eIF4A-I) (EC 3.6.4.13) (ATP-dependent RNA helicase eIF4A-1)	1.4049	-1.45774	0.000575997	TRUE	-0.800405	0.0388776	TRUE	-0.206843	0.781303	TRUE	-0.482522	0.357536	TRUE	11.3278	11.5186	11.0613	11.6151	11.8848	10.2881	NA	8.62889	10.7303	9.47153	9.60899	10.6009	10.3009	9.51101	10.6481	10.4149	10.0006	10.2334	10.4391	9.57283	10.5731	10.6261
O95232_K60	O95232	LC7L3	Luc7-like protein 3 (Cisplatin resistance-associated-overexpressed protein) (Luc7A) (Okadaic acid-inducible phosphoprotein OA48-18) (cAMP regulatory element-associated protein 1) (CRE-associated protein 1) (CREAP-1)	1.4025	-1.67517	0.000398171	TRUE	-1.78273	4.57535e-05	TRUE	-0.540486	0.416778	TRUE	-0.798149	0.0867459	TRUE	10.2268	10.5349	10.7299	10.2277	9.54619	9.35584	NA	9.2706	NA	8.56858	9.02844	NA	8.34685	8.06927	9.70133	NA	8.76828	9.58083	9.59952	9.09676	8.98313	9.42869
Q14444_K223	Q14444	CAPR1	Caprin-1 (Cell cycle-associated protein 1) (Cytoplasmic activation- and proliferation-associated protein 1) (GPI-anchored membrane protein 1) (GPI-anchored protein p137) (GPI-p137) (p137GPI) (Membrane component chromosome 11 surface marker 1) (RNA granule protein 105)	1.4014	-0.583796	0.179281	TRUE	-0.755292	0.0885997	TRUE	-0.370675	0.619534	TRUE	-0.582056	0.323768	TRUE	11.9941	11.3276	11.9607	12.4086	11.8127	11.3414	10.2993	10.7802	9.80688	10.5775	10.9919	9.55956	11.1477	11.1935	10.691	10.5026	11.0671	11.0348	10.8938	10.2323	10.7935	11.2885
Q02878_K218	Q02878	RL6	Large ribosomal subunit protein eL6 (60S ribosomal protein L6) (Neoplasm-related protein C140) (Tax-responsive enhancer element-binding protein 107) (TaxREB107)	1.4009	-0.0657335	0.918929	TRUE	-0.715967	0.164205	TRUE	-0.128189	0.915635	TRUE	-0.466518	0.491807	TRUE	12.2233	11.3205	11.8008	12.2222	12.4071	11.2605	10.6404	NA	10.582	10.6641	NA	11.3396	9.76616	10.4392	11.5154	10.8727	NA	11.098	10.7198	10.7062	11.047	11.3129
P40429_K53	P40429	RL13A	Large ribosomal subunit protein uL13 (23 kDa highly basic protein) (60S ribosomal protein L13a)	1.3998	-1.06802	0.0410192	TRUE	-1.69177	0.000772336	TRUE	-0.404404	0.63104	TRUE	-1.00329	0.100381	TRUE	13.9775	13.0808	13.5557	13.5511	14.1504	12.8926	NA	11.2905	11.2003	13.0703	10.7647	11.1999	12.2052	12.5398	13.0472	13.4877	12.0921	12.7757	12.186	11.7975	12.5769	12.86
Q01082_K1913	Q01082	SPTB2	Spectrin beta chain, non-erythrocytic 1 (Beta-II spectrin) (Fodrin beta chain) (Spectrin, non-erythroid beta chain 1)	1.3982	-0.187152	0.557913	TRUE	-0.175978	0.595015	TRUE	-0.417041	0.394069	TRUE	-0.509929	0.193656	TRUE	13.3205	13.424	12.9954	13.5366	13.9513	12.4818	13.7982	13.4736	13.5148	14.089	13.4798	14.0948	14.0703	14.3129	14.3551	14.3174	13.585	14.3718	13.5319	13.4036	13.5	13.6833
Q92878_K1068	Q92878	RAD50	DNA repair protein RAD50 (hRAD50) (EC 3.6.-.-)	1.3951	-1.76179	0.000719396	TRUE	-1.52393	0.000946624	TRUE	-0.512991	0.477433	TRUE	-0.47385	0.403723	TRUE	11.5545	11.2495	11.4552	12.172	12.2998	10.7028	9.4898	NA	9.5558	NA	NA	9.41676	10.4426	10.4218	10.555	10.9702	NA	10.9403	11.0522	10.392	11.0924	11.246
P23396_K75	P23396	RS3	Small ribosomal subunit protein uS3 (40S ribosomal protein S3) (EC 4.2.99.18)	1.3924	-0.813176	0.0104225	TRUE	-0.900918	0.00597036	TRUE	-0.639594	0.184091	TRUE	-0.821227	0.0382473	TRUE	11.4822	10.7021	11.0185	11.1662	11.7668	10.9306	9.24053	10.2585	10.5184	10.0987	10.2709	10.6963	10.3533	10.2161	9.91553	10.2377	9.76615	10.7119	10.0551	10.2733	10.2779	9.88061
O43707_K518	O43707	ACTN4	Alpha-actinin-4 (Non-muscle alpha-actinin 4)	1.3919	-2.87274	8.33267e-06	TRUE	-2.1312	0.000465581	TRUE	-0.0751584	0.959328	TRUE	-0.424194	0.62769	TRUE	NA	10.5317	11.6332	11.0957	11.2974	NA	7.23246	9.72364	NA	9.88012	10.5494	9.29393	10.2208	NA	12.0455	11.8702	12.1953	NA	11.6817	NA	11.9446	11.9928
P04179_K68	P04179	SODM	Superoxide dismutase [Mn], mitochondrial (EC 1.15.1.1)	1.3901	-0.204406	0.662708	TRUE	0.146124	0.769431	TRUE	-0.25656	0.744076	TRUE	0.0822762	0.92666	TRUE	11.5043	11.4405	11.4969	NA	11.653	12.0363	13.7813	13.5122	12.3418	NA	14.1964	13.1491	NA	12.9477	NA	11.9766	12.4986	12.24	NA	13.468	12.3504	12.4694
P26641_K212	P26641	EF1G	Elongation factor 1-gamma (EF-1-gamma) (eEF-1B gamma)	1.389	-0.956176	0.00567279	TRUE	-1.35379	0.000194343	TRUE	-0.626174	0.240307	TRUE	-0.294662	0.588718	TRUE	12.8265	12.1327	12.7317	12.5917	12.5393	12.6048	10.6663	11.4621	10.9332	11.6282	11.6218	10.8481	11.8515	10.4282	11.7246	11.327	11.3738	12.5497	12.2247	11.4658	12.0331	12.071
P49321_K33	P49321	NASP	Nuclear autoantigenic sperm protein (NASP)	1.3886	1.20107	0.0300678	TRUE	0.859589	0.10639	TRUE	0.0426436	0.976972	TRUE	-0.394725	0.668232	TRUE	8.86454	NA	9.64537	8.28811	NA	10.3622	9.406	9.79948	NA	10.7962	9.93236	10.1152	10.2453	9.1176	9.57556	9.19914	8.3912	8.01613	8.63121	8.26929	NA	8.82541
P00558_K291	P00558	PGK1	Phosphoglycerate kinase 1 (EC 2.7.2.3) (Cell migration-inducing gene 10 protein) (Primer recognition protein 2) (PRP 2)	1.3879	1.16213	0.00668299	TRUE	1.23975	0.00500515	TRUE	0.0965103	0.934624	TRUE	0.541502	0.37198	TRUE	9.30168	9.09793	10.0967	8.87974	9.56732	9.87372	11.1863	11.2213	11.141	11.1268	10.9258	11.2144	11.5715	10.834	10.1419	NA	9.77212	10.7087	10.4694	11.056	10.8752	10.9658
Q9HAV4_K57	Q9HAV4	XPO5	Exportin-5 (Exp5) (Ran-binding protein 21)	1.3857	-0.16401	0.904491	TRUE	-0.493292	0.523083	TRUE	-0.249973	0.871079	TRUE	-0.115514	0.942472	TRUE	11.2945	NA	11.1814	10.9917	NA	10.3646	NA	NA	NA	9.83776	NA	10.1116	9.93501	10.0639	9.71841	9.78234	NA	9.98377	10.5889	9.69927	NA	10.7408
P62191_K258	P62191	PRS4	26S proteasome regulatory subunit 4 (P26s4) (26S proteasome AAA-ATPase subunit RPT2) (Proteasome 26S subunit ATPase 1)	1.3855	0.515419	0.128811	TRUE	1.02223	0.0123678	TRUE	0.819355	0.158351	TRUE	0.52371	0.300131	TRUE	NA	9.66056	NA	9.68227	9.18034	NA	NA	10.106	8.78053	10.4092	10.6353	NA	10.7513	NA	10.434	NA	10.0691	NA	9.96136	NA	9.52456	NA
Q9ULV4_K337	Q9ULV4	COR1C	Coronin-1C (Coronin-3) (hCRNN4)	1.3847	-1.24028	0.095495	TRUE	-2.27983	0.000816473	TRUE	-0.968038	0.349555	TRUE	-0.991664	0.190833	TRUE	10.0303	9.87936	10.0194	10.4091	10.94	9.35181	NA	8.10665	NA	8.55268	7.94513	NA	7.33183	7.38327	9.52411	NA	8.62256	10.2425	9.86964	8.97306	9.58793	9.82944
Q9BYC9_K26	Q9BYC9	RM20	Large ribosomal subunit protein bL20m (39S ribosomal protein L20, mitochondrial) (L20mt) (MRP-L20)	1.3831	-0.731042	0.323668	TRUE	-0.997288	0.0597265	TRUE	-0.744437	0.374828	TRUE	-0.439903	0.583754	TRUE	10.3147	NA	10.1466	10.2175	NA	9.73964	NA	NA	NA	9.77865	NA	9.97047	9.85426	8.85388	10.2184	8.69681	NA	9.52094	9.48243	9.69254	NA	9.23993
Q9UNH7_K350	Q9UNH7	SNX6	Sorting nexin-6 (TRAF4-associated factor 2) [Cleaved into: Sorting nexin-6, N-terminally processed]	1.3828	1.63242	1.12072e-05	TRUE	1.00978	0.00435997	TRUE	0.536133	0.329846	TRUE	0.826405	0.0325126	TRUE	10.128	9.11075	10.1304	10.1346	9.08795	10.0458	11.2076	NA	11.6353	11.3713	NA	11.1245	11.0578	10.5998	10.8849	10.5405	NA	11.0544	11.5572	10.6548	11.1728	10.7717
Q15059_K304	Q15059	BRD3	Bromodomain-containing protein 3 (RING3-like protein)	1.3813	-0.523566	0.428212	TRUE	-0.225851	0.760469	TRUE	0.511705	0.596182	TRUE	-0.223905	0.839377	TRUE	NA	8.36098	9.13911	8.48584	8.59121	NA	NA	8.48427	NA	8.1011	8.30443	NA	8.96832	NA	9.25646	9.49414	9.71296	NA	8.38246	NA	9.01667	8.69711
Q02790_K354	Q02790	FKBP4	Peptidyl-prolyl cis-trans isomerase FKBP4 (PPIase FKBP4) (EC 5.2.1.8) (51 kDa FK506-binding protein) (FKBP51) (52 kDa FK506-binding protein) (52 kDa FKBP) (FKBP-52) (59 kDa immunophilin) (p59) (FK506-binding protein 4) (FKBP-4) (FKBP59) (HSP-binding immunophilin) (HBI) (Immunophilin FKBP52) (Rotamase) [Cleaved into: Peptidyl-prolyl cis-trans isomerase FKBP4, N-terminally processed]	1.3812	-1.05274	0.0338884	TRUE	-1.28734	0.0116766	TRUE	-0.577197	0.48155	TRUE	-0.781466	0.226444	TRUE	11.1568	NA	10.9214	11.4736	NA	10.68	9.0342	11.2209	NA	9.41797	11.1575	NA	9.5967	9.87612	9.77018	NA	10.3858	10.273	9.74368	9.99275	NA	10.3087
P38646_K600	P38646	GRP75	Stress-70 protein, mitochondrial (75 kDa glucose-regulated protein) (GRP-75) (Heat shock 70 kDa protein 9) (Mortalin) (MOT) (Peptide-binding protein 74) (PBP74)	1.3803	0.276677	0.232697	TRUE	0.441918	0.0578733	TRUE	0.246658	0.523423	TRUE	0.443125	0.119712	TRUE	11.0858	10.657	11.1543	10.6848	10.8912	10.8599	10.6547	11.3897	10.3973	11.1475	12.0279	12.48	12.2085	11.5087	11.2702	11.0929	11.5019	11.3169	11.8624	11.5347	11.4852	11.6277
Q96HS1_K93	Q96HS1	PGAM5	Serine/threonine-protein phosphatase PGAM5, mitochondrial (EC 3.1.3.16) (Bcl-XL-binding protein v68) (Phosphoglycerate mutase family member 5)	1.3784	-1.59834	0.000449642	TRUE	0.449363	0.394122	TRUE	0.72881	0.362084	TRUE	0.987713	0.0726335	TRUE	NA	11.3227	12.3257	12.2146	11.6377	NA	8.98207	10.2559	10.6115	NA	12.2473	12.4058	NA	NA	NA	12.2214	12.6161	NA	13.085	NA	12.4992	12.7476
P62979_K104	P62979	RS27A	Ubiquitin-ribosomal protein eS31 fusion protein (Ubiquitin carboxyl extension protein 80) [Cleaved into: Ubiquitin; Small ribosomal subunit protein eS31 (40S ribosomal protein S27a)]	1.3782	-0.942123	0.0246424	TRUE	-0.275007	0.537633	TRUE	-0.945161	0.0960784	TRUE	-0.384772	0.528261	TRUE	13.7433	13.1338	13.4147	13.6765	13.9138	13.0384	11.38	11.8041	10.806	NA	11.6896	12.4746	11.7262	12.1224	12.6144	12.2792	12.028	13.0415	12.9004	12.3771	12.7132	13.094
Q8N2U0_K43	Q8N2U0	TM256	Transmembrane protein 256	1.3765	3.3963	1.0692e-09	TRUE	2.59659	1.47339e-06	TRUE	1.49913	0.0265753	TRUE	2.42271	2.99606e-05	TRUE	11.737	10.5786	11.535	11.3998	11.3658	10.9664	12.8554	12.8897	12.4016	13.3084	12.3739	12.6535	12.5548	12.394	11.9223	12.1226	12.1409	12.4579	13.0163	12.7754	12.7577	12.7832
P22059_K230	P22059	OSBP1	Oxysterol-binding protein 1	1.3753	#NAME?	NA	TRUE	-1.22865	0.0268019	TRUE	0.0086854	0.995045	TRUE	-0.734324	0.23876	TRUE	9.95216	NA	9.44228	9.43432	NA	9.12881	NA	NA	NA	NA	NA	NA	8.25263	8.57692	9.29239	10.2644	NA	8.88122	8.19705	9.21066	NA	8.96929
P49588_K876	P49588	SYAC	Alanine--tRNA ligase, cytoplasmic (EC 6.1.1.7) (Alanyl-tRNA synthetase) (AlaRS) (Renal carcinoma antigen NY-REN-42)	1.374	-0.576616	0.106169	TRUE	-0.294592	0.400232	TRUE	0.280088	0.618836	TRUE	-0.142033	0.80921	TRUE	8.06821	7.71596	8.37666	8.671	8.53735	8.44278	NA	8.89912	8.29694	8.22087	9.59151	8.6748	8.91122	8.81943	9.34766	9.52582	9.0077	8.60421	8.78654	7.99243	8.57841	8.94787
P61927_K68	P61927	RL37	Large ribosomal subunit protein eL37 (60S ribosomal protein L37) (G1.16)	1.3726	3.72917	0.000698818	TRUE	2.8606	0.00300275	TRUE	1.47589	0.282481	TRUE	2.39283	0.0152814	TRUE	9.5152	8.88219	9.64346	9.55773	9.93279	8.71466	NA	NA	NA	7.68125	NA	6.99719	8.01601	7.76819	8.47336	NA	NA	8.99355	9.67789	8.18903	8.82882	9.75669
P62913_K85	P62913	RL11	Large ribosomal subunit protein uL5 (60S ribosomal protein L11) (CLL-associated antigen KW-12)	1.3724	-2.48885	7.42229e-09	TRUE	-1.81133	6.13715e-06	TRUE	-0.681772	0.210053	TRUE	-0.450977	0.37062	TRUE	11.4873	10.7657	12.002	11.6258	11.5869	11.1094	8.52252	9.58559	9.06166	9.48638	10.2286	9.62555	9.76884	9.01895	10.9419	9.51513	10.4891	11.0125	11.1927	10.4795	11.0596	10.9421
Q92621_K1279	Q92621	NU205	Nuclear pore complex protein Nup205 (205 kDa nucleoporin) (Nucleoporin Nup205)	1.3701	-1.39058	0.0313211	TRUE	-1.16301	0.0483914	TRUE	-0.889269	0.330434	TRUE	-0.948394	0.217653	TRUE	11.6879	NA	NA	11.5661	11.8671	10.8185	NA	10.0234	NA	10.3059	10.1287	NA	10.4987	11.1516	10.7201	NA	9.85099	10.4586	10.7187	9.63741	10.7078	NA
Q9NR30_K678	Q9NR30	DDX21	Nucleolar RNA helicase 2 (EC 3.6.4.13) (DEAD box protein 21) (Gu-alpha) (Nucleolar RNA helicase Gu) (Nucleolar RNA helicase II) (RH II/Gu)	1.3667	0.0509361	0.927656	TRUE	-0.425879	0.352816	TRUE	-0.00303636	0.997371	TRUE	-0.233562	0.754289	TRUE	12.0077	11.3613	11.1863	11.6566	11.9617	11.163	11.8356	9.77422	10.6488	10.8691	9.86665	10.4684	10.9795	11.2011	10.8214	11.1606	10.0169	10.9598	10.8486	10.3929	11.1206	11.064
P62847_K99	P62847	RS24	Small ribosomal subunit protein eS24 (40S ribosomal protein S24)	1.3667	-1.0797	0.0586089	TRUE	-1.37761	0.00915491	TRUE	-0.132173	0.914646	TRUE	-0.0988137	0.92666	TRUE	10.783	NA	11.1943	11.2426	NA	10.6249	9.25352	NA	NA	9.51022	NA	8.94465	8.73766	9.33732	10.4659	9.7743	NA	10.943	10.8075	10.6377	NA	10.2888
Q96ER9_K129	Q96ER9	MITOK	Mitochondrial potassium channel (MITOK) (Coiled-coil domain-containing protein 51)	1.3665	0.525943	0.264398	TRUE	1.48628	0.00209553	TRUE	0.164975	0.878805	TRUE	1.33145	0.0183724	TRUE	NA	11.3168	11.2359	11.3076	11.4583	NA	11.5866	11.7551	10.9118	11.4869	12.8823	12.3889	13.4688	NA	11.755	11.3103	12.4033	NA	12.5038	NA	12.7348	12.6
P27144_K186	P27144	KAD4	Adenylate kinase 4, mitochondrial (AK 4) (EC 2.7.4.10) (EC 2.7.4.6) (Adenylate kinase 3-like) (GTP:AMP phosphotransferase AK4)	1.3653	-0.220882	0.617245	TRUE	-0.135692	0.746966	TRUE	-0.124188	0.875985	TRUE	-0.0238513	0.982007	TRUE	11.405	NA	11.9212	12.217	NA	12.3626	12.6322	NA	NA	12.3177	NA	13.2094	12.866	12.5402	12.0924	11.8608	NA	12.2146	11.8041	12.4428	NA	12.0569
Q01581_K273	Q01581	HMCS1	Hydroxymethylglutaryl-CoA synthase, cytoplasmic (HMG-CoA synthase) (EC 2.3.3.10) (3-hydroxy-3-methylglutaryl coenzyme A synthase)	1.3648	-3.18302	2.45328e-08	TRUE	-1.20131	0.00951848	TRUE	-0.562185	0.456501	TRUE	-0.568618	0.381805	TRUE	13.6872	14.2317	12.6622	13.1909	13.4595	13.0858	8.77727	11.7222	NA	8.97806	11.7575	11.7072	10.8733	11.7131	12.4963	12.5121	12.0571	11.717	12.166	12.2962	11.6671	11.6342
Q16204_K286	Q16204	CCDC6	Coiled-coil domain-containing protein 6 (Papillary thyroid carcinoma-encoded protein) (Protein H4)	1.3644	-1.12081	0.0728048	TRUE	-0.723972	0.200411	TRUE	-0.24898	0.825647	TRUE	-0.359214	0.655445	TRUE	10.7884	11.0463	10.413	11.3801	11.6607	9.96817	9.81829	NA	NA	8.97035	NA	9.31573	9.1155	10.5017	9.95193	9.90278	NA	10.6862	10.0881	9.46967	10.618	10.4038
Q9UHD1_K89	Q9UHD1	CHRD1	Cysteine and histidine-rich domain-containing protein 1 (CHORD domain-containing protein 1) (CHORD-containing protein 1) (CHP-1) (Protein morgana)	1.3636	-1.8013	9.89895e-07	TRUE	-1.67564	6.13715e-06	TRUE	-0.393053	0.495281	TRUE	-0.816306	0.0512227	TRUE	10.7653	10.2673	10.9832	10.9107	10.9921	10.3204	8.35337	9.8202	9.03427	9.16173	9.50137	8.50566	9.7801	8.85049	10.1888	9.90271	9.67415	10.0917	9.5301	9.30135	8.99423	9.75598
Q15149_K597	Q15149	PLEC	Plectin (PCN) (PLTN) (Hemidesmosomal protein 1) (HD1) (Plectin-1)	1.3633	-0.283533	0.484308	TRUE	-0.191873	0.62754	TRUE	0.334662	0.573337	TRUE	0.767693	0.0743218	TRUE	10.0813	9.56623	9.44581	10.185	10.5448	9.14389	NA	9.26965	9.18089	10.1254	9.6211	9.24911	10.6127	10.5566	10.63	11.1433	9.60823	11.1897	11.2402	10.704	11.4521	11.1538
P46781_K47	P46781	RS9	Small ribosomal subunit protein uS4 (40S ribosomal protein S9)	1.3611	-1.84583	0.000255201	TRUE	-1.56627	0.00188031	TRUE	-0.632106	0.421758	TRUE	-0.8721	0.153172	TRUE	13.3844	12.6881	NA	13.5284	13.2939	12.4131	NA	11.2397	10.7212	11.6305	10.9909	NA	12.5111	12.4536	11.8403	NA	11.5955	12.6457	12.2616	11.438	12.4079	NA
P62701_K120	P62701	RS4X	Small ribosomal subunit protein eS4, X isoform (40S ribosomal protein S4) (SCR10) (Single copy abundant mRNA protein)	1.3609	-0.684043	0.296828	TRUE	-1.09503	0.052142	TRUE	-0.64354	0.485622	TRUE	-0.323086	0.698748	TRUE	11.3506	9.9116	11.4264	11.1488	10.8279	10.5861	NA	8.37688	NA	10.484	7.74622	NA	11.0494	10.2504	9.88597	NA	9.09606	10.265	10.5945	9.61557	10.592	10.6864
Q9H0A0_K60	Q9H0A0	NAT10	RNA cytidine acetyltransferase (EC 2.3.1.-) (18S rRNA cytosine acetyltransferase) (N-acetyltransferase 10) (N-acetyltransferase-like protein) (hALP)	1.3605	-1.11118	0.0338884	TRUE	-1.46943	0.00500038	TRUE	-0.529362	0.481187	TRUE	-0.673562	0.343419	TRUE	12.3545	NA	12.151	NA	NA	11.1707	10.4826	NA	NA	9.81424	NA	10.3193	10.2334	9.89832	10.5993	10.3706	NA	11.3318	NA	10.3458	NA	11.257
P38117_K116	P38117	ETFB	Electron transfer flavoprotein subunit beta (Beta-ETF)	1.3582	0.513171	0.064699	TRUE	0.752426	0.00814672	TRUE	0.596036	0.145848	TRUE	0.692163	0.0443721	TRUE	11.1679	11.9875	11.7592	11.3672	12.0612	11.9776	13.084	13.2956	12.9467	13.4511	13.3634	13.4304	12.957	12.6645	12.4218	12.3068	12.9806	12.4046	12.6931	12.8723	12.6636	12.2449
Q71DI3_K80	Q71DI3	H32	Histone H3.2 (H3-clustered histone 13) (H3-clustered histone 14) (H3-clustered histone 15) (Histone H3/m) (Histone H3/o)	1.3578	-1.19238	0.0864306	TRUE	-0.938552	0.199014	TRUE	-0.685126	0.568142	TRUE	-0.843429	0.400375	TRUE	13.8606	13.3249	13.2915	14.2633	14.6476	12.9524	11.5396	11.6591	12.193	13.3924	10.9522	11.0947	13.3032	13.188	13.2859	12.9714	12.1717	13.5148	12.8656	12.8051	13.3083	13.3124
Q8TCS8_K582	Q8TCS8	PNPT1	Polyribonucleotide nucleotidyltransferase 1, mitochondrial (EC 2.7.7.8) (3'-5' RNA exonuclease OLD35) (PNPase old-35) (Polynucleotide phosphorylase 1) (PNPase 1) (Polynucleotide phosphorylase-like protein)	1.3572	0.356605	0.134056	TRUE	0.884319	0.000310814	TRUE	0.414597	0.255498	TRUE	0.334484	0.311366	TRUE	10.6904	10.1153	10.4367	10.2454	10.3611	10.3346	11.0064	10.8873	10.8018	11.3642	11.1286	11.7391	11.437	11.8658	10.9272	11.2237	10.7881	11.014	10.6136	11.0083	11.4984	11.2341
P08397_K87	P08397	HEM3	Porphobilinogen deaminase (PBG-D) (EC 2.5.1.61) (Hydroxymethylbilane synthase) (HMBS) (Pre-uroporphyrinogen synthase)	1.3568	0.968572	0.00485325	TRUE	1.0949	0.00211141	TRUE	0.752993	0.135172	TRUE	0.883269	0.0327612	TRUE	8.8217	8.4264	8.53479	8.91428	9.34555	8.69692	9.89505	9.62281	10.0919	10.4166	10.8424	9.94942	10.614	9.39575	9.66299	8.64567	10.1824	9.49861	9.13122	9.56934	9.88446	9.6212
P45880_K39	P45880	VDAC2	Voltage-dependent anion-selective channel protein 2 (VDAC-2) (hVDAC2) (Outer mitochondrial membrane protein porin 2)	1.3554	1.29035	0.000602534	TRUE	1.39496	0.000312471	TRUE	0.0309305	0.977078	TRUE	0.176745	0.801804	TRUE	11.0043	9.98261	10.692	9.99653	10.2106	10.7318	11.1299	10.9409	11.3179	11.9961	11.8389	12.2647	11.9607	12.1974	10.5888	11.3201	10.8499	10.9409	10.9417	11.309	10.8212	10.9668
P21796_K61	P21796	VDAC1	Voltage-dependent anion-selective channel protein 1 (VDAC-1) (hVDAC1) (Outer mitochondrial membrane protein porin 1) (Plasmalemmal porin) (Porin 31HL) (Porin 31HM)	1.3544	-2.07341	2.90496e-09	TRUE	-0.393867	0.216543	TRUE	-0.319656	0.537833	TRUE	-0.00492662	0.994296	TRUE	11.4156	11.6333	11.601	11.7429	11.9779	11.0263	8.62089	10.367	10.0276	9.37129	11.8271	11.2539	11.9305	10.6335	11.8441	11.8787	11.7759	12.1495	12.7701	12.1681	12.4752	12.5104
P55060_K839	P55060	XPO2	Exportin-2 (Exp2) (Cellular apoptosis susceptibility protein) (Chromosome segregation 1-like protein) (Importin-alpha re-exporter)	1.3541	-5.50619	7.10055e-09	TRUE	-2.00094	4.72675e-05	TRUE	-0.560178	0.362084	TRUE	-0.397153	0.488965	TRUE	11.162	10.9744	11.6903	NA	10.6166	10.7893	NA	4.70945	NA	NA	8.23084	NA	9.96281	8.79351	10.1504	10.2234	9.39812	10.7167	NA	9.89088	10.9371	10.958
P16401_K17	P16401	H15	Histone H1.5 (Histone H1a) (Histone H1b) (Histone H1s-3)	1.3536	-0.00146658	0.998792	TRUE	-0.771178	0.262943	TRUE	0.354034	0.780555	TRUE	-0.172508	0.886229	TRUE	10.1412	NA	9.06229	9.55336	NA	9.67967	NA	NA	NA	8.89443	NA	NA	8.36407	8.27145	10.2809	NA	NA	8.94967	8.13434	8.64217	NA	8.46192
P00352_K57	P00352	AL1A1	Aldehyde dehydrogenase 1A1 (EC 1.2.1.19) (EC 1.2.1.28) (EC 1.2.1.3) (EC 1.2.1.36) (3-deoxyglucosone dehydrogenase) (ALDH-E1) (ALHDII) (Aldehyde dehydrogenase family 1 member A1) (Aldehyde dehydrogenase, cytosolic) (Retinal dehydrogenase 1) (RALDH 1) (RalDH1)	1.3528	-0.589999	0.178183	TRUE	-0.521472	0.25392	TRUE	-0.337258	0.686545	TRUE	-0.704874	0.223106	TRUE	9.32585	NA	NA	8.43646	9.29793	8.92509	10.5329	10.7314	11.7429	10.9626	10.2629	11.0257	11.068	10.5758	9.34188	NA	10.4359	9.87083	10.9486	11.6152	11.9366	11.8236
Q01082_K224	Q01082	SPTB2	Spectrin beta chain, non-erythrocytic 1 (Beta-II spectrin) (Fodrin beta chain) (Spectrin, non-erythroid beta chain 1)	1.3524	0.625794	0.110226	TRUE	-0.138016	0.718656	TRUE	0.403453	0.47354	TRUE	0.533806	0.236453	TRUE	8.334	NA	9.65564	9.34394	NA	9.0738	10.6907	10.3623	NA	NA	10.1373	9.87982	NA	9.60693	NA	10.908	10.351	11.2163	10.6831	9.77231	NA	10.98
Q07020_K49	Q07020	RL18	Large ribosomal subunit protein eL18 (60S ribosomal protein L18)	1.3519	0.462349	0.566989	TRUE	-0.0748789	0.937287	TRUE	-0.244369	0.822375	TRUE	-0.113432	0.918213	TRUE	10.9362	NA	10.8082	10.8817	NA	9.73104	NA	NA	NA	8.97362	NA	NA	8.45428	NA	9.86943	9.35509	NA	10.5991	10.2154	9.9181	NA	10.2042
P08708_K44	P08708	RS17	Small ribosomal subunit protein eS17 (40S ribosomal protein S17)	1.3516	-1.13076	0.0175276	TRUE	-1.02962	0.0358515	TRUE	-0.173858	0.869215	TRUE	-0.358877	0.619288	TRUE	11.8223	11.6203	11.9938	11.8262	12.0161	11.3769	10.3563	NA	10.605	10.8228	NA	10.9957	11.0711	10.4064	10.8951	10.7355	NA	11.147	10.9298	10.5476	11.1001	10.9723
P39023_K286	P39023	RL3	Large ribosomal subunit protein uL3 (60S ribosomal protein L3) (HIV-1 TAR RNA-binding protein B) (TARBP-B)	1.3506	-0.746592	0.0882184	TRUE	-0.991619	0.0170489	TRUE	-0.54514	0.416778	TRUE	-0.502605	0.420047	TRUE	10.8059	NA	10.6504	10.803	NA	10.3405	8.14686	9.51514	NA	8.80477	9.31188	9.90172	9.53902	8.59338	9.989	9.4267	9.91488	9.9285	10.2828	9.59762	NA	10.2781
P27635_K198	P27635	RL10	Large ribosomal subunit protein uL16 (60S ribosomal protein L10) (Laminin receptor homolog) (Protein QM) (Ribosomal protein L10) (Tumor suppressor QM)	1.3497	1.16879	0.000652419	TRUE	0.259451	0.48297	TRUE	-0.336944	0.560439	TRUE	-0.491335	0.245175	TRUE	10.7546	10.417	9.96162	10.602	10.5681	9.8807	10.0705	NA	10.4462	10.6219	NA	10.1294	9.93182	9.44343	9.57383	9.3766	NA	9.66319	9.49709	9.18916	9.65886	9.4873
Q02790_K222	Q02790	FKBP4	Peptidyl-prolyl cis-trans isomerase FKBP4 (PPIase FKBP4) (EC 5.2.1.8) (51 kDa FK506-binding protein) (FKBP51) (52 kDa FK506-binding protein) (52 kDa FKBP) (FKBP-52) (59 kDa immunophilin) (p59) (FK506-binding protein 4) (FKBP-4) (FKBP59) (HSP-binding immunophilin) (HBI) (Immunophilin FKBP52) (Rotamase) [Cleaved into: Peptidyl-prolyl cis-trans isomerase FKBP4, N-terminally processed]	1.3491	-1.315	0.0866785	TRUE	-1.74142	0.0296766	TRUE	-0.211173	0.88833	TRUE	-0.512965	0.636534	TRUE	11.1538	9.08616	10.362	NA	11.5089	10.4554	NA	8.55138	9.22919	NA	9.03168	NA	NA	8.92698	NA	10.2643	9.1793	9.75337	NA	9.13158	10.4388	9.71526
P18124_K53	P18124	RL7	Large ribosomal subunit protein uL30 (60S ribosomal protein L7)	1.3409	-1.49174	0.012609	TRUE	-1.04991	0.0900535	TRUE	-0.585575	0.568142	TRUE	-0.364441	0.698383	TRUE	13.3064	12.0281	13.1237	13.2594	13.5943	12.6403	10.4736	11.4118	10.6528	NA	10.9403	11.2838	NA	12.1131	NA	11.8159	11.3218	12.7021	12.5603	11.6602	12.5717	12.5609
P18669_K157	P18669	PGAM1	Phosphoglycerate mutase 1 (EC 5.4.2.11) (EC 5.4.2.4) (BPG-dependent PGAM 1) (Phosphoglycerate mutase isozyme B) (PGAM-B)	1.3373	-1.91744	7.15682e-05	TRUE	-1.7992	7.22005e-05	TRUE	-0.91926	0.188378	TRUE	-1.27169	0.011767	TRUE	12.1738	11.5691	12.9409	12.2605	12.43	11.314	NA	10.0412	9.6791	11.3195	9.83457	11.3268	10.7704	10.6444	11.2322	NA	10.8833	11.6206	11.5169	10.5293	11.3582	11.8377
P62826_K37	P62826	RAN	GTP-binding nuclear protein Ran (EC 3.6.5.-) (Androgen receptor-associated protein 24) (GTPase Ran) (Ras-like protein TC4) (Ras-related nuclear protein)	1.3356	-0.967305	0.190603	TRUE	-0.827096	0.177241	TRUE	-0.563667	0.574447	TRUE	0.0358658	0.982683	TRUE	11.3505	10.486	11.6878	11.4747	11.6903	11.0832	NA	9.32275	9.35858	NA	9.45929	9.27626	9.75502	10.4037	10.4629	9.77765	10.1784	11.3071	11.256	10.81	11.2417	11.5914
P62937_K125	P62937	PPIA	Peptidyl-prolyl cis-trans isomerase A (PPIase A) (EC 5.2.1.8) (Cyclophilin A) (Cyclosporin A-binding protein) (Rotamase A) [Cleaved into: Peptidyl-prolyl cis-trans isomerase A, N-terminally processed]	1.3344	-0.383365	0.47268	TRUE	0.0146249	0.980867	TRUE	-0.255807	0.781832	TRUE	-0.0593971	0.961338	TRUE	13.539	NA	13.7661	13.4504	NA	13.0169	13.765	12.8453	NA	13.5137	13.4292	12.8517	14.1032	13.5643	13.0035	12.4155	13.2208	13.762	13.2971	13.1422	NA	13.741
P12956_K238	P12956	XRCC6	X-ray repair cross-complementing protein 6 (EC 3.6.4.-) (EC 4.2.99.-) (5'-deoxyribose-5-phosphate lyase Ku70) (5'-dRP lyase Ku70) (70 kDa subunit of Ku antigen) (ATP-dependent DNA helicase 2 subunit 1) (ATP-dependent DNA helicase II 70 kDa subunit) (CTC box-binding factor 75 kDa subunit) (CTC75) (CTCBF) (DNA repair protein XRCC6) (Lupus Ku autoantigen protein p70) (Ku70) (Thyroid-lupus autoantige…	1.3338	0.367047	0.408167	TRUE	-0.45565	0.270481	TRUE	-0.776852	0.184091	TRUE	-0.928013	0.0765154	TRUE	10.1404	NA	10.2794	9.77019	NA	9.74319	10.3808	10.0918	NA	10.8451	10.2942	9.34107	10.219	10.2488	9.62616	8.6868	9.48345	9.78037	9.37862	9.46708	NA	9.38501
P20700_K123	P20700	LMNB1	Lamin-B1	1.3329	-1.26193	0.00674486	TRUE	-0.972046	0.041405	TRUE	-0.15192	0.885296	TRUE	-0.255462	0.728951	TRUE	11.9431	11.2498	11.774	11.6764	12.4211	10.7693	8.0787	NA	11.0463	9.4042	NA	9.78667	10.5112	10.0076	11.0214	11.0433	NA	11.3089	10.9854	10.4655	11.2458	10.9214
P55060_K440	P55060	XPO2	Exportin-2 (Exp2) (Cellular apoptosis susceptibility protein) (Chromosome segregation 1-like protein) (Importin-alpha re-exporter)	1.3318	0.966808	0.020465	TRUE	1.12395	0.00906891	TRUE	0.757711	0.237798	TRUE	0.975142	0.06271	TRUE	9.19714	9.33487	8.9735	9.22218	9.15402	10.1463	10.348	10.7095	8.6981	10.7423	10.3543	11.1505	10.4175	10.8186	9.58071	9.58094	10.269	10.1166	10.5256	10.8126	10.3913	9.23063
Q7Z406_K1638	Q7Z406	MYH14	Myosin-14 (Myosin heavy chain 14) (Myosin heavy chain, non-muscle IIc) (Non-muscle myosin heavy chain IIc) (NMHC II-C)	1.3309	2.27724	1.94554e-06	TRUE	1.68539	7.66986e-05	TRUE	0.833697	0.144983	TRUE	0.880609	0.100381	TRUE	9.19139	NA	9.74358	8.88037	NA	9.09512	12.007	11.7511	NA	12.6363	10.5799	11.7973	11.7231	11.5544	10.5891	11.0257	10.5178	9.95148	10.4638	10.9823	NA	10.917
Q15233_K243	Q15233	NONO	Non-POU domain-containing octamer-binding protein (NonO protein) (54 kDa nuclear RNA- and DNA-binding protein) (p54(nrb)) (p54nrb) (55 kDa nuclear protein) (NMT55) (DNA-binding p52/p100 complex, 52 kDa subunit)	1.3283	-1.48133	0.00510046	TRUE	-0.486103	0.314589	TRUE	-0.486484	0.525789	TRUE	-0.417097	0.505145	TRUE	11.547	11.0823	11.1898	11.9787	12.1248	10.7983	NA	NA	9.40145	9.7303	NA	10.2667	9.88916	10.9545	10.706	10.3675	NA	10.8312	10.5984	10.2206	10.3084	10.8819
P61604_K66	P61604	CH10	10 kDa heat shock protein, mitochondrial (Hsp10) (10 kDa chaperonin) (Chaperonin 10) (CPN10) (Early-pregnancy factor) (EPF)	1.328	0.161542	0.62642	TRUE	0.277784	0.394122	TRUE	0.473393	0.323241	TRUE	0.167499	0.754403	TRUE	10.8914	11.0871	10.8995	10.1897	11.395	11.033	12.2543	11.1419	12.1498	12.4758	12.2437	12.8468	12.6946	12.2008	11.5037	11.419	11.6455	11.331	11.2208	12.0386	11.5047	11.2718
Q9HAV4_K320	Q9HAV4	XPO5	Exportin-5 (Exp5) (Ran-binding protein 21)	1.3242	-0.0537844	0.960466	TRUE	0.247705	0.679245	TRUE	-0.484467	0.588288	TRUE	0.147226	0.886229	TRUE	8.89276	NA	8.97438	NA	9.30877	8.23299	NA	NA	NA	8.04657	8.71933	NA	8.78251	8.41559	7.36687	NA	7.94813	7.04998	NA	7.30786	9.28731	9.28657
Q92598_K655	Q92598	HS105	Heat shock protein 105 kDa (Antigen NY-CO-25) (Heat shock 110 kDa protein)	1.3205	-0.296152	0.394966	TRUE	-1.27157	0.000310814	TRUE	0.0961952	0.914646	TRUE	-0.0271655	0.976939	TRUE	11.4372	10.2933	9.96006	10.8211	11.2624	11.061	9.48641	9.89514	10.2574	10.0732	9.57428	8.74314	10.3664	9.71322	10.3035	NA	9.85909	10.271	10.3588	10.3049	10.2678	10.2166
O95433_K208	O95433	AHSA1	Activator of 90 kDa heat shock protein ATPase homolog 1 (AHA1) (p38)	1.3203	-0.985994	0.308072	TRUE	-0.47505	0.51776	TRUE	-0.189709	0.907853	TRUE	-0.881483	0.422881	TRUE	11.2124	NA	10.8168	NA	NA	9.89723	NA	NA	NA	9.38911	NA	9.10737	9.9799	10.2542	9.59346	9.17149	NA	10.4728	NA	9.38694	NA	9.51225
P68104_K386	P68104	EF1A1	Elongation factor 1-alpha 1 (EF-1-alpha-1) (EC 3.6.5.-) (Elongation factor Tu) (EF-Tu) (Eukaryotic elongation factor 1 A-1) (eEF1A-1) (Leukocyte receptor cluster member 7)	1.3179	-1.18215	0.0630841	TRUE	0.548803	0.461819	TRUE	0.465535	0.71409	TRUE	-0.363546	0.767311	TRUE	NA	13.8251	14.4921	13.6997	13.2996	NA	10.3014	11.9966	12.8243	13.2823	12.947	15.0422	14.1964	NA	14.3471	13.9155	14.2859	NA	13.4958	NA	13.5242	13.5776
O94776_K508	O94776	MTA2	Metastasis-associated protein MTA2 (Metastasis-associated 1-like 1) (MTA1-L1 protein) (p53 target protein in deacetylase complex)	1.3177	0.472644	0.225148	TRUE	0.115988	0.769703	TRUE	0.111694	0.902005	TRUE	0.266508	0.618204	TRUE	9.80443	NA	10.3168	9.88888	NA	9.21167	10.0039	NA	NA	9.22763	NA	8.8896	9.36951	9.00908	9.25803	NA	NA	9.24759	9.40389	9.35513	NA	9.86404
P25205_K570	P25205	MCM3	DNA replication licensing factor MCM3 (EC 3.6.4.12) (DNA polymerase alpha holoenzyme-associated protein P1) (P1-MCM3) (RLF subunit beta) (p102)	1.3165	-1.26681	0.0486825	TRUE	-1.16188	0.0802175	TRUE	-0.865178	0.416778	TRUE	-0.228419	0.856778	TRUE	NA	10.3074	10.2304	10.5179	10.6872	NA	7.98964	9.05543	NA	7.96808	8.447	7.55526	9.61042	NA	8.75727	8.86536	8.59025	NA	9.30213	NA	9.4599	9.49833
O75369_K1979	O75369	FLNB	Filamin-B (FLN-B) (ABP-278) (ABP-280 homolog) (Actin-binding-like protein) (Beta-filamin) (Filamin homolog 1) (Fh1) (Filamin-3) (Thyroid autoantigen) (Truncated actin-binding protein) (Truncated ABP)	1.3164	-1.7689	0.000739208	TRUE	-0.943076	0.072935	TRUE	-0.0700193	0.959057	TRUE	0.173977	0.865487	TRUE	12.0115	11.4948	11.9217	12.2557	12.8132	11.6456	10.086	11.1046	10.5457	10.3939	11.1579	8.93082	12.0916	11.7983	13.3794	13.0216	12.2663	13.3726	12.838	11.9771	13.0627	13.0279
P14866_K455	P14866	HNRPL	Heterogeneous nuclear ribonucleoprotein L (hnRNP L)	1.3144	-1.36513	0.000353855	TRUE	-0.748067	0.0504765	TRUE	-0.46673	0.332274	TRUE	-0.0609481	0.923054	TRUE	10.6525	10.7006	10.9082	10.7646	10.7829	11.0316	NA	7.68691	NA	8.4733	8.5983	NA	8.62091	NA	9.95419	10.1421	9.65376	10.3682	10.3281	10.5428	10.2202	9.88858
P08133_K81	P08133	ANXA6	Annexin A6 (67 kDa calelectrin) (Annexin VI) (Annexin-6) (Calphobindin-II) (CPB-II) (Chromobindin-20) (Lipocortin VI) (Protein III) (p68) (p70)	1.3124	-0.765659	0.136422	TRUE	-0.0410252	0.939338	TRUE	-0.506777	0.475894	TRUE	-0.0212364	0.985744	TRUE	11.3154	NA	11.1805	11.2569	NA	10.6747	NA	10.3487	NA	10.9691	10.656	10.7465	11.9007	11.254	11.3393	11.948	11.0795	12.5654	12.2115	11.784	NA	12.837
P42765_K234	P42765	THIM	3-ketoacyl-CoA thiolase, mitochondrial (EC 2.3.1.16) (Acetyl-CoA acetyltransferase) (EC 2.3.1.9) (Acetyl-CoA acyltransferase) (Acyl-CoA hydrolase, mitochondrial) (EC 3.1.2.-, EC 3.1.2.1, EC 3.1.2.2) (Beta-ketothiolase) (Mitochondrial 3-oxoacyl-CoA thiolase) (T1)	1.3105	1.10555	0.00318342	TRUE	1.73345	1.98273e-05	TRUE	0.47965	0.439298	TRUE	0.579204	0.260459	TRUE	9.15442	10.4899	9.93673	9.68388	10.6416	10.61	11.6151	11.2768	11.0054	11.0696	12.3964	12.0297	11.8825	12.0206	10.3674	10.5181	10.3459	10.4147	11.0596	11.666	10.5198	10.3916
Q9NR30_K676	Q9NR30	DDX21	Nucleolar RNA helicase 2 (EC 3.6.4.13) (DEAD box protein 21) (Gu-alpha) (Nucleolar RNA helicase Gu) (Nucleolar RNA helicase II) (RH II/Gu)	1.309	-1.22698	0.00812525	TRUE	-0.433014	0.340407	TRUE	-0.395896	0.58468	TRUE	-0.46198	0.505145	TRUE	11.9848	11.259	11.5889	NA	11.9514	11.3571	9.74019	9.8374	NA	9.36344	10.1911	10.275	11.0202	11.4898	10.1521	10.6483	10.3399	10.7359	NA	10.0597	11.0989	10.8786
Q15631_K78	Q15631	TSN	Translin (EC 3.1.-.-) (Component 3 of promoter of RISC) (C3PO)	1.3076	-1.57804	0.000721248	TRUE	-1.2521	0.00779605	TRUE	-0.893756	0.194911	TRUE	-0.360876	0.628474	TRUE	12.8648	11.4377	12.5524	12.9383	13.1412	11.9292	11.9659	10.9508	11.5664	11.6232	10.9431	11.0774	12.3627	12.5374	11.915	11.1188	10.9391	12.0194	12.4772	11.5173	12.7434	12.5869
Q71DI3_K24	Q71DI3	H32	Histone H3.2 (H3-clustered histone 13) (H3-clustered histone 14) (H3-clustered histone 15) (Histone H3/m) (Histone H3/o)	1.3071	-2.88523	2.05626e-05	TRUE	-1.41016	0.0401025	TRUE	1.03783	0.342686	TRUE	-0.658888	0.521172	TRUE	11.8434	12.653	12.542	11.7036	11.4998	12.788	7.32984	10.2163	9.12132	9.31271	10.6527	10.1845	9.26023	10.3934	13.3275	13.3112	13.3652	12.6709	11.8894	12.1168	11.0877	11.7081
Q92793_K1741	Q92793	CBP	CREB-binding protein (Histone lysine acetyltransferase CREBBP) (EC 2.3.1.48) (Protein-lysine acetyltransferase CREBBP) (EC 2.3.1.-)	1.3058	1.03376	0.0109638	FALSE	0.30395	0.507538	FALSE	-0.742113	0.164048	FALSE	-0.8761	0.0666475	FALSE	9.26618	9.95796	9.50497	8.94502	8.62577	10.369	10.2795	10.3127	10.3278	10.9943	10.1846	9.85616	9.54093	9.41338	9.02519	8.39427	8.95158	8.43981	8.44131	9.11194	8.45482	8.26682
P04844_K311	P04844	RPN2	Dolichyl-diphosphooligosaccharide--protein glycosyltransferase subunit 2 (Dolichyl-diphosphooligosaccharide--protein glycosyltransferase 63 kDa subunit) (RIBIIR) (Ribophorin II) (RPN-II) (Ribophorin-2)	1.3057	#NAME?	NA	TRUE	-0.963127	0.128574	TRUE	-0.957645	0.329846	TRUE	-1.01062	0.2219	TRUE	10.0262	9.43392	8.22387	NA	10.3829	9.6865	NA	NA	NA	NA	8.2013	8.32642	10.0886	NA	NA	8.97585	8.34172	9.26418	NA	8.96885	9.11127	8.94608
P68371_K216	P68371	TBB4B	Tubulin beta-4B chain (Tubulin beta-2 chain) (Tubulin beta-2C chain)	1.3056	0.580334	0.498937	TRUE	0.776838	0.268111	TRUE	-0.94605	0.388057	TRUE	-1.24621	0.109871	TRUE	10.3319	NA	NA	9.08296	9.82978	9.11848	NA	NA	NA	7.90568	NA	NA	8.02307	8.35123	8.78985	NA	NA	8.43473	8.54283	7.49721	8.42106	NA
P16403_K168_K169	P16403	H12	Histone H1.2 (Histone H1c) (Histone H1d) (Histone H1s-1)	1.3023	-0.248826	0.824964	TRUE	-0.185318	0.828077	TRUE	0.906781	0.421497	TRUE	0.442617	0.682259	TRUE	11.707	11.8758	11.5156	11.1242	12.2007	12.0987	NA	NA	NA	8.93662	NA	8.71126	9.37811	10.6122	11.5112	11.5761	NA	11.191	10.3607	10.3678	11.0269	10.6831
P07900_K283	P07900	HS90A	Heat shock protein HSP 90-alpha (EC 3.6.4.10) (Heat shock 86 kDa) (HSP 86) (HSP86) (Lipopolysaccharide-associated protein 2) (LAP-2) (LPS-associated protein 2) (Renal carcinoma antigen NY-REN-38)	1.3015	-1.43916	0.00046589	TRUE	-1.52818	0.000315043	TRUE	-0.709949	0.254196	TRUE	-0.479621	0.419683	TRUE	12.4333	11.7657	12.5055	12.452	12.5547	12.0904	9.47721	10.6272	11.0966	11.0295	11.0386	10.263	10.2756	11.8356	10.7668	11.2314	11.5804	12.1244	12.2331	11.4052	12.0238	12.1037
Q9NZA1_K328	Q9NZA1	CLIC5	Chloride intracellular channel protein 5	1.3013	-0.326483	0.66289	TRUE	-0.382233	0.573805	TRUE	-0.200292	0.884491	TRUE	0.010043	0.994296	TRUE	9.21878	NA	8.71599	NA	NA	8.51074	9.38088	9.76217	NA	NA	9.07055	NA	9.28607	9.20422	9.01702	NA	8.00805	9.18696	10.5998	9.16752	NA	8.91919
P00352_K329	P00352	AL1A1	Aldehyde dehydrogenase 1A1 (EC 1.2.1.19) (EC 1.2.1.28) (EC 1.2.1.3) (EC 1.2.1.36) (3-deoxyglucosone dehydrogenase) (ALDH-E1) (ALHDII) (Aldehyde dehydrogenase family 1 member A1) (Aldehyde dehydrogenase, cytosolic) (Retinal dehydrogenase 1) (RALDH 1) (RalDH1)	1.2992	-0.759587	0.075221	TRUE	-0.93241	0.0165287	TRUE	-0.218237	0.743056	TRUE	-1.42637	0.0014257	TRUE	9.70754	NA	10.1678	10.499	NA	9.91306	NA	11.654	NA	11.989	11.2534	NA	11.3396	11.2709	10.4028	12.026	11.0841	10.685	11.8219	11.7029	NA	12.4591
P42285_K449	P42285	MTREX	Exosome RNA helicase MTR4 (EC 3.6.4.13) (ATP-dependent RNA helicase DOB1) (ATP-dependent RNA helicase SKIV2L2) (Superkiller viralicidic activity 2-like 2) (TRAMP-like complex helicase)	1.2964	-0.332414	0.57387	TRUE	-0.131672	0.83175	TRUE	-0.21058	0.838764	TRUE	0.344525	0.704705	TRUE	9.1033	NA	8.82832	10.0506	NA	8.49514	9.0159	8.59435	NA	8.94555	8.91076	8.72975	9.59624	9.31035	8.45694	9.53495	7.20034	8.56206	9.45625	8.72713	NA	9.22509
P11166_K256	P11166	GTR1	Solute carrier family 2, facilitated glucose transporter member 1 (Glucose transporter type 1, erythrocyte/brain) (GLUT-1) (HepG2 glucose transporter)	1.2959	-0.0675413	0.929066	TRUE	-0.185871	0.790477	TRUE	-0.137231	0.92215	TRUE	-0.395097	0.640807	TRUE	8.9795	9.29853	9.56522	NA	9.44252	8.51149	8.90536	NA	8.47342	NA	NA	9.49702	NA	10.5769	NA	10.0331	NA	9.96973	NA	10.0435	10.2201	10.5633
Q96EP5_K57	Q96EP5	DAZP1	DAZ-associated protein 1 (Deleted in azoospermia-associated protein 1)	1.2957	-1.62654	0.000210182	TRUE	-2.00259	1.60711e-05	TRUE	-0.410523	0.572674	TRUE	-0.51614	0.390888	TRUE	13.371	12.6792	12.9277	13.4855	13.2555	12.5572	11.9078	11.1193	12.1518	10.5381	10.7204	11.6332	11.3227	10.6464	12.7861	12.9325	11.6804	12.6958	12.7792	12.0521	12.2657	12.7083
Q9HAV4_K930	Q9HAV4	XPO5	Exportin-5 (Exp5) (Ran-binding protein 21)	1.2953	-1.87011	0.0111053	TRUE	-0.685915	0.177094	TRUE	-0.102004	0.932894	TRUE	-0.135194	0.894317	TRUE	10.7589	NA	11.0743	10.8957	NA	9.94175	NA	NA	NA	8.14668	NA	9.98522	9.29999	9.69913	9.54741	10.007	NA	9.8257	9.91929	9.76163	NA	10.3952
P06733_K335	P06733	ENOA	Alpha-enolase (EC 4.2.1.11) (2-phospho-D-glycerate hydro-lyase) (C-myc promoter-binding protein) (Enolase 1) (MBP-1) (MPB-1) (Non-neural enolase) (NNE) (Phosphopyruvate hydratase) (Plasminogen-binding protein)	1.2945	-2.46124	5.14829e-09	TRUE	-1.90603	2.13108e-06	TRUE	-1.15893	0.0179818	TRUE	-1.32665	0.00167311	TRUE	12.3743	12.1055	12.6644	12.069	12.4288	12.4179	12.0051	11.5472	10.9009	11.9672	11.0145	11.2516	12.0875	12.1601	11.6055	11.4305	10.493	12.4789	11.6962	11.1604	11.5042	11.2928
Q9BXJ8_K36	Q9BXJ8	TACAN	Ion channel TACAN (Transmembrane protein 120A) (Transmembrane protein induced by tumor necrosis factor alpha)	1.2944	-2.10616	2.00877e-05	TRUE	-0.871923	0.034774	TRUE	0.103653	0.915858	TRUE	0.00458836	0.995984	TRUE	10.8421	NA	11.3671	11.0798	NA	11.2172	10.034	NA	NA	9.65857	NA	10.437	11.2794	11.3511	11.7115	11.5613	NA	12.1727	11.8054	11.455	NA	11.9412
P24539_K162	P24539	AT5F1	ATP synthase F(0) complex subunit B1, mitochondrial (ATP synthase peripheral stalk-membrane subunit b) (ATP synthase proton-transporting mitochondrial F(0) complex subunit B1) (ATP synthase subunit b) (ATPase subunit b)	1.2934	-0.279244	0.536805	TRUE	0.254829	0.588116	TRUE	0.17254	0.84613	TRUE	0.600203	0.252123	TRUE	12.2795	12.249	11.9715	12.1418	12.4761	11.993	12.5262	13.3475	12.4875	NA	13.9165	13.6287	NA	12.4178	NA	12.3248	13.0353	12.9518	13.3987	13.445	13.1614	13.1085
O76094_K403	O76094	SRP72	Signal recognition particle subunit SRP72 (SRP72) (Signal recognition particle 72 kDa protein)	1.2933	-1.61664	0.0124638	TRUE	-1.97378	0.00396037	TRUE	-1.08442	0.269359	TRUE	-0.37875	0.683821	TRUE	NA	11.3186	10.9833	10.832	11.8416	NA	9.73483	NA	NA	9.60465	NA	8.0724	10.749	NA	9.85341	10.0186	NA	NA	10.4553	NA	10.9577	10.7838
P04406_K139	P04406	G3P	Glyceraldehyde-3-phosphate dehydrogenase (GAPDH) (EC 1.2.1.12) (Peptidyl-cysteine S-nitrosylase GAPDH) (EC 2.6.99.-)	1.2931	-1.34703	0.00066951	TRUE	-0.954899	0.0176464	TRUE	-0.645848	0.297308	TRUE	-0.157729	0.837684	TRUE	11.4136	10.8025	11.1456	11.3624	11.6564	10.4185	11.673	11.0143	10.323	11.4434	10.2966	10.7119	11.2818	9.96634	10.3539	9.88454	10.4199	11.0513	11.0674	10.548	10.8547	11.0325
Q9P2W9_K62	Q9P2W9	STX18	Syntaxin-18 (Cell growth-inhibiting gene 9 protein)	1.2928	0.388424	0.358697	FALSE	-0.0709195	0.900784	FALSE	-0.821841	0.122928	FALSE	-0.379125	0.488415	FALSE	11.1037	10.5784	9.82891	10.8672	11.2275	10.1521	11.3663	10.1851	10.3711	11.9694	10.4981	10.6944	10.188	10.8292	10.2714	8.54741	10.1101	10.277	9.82503	10.6079	10.5834	9.9043
Q3YBM2_K45	Q3YBM2	T176B	Transmembrane protein 176B (Protein LR8)	1.2921	-1.31672	0.0261161	FALSE	-1.20238	0.0129549	FALSE	-0.578468	0.340706	FALSE	-0.644733	0.180337	FALSE	10.5326	NA	9.70522	11.0013	NA	9.77111	8.93582	NA	NA	NA	NA	8.90976	NA	9.19056	NA	9.57578	NA	9.77237	9.79709	9.59994	NA	9.42639
Q9UHN1_K288	Q9UHN1	DPOG2	DNA polymerase subunit gamma-2, mitochondrial (DNA polymerase gamma accessory 55 kDa subunit) (p55) (Mitochondrial DNA polymerase accessory subunit) (MtPolB) (PolG-beta)	1.292	0.270408	0.354405	FALSE	0.407771	0.165852	FALSE	0.623913	0.0908374	FALSE	0.916935	0.00436385	FALSE	9.53197	8.80109	NA	9.76675	8.94565	9.66833	NA	10.0472	9.09364	9.78456	10.1217	NA	9.78361	9.89469	10.4088	NA	10.1991	9.84059	10.243	10.5244	10.0834	NA
O15042_K476	O15042	SR140	U2 snRNP-associated SURP motif-containing protein (140 kDa Ser/Arg-rich domain protein) (U2-associated protein SR140)	1.2912	-0.52308	0.395067	TRUE	-0.827265	0.180332	TRUE	-0.536028	0.593299	TRUE	-0.401966	0.623581	TRUE	9.88784	9.33889	NA	10.3566	10.1405	10.258	NA	NA	9.48401	9.69446	NA	NA	9.07299	9.46324	8.63264	NA	NA	9.57975	9.55951	9.06999	9.57463	NA
P22626_K112	P22626	ROA2	Heterogeneous nuclear ribonucleoproteins A2/B1 (hnRNP A2/B1)	1.2895	-1.88377	5.61881e-05	TRUE	-0.245793	0.62754	TRUE	0.540289	0.473028	TRUE	0.750543	0.193656	TRUE	11.2689	10.2771	10.7625	11.4377	11.4533	11.4959	7.78879	8.28112	9.00725	10.3174	10.0737	9.82711	11.14	10.9782	11.5407	11.0895	11.477	12.237	11.6894	11.1509	11.4888	11.8534
P25685_K248	P25685	DNJB1	DnaJ homolog subfamily B member 1 (DnaJ protein homolog 1) (Heat shock 40 kDa protein 1) (HSP40) (Heat shock protein 40) (Human DnaJ protein 1) (hDj-1)	1.2884	-0.774502	0.18148	TRUE	-1.2703	0.0348533	TRUE	-0.414378	0.635771	TRUE	0.324765	0.740255	TRUE	8.77718	NA	NA	9.51601	NA	8.50892	NA	7.66047	NA	7.57493	7.5471	NA	7.72097	NA	8.68593	NA	7.86316	9.4447	9.32716	9.39708	NA	NA
P55084_K181	P55084	ECHB	Trifunctional enzyme subunit beta, mitochondrial (TP-beta) [Includes: 3-ketoacyl-CoA thiolase (EC 2.3.1.155) (EC 2.3.1.16) (Acetyl-CoA acyltransferase) (Beta-ketothiolase)]	1.2882	-3.67014	2.94211e-06	TRUE	-0.361079	0.607838	TRUE	-0.654075	0.538146	TRUE	0.271203	0.834103	TRUE	11.5861	NA	11.6256	11.1374	NA	11.727	5.31987	9.59905	NA	8.71499	11.3345	11.2514	10.7068	10.5758	11.4698	11.2647	11.1085	11.5353	12.7092	12.643	NA	11.6965
P50395_K210	P50395	GDIB	Rab GDP dissociation inhibitor beta (Rab GDI beta) (Guanosine diphosphate dissociation inhibitor 2) (GDI-2)	1.2874	-1.26042	0.0376844	TRUE	-1.27199	0.0423432	TRUE	-0.731234	0.431051	TRUE	-0.75262	0.344548	TRUE	12.3812	11.6781	11.875	12.3582	12.4918	11.3613	NA	10.5817	10.778	10.4968	9.684	NA	10.8376	10.5058	11.6069	11.5014	10.6674	11.9536	11.8217	10.8751	11.675	11.7345
P09622_K143	P09622	DLDH	Dihydrolipoyl dehydrogenase, mitochondrial (EC 1.8.1.4) (Dihydrolipoamide dehydrogenase) (Glycine cleavage system L protein)	1.2839	0.97457	0.00245785	TRUE	1.2158	0.000318858	TRUE	0.333873	0.5404	TRUE	0.713361	0.0729762	TRUE	11.5019	12.0011	12.6778	11.47	11.4074	12.184	12.3981	13.3032	12.6651	12.5548	13.5395	12.9184	13.2965	12.9916	12.4448	12.3487	12.9372	12.0269	12.6379	12.6491	12.4889	12.8469
Q9NY61_K283	Q9NY61	AATF	Protein AATF (Apoptosis-antagonizing transcription factor) (Rb-binding protein Che-1)	1.2818	-1.83474	0.0101608	TRUE	-1.62291	0.0470924	TRUE	-0.931157	0.481187	TRUE	-0.579831	0.605878	TRUE	NA	13.2313	13.4622	14.3303	14.5503	NA	11.4948	NA	11.7955	12.7388	NA	12.1353	12.7604	NA	12.6074	12.6365	NA	NA	12.965	NA	13.2655	13.3178
O95573_K521	O95573	ACSL3	Fatty acid CoA ligase Acsl3 (Arachidonate--CoA ligase) (EC 6.2.1.15) (Long-chain acyl-CoA synthetase 3) (LACS 3) (Long-chain-fatty-acid--CoA ligase 3) (EC 6.2.1.3) (Medium-chain acyl-CoA ligase Acsl3) (EC 6.2.1.2)	1.2818	-1.17457	0.0358461	TRUE	-1.66025	0.000192913	TRUE	-0.715158	0.27873	TRUE	-0.854529	0.0743218	TRUE	10.1708	NA	10.3147	10.1601	NA	9.75097	NA	NA	NA	9.37718	NA	9.16499	9.36755	8.77066	9.72158	NA	NA	9.81097	9.35909	9.68163	NA	9.25816
O00116_K347	O00116	ADAS	Alkyldihydroxyacetonephosphate synthase, peroxisomal (Alkyl-DHAP synthase) (EC 2.5.1.26) (Aging-associated gene 5 protein) (Alkylglycerone-phosphate synthase)	1.2814	-1.12617	0.0178215	TRUE	-1.59344	0.00039615	TRUE	-0.394883	0.570506	TRUE	-0.743471	0.12701	TRUE	9.4401	9.5165	9.34862	9.8021	10.5636	9.05451	8.0661	NA	NA	9.29819	NA	7.99441	8.0159	8.79759	9.53645	9.05135	NA	8.625	8.25522	8.56609	8.78326	8.76098
P55209_K116	P55209	NP1L1	Nucleosome assembly protein 1-like 1 (NAP-1-related protein) (hNRP)	1.2813	1.12883	0.0173748	TRUE	0.371539	0.432675	TRUE	0.00716082	0.995331	TRUE	0.183577	0.839377	TRUE	9.92252	NA	9.93714	9.16576	NA	9.49735	10.5658	10.0697	NA	10.635	10.4391	10.2135	10.1994	8.88847	9.06537	NA	9.09346	8.86708	9.39155	8.88982	NA	9.72682
P36578_K259	P36578	RL4	Large ribosomal subunit protein uL4 (60S ribosomal protein L1) (60S ribosomal protein L4)	1.2802	-0.616084	0.215807	TRUE	-0.714688	0.159895	TRUE	-0.125403	0.91796	TRUE	-0.958761	0.12701	TRUE	13.5444	13.2649	11.8019	13.3936	13.502	12.3444	11.9619	11.1241	11.6593	12.0316	10.4175	12.3686	11.4029	12.0014	12.5616	12.7765	12.0323	12.0376	11.563	11.8112	12.0515	11.5947
Q15392_K254	Q15392	DHC24	Delta(24)-sterol reductase (EC 1.3.1.72) (24-dehydrocholesterol reductase) (3-beta-hydroxysterol Delta-24-reductase) (Diminuto/dwarf1 homolog) (Seladin-1)	1.2801	-0.394396	0.51543	TRUE	-0.758157	0.147196	TRUE	-0.574536	0.49442	TRUE	-0.44549	0.569376	TRUE	11.4115	NA	10.6023	11.4664	NA	9.97251	10.4178	NA	NA	10.5151	NA	10.6642	10.2257	10.031	9.76818	10.3609	NA	9.965	10.2027	9.78314	NA	10.2931
P30041_K56	P30041	PRDX6	Peroxiredoxin-6 (EC 1.11.1.27) (1-Cys peroxiredoxin) (1-Cys PRX) (24 kDa protein) (Acidic calcium-independent phospholipase A2) (aiPLA2) (EC 3.1.1.4) (Antioxidant protein 2) (Glutathione-dependent peroxiredoxin) (Liver 2D page spot 40) (Lysophosphatidylcholine acyltransferase 5) (LPC acyltransferase 5) (LPCAT-5) (Lyso-PC acyltransferase 5) (EC 2.3.1.23) (Non-selenium glutathione peroxidase) (NSGP…	1.2777	-2.60059	1.58659e-05	TRUE	-1.9321	0.000420881	TRUE	-0.554119	0.538146	TRUE	-1.17865	0.0743218	TRUE	12.8461	11.8799	13.0276	13.0425	12.6191	11.9685	NA	9.68861	10.0347	9.3028	9.69362	9.3129	10.7659	10.9843	11.7895	11.7082	11.497	12.593	11.9469	10.7161	11.0167	11.4313
P11142_K601	P11142	HSP7C	Heat shock cognate 71 kDa protein (EC 3.6.4.10) (Heat shock 70 kDa protein 8) (Lipopolysaccharide-associated protein 1) (LAP-1) (LPS-associated protein 1)	1.2752	-1.54546	8.74761e-05	TRUE	-1.27166	0.000475569	TRUE	-0.190233	0.782479	TRUE	-0.432035	0.384782	TRUE	13.1851	12.3934	13.1683	13.4268	13.2288	12.6441	NA	10.8941	11.6936	11.4745	11.1354	11.364	11.8341	11.9195	12.3263	12.5005	11.6031	12.2382	12.0329	11.8047	12.5005	12.3774
Q9NTK5_K79	Q9NTK5	OLA1	Obg-like ATPase 1 (DNA damage-regulated overexpressed in cancer 45) (DOC45) (GTP-binding protein 9)	1.2741	-0.858623	0.0592013	TRUE	-0.85416	0.0690591	TRUE	-0.783926	0.268517	TRUE	-0.0920363	0.926053	TRUE	11.5839	11.1857	11.8589	11.5611	12.0024	11.3161	11.0012	10.6769	11.257	12.2133	10.7616	10.5127	11.9281	11.4634	11.0227	10.9184	9.52447	11.2903	11.5639	11.192	11.7104	11.7622
P07148_K49	P07148	FABPL	Fatty acid-binding protein, liver (Fatty acid-binding protein 1) (Liver-type fatty acid-binding protein) (L-FABP)	1.2741	-1.71489	0.00256097	TRUE	-1.01771	0.124495	TRUE	0.21352	0.860094	TRUE	0.565245	0.456571	TRUE	11.3287	10.9284	10.2844	10.3899	10.8211	11.3058	11.2504	NA	10.8729	11.1715	NA	NA	10.3727	10.9643	12.1635	11.8317	NA	12.5053	13.725	12.3679	12.6925	13.6908
P40222_K359	P40222	TXLNA	Alpha-taxilin	1.2726	-1.40812	0.0777522	TRUE	-1.54969	0.0335917	TRUE	-0.427202	0.738394	TRUE	-0.241391	0.859823	TRUE	11.815	NA	11.8535	12.0354	NA	11.3783	9.53916	NA	NA	10.5779	NA	9.25357	10.2428	10.0879	10.8	10.1217	NA	11.4786	11.0183	10.5221	NA	11.3194
Q96DY7_K525	Q96DY7	MTBP	Mdm2-binding protein (hMTBP)	1.2715	0.525444	0.734559	FALSE	-0.169654	0.908089	FALSE	-0.477426	0.798704	FALSE	-1.119	0.358778	FALSE	9.30453	9.38994	8.81104	NA	10.9334	8.10003	9.84564	NA	NA	NA	NA	9.13605	NA	8.95203	NA	10.3357	NA	7.13687	NA	7.49058	9.17501	7.90694
P11142_K246	P11142	HSP7C	Heat shock cognate 71 kDa protein (EC 3.6.4.10) (Heat shock 70 kDa protein 8) (Lipopolysaccharide-associated protein 1) (LAP-1) (LPS-associated protein 1)	1.2709	-0.967563	0.00134961	TRUE	-0.548952	0.0770436	TRUE	-0.245685	0.643486	TRUE	-0.121065	0.836468	TRUE	11.0361	10.3974	10.4319	11.1931	10.9642	10.4586	9.77464	9.36211	9.44194	9.89255	9.67958	9.63143	10.2164	10.3042	9.63404	9.88446	9.4589	10.1567	10.1704	9.97497	10.4191	10.3568
Q08945_K233	Q08945	SSRP1	FACT complex subunit SSRP1 (Chromatin-specific transcription elongation factor 80 kDa subunit) (Facilitates chromatin transcription complex 80 kDa subunit) (FACT 80 kDa subunit) (FACTp80) (Facilitates chromatin transcription complex subunit SSRP1) (Recombination signal sequence recognition protein 1) (Structure-specific recognition protein 1) (hSSRP1) (T160)	1.2708	0.597524	0.136472	TRUE	0.8209	0.0296017	TRUE	-0.100516	0.912718	TRUE	0.148015	0.845803	TRUE	9.38972	NA	9.48491	9.25266	NA	9.31561	8.94539	9.84216	NA	9.52945	9.96621	10.4297	9.67317	8.6278	9.49045	8.8153	8.0444	9.06737	9.03266	8.89695	NA	9.34955
Q9Y5P4_K73	Q9Y5P4	CERT	Ceramide transfer protein (hCERT) (Collagen type IV alpha-3-binding protein) (Goodpasture antigen-binding protein) (GPBP) (START domain-containing protein 11) (StARD11) (StAR-related lipid transfer protein 11)	1.2694	-0.598712	0.526424	TRUE	-0.72403	0.260469	TRUE	0.0717154	0.96411	TRUE	0.0830512	0.955791	TRUE	9.44085	NA	10.6241	NA	NA	9.01635	NA	NA	NA	9.26411	NA	9.31981	8.90775	8.91899	9.91649	9.35663	NA	9.56359	NA	9.3193	NA	10.2328
P61353_K27	P61353	RL27	Large ribosomal subunit protein eL27 (60S ribosomal protein L27)	1.2687	1.13743	0.00753373	TRUE	0.658965	0.114395	TRUE	-0.155011	0.860094	TRUE	0.114384	0.893589	TRUE	10.7764	10.1666	9.96319	10.6786	11.1499	9.98985	NA	9.38212	9.85614	10.3289	9.13287	10.2567	9.31744	10.7005	9.89644	9.84557	8.80986	9.69078	10.0752	9.79604	10.2812	10.1224
P15924_K1075	P15924	DESP	Desmoplakin (DP) (250/210 kDa paraneoplastic pemphigus antigen)	1.2683	-0.85093	0.0520704	TRUE	-0.11921	0.807907	TRUE	-0.237461	0.753633	TRUE	0.164031	0.847281	TRUE	11.409	NA	11.6143	11.7108	NA	11.2961	10.7453	11.119	NA	10.7938	11.4449	11.0656	11.8191	11.613	11.8178	11.6802	11.3936	12.7285	12.1977	11.6063	NA	12.2533
P62807_K16_K17_K13_K_K16_K17_K13	P62807	H2B1C	Histone H2B type 1-C/E/F/G/I (Histone H2B.1 A) (Histone H2B.a) (H2B/a) (Histone H2B.g) (H2B/g) (Histone H2B.h) (H2B/h) (Histone H2B.k) (H2B/k) (Histone H2B.l) (H2B/l)	1.2683	-0.91397	0.503106	FALSE	-2.76605	0.00477047	FALSE	-0.278736	0.863745	FALSE	-1.38234	0.210678	FALSE	10.7122	NA	12.4891	9.1889	NA	12.0162	NA	NA	NA	10.1876	NA	8.64176	8.63423	7.73069	11.3938	10.5389	NA	10.5359	10.3134	9.9181	NA	8.92635
O75947_K117	O75947	ATP5H	ATP synthase subunit d, mitochondrial (ATPase subunit d) (ATP synthase peripheral stalk subunit d)	1.2679	0.391286	0.469588	TRUE	-0.587868	0.10306	TRUE	1.42164	0.00424342	TRUE	1.93828	5.15152e-05	TRUE	9.36909	NA	8.79915	9.2794	NA	9.26998	NA	NA	NA	9.85742	NA	8.70452	9.38405	8.98073	11.1049	10.4459	NA	10.4718	11.4559	11.4268	NA	11.0493
Q09472_K1542_K1546	Q09472	EP300	Histone acetyltransferase p300 (p300 HAT) (EC 2.3.1.48) (E1A-associated protein p300) (Histone butyryltransferase p300) (EC 2.3.1.-) (Histone crotonyltransferase p300) (EC 2.3.1.-) (Protein 2-hydroxyisobutyryltransferase p300) (EC 2.3.1.-) (Protein lactyltransferas p300) (EC 2.3.1.-) (Protein propionyltransferase p300) (EC 2.3.1.-)	1.2672	-0.193206	0.88152	TRUE	1.22104	0.100492	TRUE	0.430382	0.74255	TRUE	0.476148	0.689461	TRUE	8.42028	8.95781	7.64894	NA	NA	8.15817	NA	8.45702	NA	NA	10.2467	10.421	NA	8.55194	NA	9.47801	8.98555	8.08118	NA	9.45698	8.74854	8.32905
P05783_K131	P05783	K1C18	Keratin, type I cytoskeletal 18 (Cell proliferation-inducing gene 46 protein) (Cytokeratin-18) (CK-18) (Keratin-18) (K18)	1.2667	0.983224	0.00142077	TRUE	0.91647	0.00357674	TRUE	0.434798	0.394345	TRUE	0.766631	0.0430853	TRUE	11.325	10.6583	10.712	11.4118	11.4211	10.2515	11.2676	11.2375	10.942	11.924	11.2607	12.113	11.4493	11.6843	11.6551	11.7593	11.3395	12.0243	11.5563	11.492	11.8711	11.7519
P25705_K239	P25705	ATPA	ATP synthase subunit alpha, mitochondrial (ATP synthase F1 subunit alpha)	1.2658	0.53713	0.110274	TRUE	1.17998	0.000671158	TRUE	0.26793	0.653968	TRUE	0.896637	0.0266985	TRUE	11.3296	11.1385	12.4575	11.6892	11.592	12.0681	12.0984	12.2164	11.9522	11.6408	12.8448	12.7034	13.0935	12.5632	12.0984	11.9115	11.7994	12.7634	12.6387	12.6761	12.7902	12.8277
P13639_K498	P13639	EF2	Elongation factor 2 (EF-2) (EC 3.6.5.-)	1.264	0.0727862	0.917326	TRUE	-0.555763	0.33794	TRUE	-0.89373	0.297308	TRUE	-1.03921	0.187142	TRUE	NA	NA	9.96315	11.5701	NA	NA	10.2799	9.51019	NA	10.9172	10.1393	9.76497	10.3229	NA	10.0212	9.35839	9.61011	NA	9.81276	NA	NA	9.90193
P06748_K248	P06748	NPM	Nucleophosmin (NPM) (Nucleolar phosphoprotein B23) (Nucleolar protein NO38) (Numatrin)	1.2636	-1.60282	0.0134679	TRUE	-1.67387	0.00730057	TRUE	-0.887081	0.369907	TRUE	-1.54349	0.0601693	TRUE	11.1642	NA	10.7461	11.9809	NA	10.2466	9.89112	9.77747	NA	9.50201	9.75578	9.23062	10.7435	8.89748	9.60245	9.2833	10.1716	11.3979	9.20029	9.93764	NA	9.70607
Q96KP4_K301	Q96KP4	CNDP2	Cytosolic non-specific dipeptidase (EC 3.4.13.18) (CNDP dipeptidase 2) (Glutamate carboxypeptidase-like protein 1) (Peptidase A) (Threonyl dipeptidase)	1.2626	0.160038	0.867613	TRUE	-0.135076	0.853615	TRUE	0.801955	0.418106	TRUE	0.840953	0.254336	TRUE	10.3316	NA	10.6211	10.6102	NA	11.3023	10.9933	NA	NA	NA	NA	9.85583	NA	11.5514	NA	11.2094	NA	12.4562	12.0306	11.6472	NA	12.4175
Q15185_K33	Q15185	TEBP	Prostaglandin E synthase 3 (EC 5.3.99.3) (Cytosolic prostaglandin E2 synthase) (cPGES) (Hsp90 co-chaperone) (Progesterone receptor complex p23) (Telomerase-binding protein p23)	1.2624	2.4862	4.25652e-09	TRUE	2.18448	2.46407e-07	TRUE	0.515243	0.433517	TRUE	0.716777	0.164449	TRUE	10.7975	10.4663	10.9187	10.0924	11.0668	11.297	12.2734	12.3158	12.1694	11.7048	12.4011	12.2753	11.8185	11.8501	11.2493	11.5618	11.765	11.3909	11.8644	12.0096	11.4475	11.4796
P40926_K314	P40926	MDHM	Malate dehydrogenase, mitochondrial (EC 1.1.1.37)	1.2598	-0.094528	0.86233	TRUE	0.194421	0.69373	TRUE	-0.0270291	0.980835	TRUE	0.080703	0.929816	TRUE	9.94548	9.07244	10.7876	9.41248	8.396	10.0766	11.8183	11.334	11.07	11.1748	11.7888	12.0425	11.8462	10.7066	9.23514	9.94092	10.8244	10.3468	11.304	10.7397	10.6062	10.9534
P31947_K140	P31947	1433S	14-3-3 protein sigma (Epithelial cell marker protein 1) (Stratifin)	1.2596	0.847655	0.000927902	TRUE	0.463143	0.0814411	TRUE	-0.152696	0.757653	TRUE	0.030639	0.95818	TRUE	11.1596	10.9978	11.4283	11.0764	10.8881	11.1532	11.9374	NA	12.2303	12.0805	NA	12.7861	12.7583	12.4949	11.3591	11.5504	NA	11.8326	11.568	11.4316	11.8236	11.8717
P26885_K103	P26885	FKBP2	Peptidyl-prolyl cis-trans isomerase FKBP2 (PPIase FKBP2) (EC 5.2.1.8) (13 kDa FK506-binding protein) (13 kDa FKBP) (FKBP-13) (FK506-binding protein 2) (FKBP-2) (Immunophilin FKBP13) (Rotamase)	1.2561	0.0912628	0.921904	TRUE	-0.774622	0.125716	TRUE	-0.359269	0.67875	TRUE	-0.239585	0.782665	TRUE	11.2731	NA	11.2739	11.41	NA	10.4624	NA	NA	NA	10.7426	NA	9.92414	9.49658	9.05894	10.8768	10.6298	NA	10.4362	10.8377	9.89416	NA	10.5151
P09525_K184	P09525	ANXA4	Annexin A4 (35-beta calcimedin) (Annexin IV) (Annexin-4) (Carbohydrate-binding protein p33/p41) (Chromobindin-4) (Endonexin I) (Lipocortin IV) (P32.5) (PP4-X) (Placental anticoagulant protein II) (PAP-II) (Protein II)	1.2559	-2.35731	0.000253183	TRUE	-2.15865	0.00246107	TRUE	-0.836601	0.438717	TRUE	-0.523653	0.557284	TRUE	NA	11.0304	11.6669	11.0744	11.5917	NA	10.3272	NA	9.69664	11.131	NA	9.30112	11.9855	NA	12.5237	12.8488	NA	NA	14.123	NA	13.6391	13.8984
P05198_K61	P05198	IF2A	Eukaryotic translation initiation factor 2 subunit 1 (Eukaryotic translation initiation factor 2 subunit alpha) (eIF-2-alpha) (eIF-2A) (eIF-2alpha) (eIF2-alpha)	1.2555	-1.74155	0.000667756	TRUE	-1.61467	0.000438849	TRUE	-0.383727	0.594744	TRUE	-0.736428	0.148529	TRUE	11.4711	10.6064	10.9544	11.5409	11.2482	10.4046	NA	NA	9.31677	8.66888	NA	8.3286	9.93765	9.92051	10.0106	10.5385	NA	10.6797	10.3465	9.74452	9.99588	10.7339
P62701_K22	P62701	RS4X	Small ribosomal subunit protein eS4, X isoform (40S ribosomal protein S4) (SCR10) (Single copy abundant mRNA protein)	1.2551	0.350981	0.491239	TRUE	-0.372688	0.41525	TRUE	-0.166391	0.852421	TRUE	-0.30749	0.68747	TRUE	10.0202	NA	NA	9.77057	NA	9.49111	NA	9.17468	NA	10.0166	8.50455	NA	10.2718	9.62012	9.54003	NA	8.92544	9.39647	9.26122	9.13875	NA	NA
Q9H270_K655	Q9H270	VPS11	Vacuolar protein sorting-associated protein 11 homolog (hVPS11) (RING finger protein 108)	1.2548	0.688861	0.201951	TRUE	0.266447	0.628576	TRUE	-0.654082	0.416778	TRUE	-0.341832	0.671528	TRUE	9.3731	NA	9.40705	9.44529	NA	9.69133	10.0953	NA	NA	10.2151	NA	9.34142	10.4041	8.90001	8.49538	9.25207	NA	9.56177	9.85138	9.60103	NA	9.32184
P48735_K272	P48735	IDHP	Isocitrate dehydrogenase [NADP], mitochondrial (IDH) (EC 1.1.1.42) (ICD-M) (IDP) (NADP(+)-specific ICDH) (Oxalosuccinate decarboxylase)	1.2535	-0.119286	0.780196	TRUE	0.521865	0.159228	TRUE	0.0935578	0.914646	TRUE	0.368468	0.476731	TRUE	8.15083	NA	8.63444	NA	8.44594	8.71217	10.0914	NA	9.21586	10.4089	NA	10.6162	10.4505	11.1716	9.3305	9.12009	NA	9.80263	NA	10.2272	9.47476	9.60026
Q8IYQ7_K281	Q8IYQ7	THNS1	Threonine synthase-like 1 (TSH1)	1.2535	0.471506	0.171697	TRUE	0.651366	0.062453	TRUE	0.676815	0.184091	TRUE	0.720641	0.0933423	TRUE	8.9406	9.49766	8.75957	8.92259	8.2997	9.1617	8.95271	9.59205	10.4621	9.40532	9.59719	10.0836	9.95237	9.42513	9.48045	9.88503	9.94482	9.34003	9.21777	9.77621	9.99697	9.83318
O43390_K126	O43390	HNRPR	Heterogeneous nuclear ribonucleoprotein R (hnRNP R)	1.2526	-3.60988	1.83725e-11	TRUE	-1.54027	9.0504e-05	TRUE	0.493042	0.416778	TRUE	-0.43204	0.419899	TRUE	13.325	12.987	12.8378	12.9476	13.4066	13.2634	8.4351	NA	9.70007	11.0399	11.7821	11.9632	11.8153	11.9829	13.5456	13.6017	13.8405	13.4045	12.7938	12.4318	12.9351	12.7328
P55884_K257	P55884	EIF3B	Eukaryotic translation initiation factor 3 subunit B (eIF3b) (Eukaryotic translation initiation factor 3 subunit 9) (Prt1 homolog) (hPrt1) (eIF-3-eta) (eIF3 p110) (eIF3 p116)	1.2519	-2.05731	1.58861e-05	TRUE	-1.33268	0.00337938	TRUE	-0.31705	0.689055	TRUE	-0.583533	0.287728	TRUE	10.1101	10.4741	11.0374	10.7117	11.1594	10.1527	7.58006	NA	7.99971	8.89933	NA	9.20016	8.94797	8.89417	9.51756	10.1029	NA	9.8433	9.59182	9.11965	10.0322	10.2497
P26641_K219	P26641	EF1G	Elongation factor 1-gamma (EF-1-gamma) (eEF-1B gamma)	1.2517	-2.48221	0.0107062	TRUE	-2.07531	0.00676733	TRUE	-0.311167	0.836932	TRUE	-0.383534	0.689461	TRUE	10.7447	9.6306	11.0778	11.1317	10.6384	10.6759	NA	NA	NA	7.73597	NA	NA	8.11936	8.75445	9.52947	NA	NA	10.5301	10.6387	8.83406	10.2204	10.0641
P26368_K462	P26368	U2AF2	Splicing factor U2AF 65 kDa subunit (U2 auxiliary factor 65 kDa subunit) (hU2AF(65)) (hU2AF65) (U2 snRNP auxiliary factor large subunit)	1.2503	-0.49495	0.694142	TRUE	-0.617297	0.520676	TRUE	-0.293792	0.881337	TRUE	-0.342699	0.839377	TRUE	11.746	11.8781	11.3965	12.0895	12.4441	10.9187	NA	10.2324	NA	10.1048	10.215	9.65895	10.0601	10.9557	11.1994	11.1883	10.4362	11.2856	10.9574	10.6597	11.7688	11.0441
O14980_K122	O14980	XPO1	Exportin-1 (Exp1) (Chromosome region maintenance 1 protein homolog)	1.2499	-1.79283	0.000705667	TRUE	-1.48511	0.00260194	TRUE	-0.824848	0.25611	TRUE	-0.298606	0.702283	TRUE	10.0549	9.23628	10.4296	10.0967	9.81093	10.1924	9.44493	7.73395	8.22364	NA	6.52491	9.55305	10.3101	9.39147	9.11362	9.12623	8.69349	9.52991	10.142	9.01109	9.85632	9.91777
P24539_K244	P24539	AT5F1	ATP synthase F(0) complex subunit B1, mitochondrial (ATP synthase peripheral stalk-membrane subunit b) (ATP synthase proton-transporting mitochondrial F(0) complex subunit B1) (ATP synthase subunit b) (ATPase subunit b)	1.2498	1.5862	0.00105285	TRUE	1.78446	0.000151366	TRUE	0.606615	0.401619	TRUE	1.11896	0.0545978	TRUE	6.80769	NA	8.06812	8.0633	NA	8.39858	10.4433	10.2714	NA	10.094	10.7484	10.8377	10.4562	9.75893	9.21933	7.7384	9.47089	8.78891	9.69736	9.33181	NA	9.32504
P62277_K39	P62277	RS13	Small ribosomal subunit protein uS15 (40S ribosomal protein S13)	1.2496	1.40841	1.54344e-05	TRUE	1.32786	2.11195e-05	TRUE	0.560651	0.20743	TRUE	0.491575	0.249905	TRUE	11.8998	NA	11.7492	11.9511	NA	11.7553	12.2904	12.6214	NA	12.7612	13.3123	13.5474	12.8433	12.7591	11.7856	11.5989	11.9947	11.6943	11.9765	11.9302	NA	11.4362
O60506_K297	O60506	HNRPQ	Heterogeneous nuclear ribonucleoprotein Q (hnRNP Q) (Glycine- and tyrosine-rich RNA-binding protein) (GRY-RBP) (NS1-associated protein 1) (Synaptotagmin-binding, cytoplasmic RNA-interacting protein)	1.249	-1.22483	0.0180219	TRUE	-1.2617	0.0184213	TRUE	-0.516489	0.559101	TRUE	-0.399438	0.597361	TRUE	12.7313	12.1185	12.1146	12.9318	13.0829	11.432	10.0422	11.5632	12.0027	NA	11.2687	11.1781	NA	11.4554	NA	11.827	11.1055	11.682	11.8679	11.3632	12.0435	11.7985
P13639_K638	P13639	EF2	Elongation factor 2 (EF-2) (EC 3.6.5.-)	1.2476	-0.812266	0.0533153	TRUE	-0.807749	0.102538	TRUE	-0.624818	0.365577	TRUE	-0.953946	0.0419838	TRUE	11.1847	10.5846	11.8939	11.845	10.8152	10.2243	NA	9.30037	9.91938	9.7169	NA	NA	10.1817	10.0246	10.3713	NA	9.76006	10.2832	10.3424	9.432	10.31	11.224
P61247_K182	P61247	RS3A	Small ribosomal subunit protein eS1 (40S ribosomal protein S3a) (v-fos transformation effector protein) (Fte-1)	1.2465	-0.300033	0.613268	TRUE	-0.401341	0.430327	TRUE	-0.32017	0.713658	TRUE	-0.266191	0.747474	TRUE	11.2882	NA	10.5039	11.3954	NA	10.8783	9.23776	NA	NA	9.87979	NA	9.13483	10.6147	10.567	10.4253	9.32332	NA	10.7121	10.3958	10.6856	NA	10.0816
P51649_K126	P51649	SSDH	Succinate-semialdehyde dehydrogenase, mitochondrial (EC 1.2.1.24) (Aldehyde dehydrogenase family 5 member A1) (NAD(+)-dependent succinic semialdehyde dehydrogenase)	1.2456	1.08861	1.1676e-05	TRUE	1.50533	5.34484e-09	TRUE	0.316181	0.388057	TRUE	0.772337	0.00515369	TRUE	10.3755	NA	10.5407	10.0749	NA	10.593	11.7227	11.9802	NA	11.3397	12.272	12.0687	11.8896	11.7168	10.6473	10.785	11.2795	11.078	11.3866	11.8654	NA	11.1425
P78417_K160	P78417	GSTO1	Glutathione S-transferase omega-1 (GSTO-1) (EC 2.5.1.18) (Glutathione S-transferase omega 1-1) (GSTO 1-1) (Glutathione-dependent dehydroascorbate reductase) (EC 1.8.5.1) (Monomethylarsonic acid reductase) (MMA(V) reductase) (EC 1.20.4.2) (S-(Phenacyl)glutathione reductase) (SPG-R)	1.245	1.23607	2.10233e-05	TRUE	1.03156	0.000425517	TRUE	0.175069	0.749688	TRUE	0.653207	0.0671044	TRUE	11.1813	12.0232	11.4797	11.6699	11.6521	11.5276	14.2914	14.4374	14.4615	14.5117	13.8917	13.5746	13.471	13.4693	12.4717	11.9877	12.767	12.455	13.1977	13.5311	13.0985	12.8633
P22234_K283	P22234	PUR6	Bifunctional phosphoribosylaminoimidazole carboxylase/phosphoribosylaminoimidazole succinocarboxamide synthetase (PAICS) [Includes: Phosphoribosylaminoimidazole carboxylase (EC 4.1.1.21) (AIR carboxylase) (AIRC); Phosphoribosylaminoimidazole succinocarboxamide synthetase (EC 6.3.2.6) (SAICAR synthetase)]	1.2447	-0.720844	0.19645	TRUE	-0.482313	0.416913	TRUE	-0.462141	0.629505	TRUE	-0.882795	0.23876	TRUE	11.8607	11.5597	11.177	11.7858	12.8103	10.7535	8.71488	10.7495	11.3352	11.2152	10.4714	11.2928	10.6385	11.523	11.0604	10.7935	10.7313	10.2211	10.2957	10.2024	10.9173	10.4289
P30520_K125	P30520	PURA2	Adenylosuccinate synthetase isozyme 2 (AMPSase 2) (AdSS 2) (EC 6.3.4.4) (Adenylosuccinate synthetase, acidic isozyme) (Adenylosuccinate synthetase, liver isozyme) (L-type adenylosuccinate synthetase) (IMP--aspartate ligase 2)	1.2445	-2.21927	0.000255921	TRUE	-1.51305	0.00804573	TRUE	-0.934464	0.258679	TRUE	-0.902486	0.130524	TRUE	NA	10.819	10.8347	12.015	12.0697	NA	8.87293	NA	NA	9.53337	NA	9.52479	10.1716	NA	10.4673	9.74156	NA	NA	9.58347	NA	10.1768	9.88336
P62081_K169	P62081	RS7	Small ribosomal subunit protein eS7 (40S ribosomal protein S7)	1.2441	-1.28286	0.0388258	TRUE	-0.679482	0.312647	TRUE	-0.797336	0.443163	TRUE	-0.294611	0.798188	TRUE	13.25	12.6319	13.2327	13.4812	13.802	12.2378	11.6428	10.73	9.26556	11.3355	10.5677	12.0326	12.4865	12.593	11.7758	12.3184	11.019	12.6117	12.3374	11.4844	12.9325	12.89
P33176_K627	P33176	KINH	Kinesin-1 heavy chain (Conventional kinesin heavy chain) (Ubiquitous kinesin heavy chain) (UKHC)	1.2423	-2.04242	0.0234451	TRUE	-2.21043	0.0187534	TRUE	-0.824168	0.382035	TRUE	-0.606849	0.456571	TRUE	10.3702	NA	10.1255	10.1084	NA	9.90042	NA	NA	NA	8.49387	NA	NA	8.29383	NA	9.59926	9.0237	NA	10.1973	9.67943	9.23537	NA	9.86645
P50990_K235	P50990	TCPQ	T-complex protein 1 subunit theta (TCP-1-theta) (CCT-theta) (Chaperonin containing T-complex polypeptide 1 subunit 8) (Renal carcinoma antigen NY-REN-15)	1.2417	-0.274522	0.583622	TRUE	-1.01212	0.0390321	TRUE	-0.966139	0.174755	TRUE	-0.447871	0.458544	TRUE	NA	10.2925	10.709	10.6385	10.8829	NA	NA	NA	10.616	9.6438	NA	9.55814	9.78997	NA	9.25423	9.40757	NA	NA	10.307	NA	10.1809	9.65212
Q04837_K103	Q04837	SSBP	Single-stranded DNA-binding protein, mitochondrial (Mt-SSB) (MtSSB) (PWP1-interacting protein 17)	1.241	-1.0201	0.00234901	TRUE	0.0226527	0.959073	TRUE	0.0496395	0.955706	TRUE	-0.0375233	0.962672	TRUE	10.2004	8.99143	9.62708	10.1125	9.53462	9.76979	10.5399	10.3963	9.53654	10.7455	11.2801	11.0561	11.5221	10.6298	10.5808	9.71175	10.2897	9.82542	10.7135	10.4646	10.0627	9.89464
P78417_K152	P78417	GSTO1	Glutathione S-transferase omega-1 (GSTO-1) (EC 2.5.1.18) (Glutathione S-transferase omega 1-1) (GSTO 1-1) (Glutathione-dependent dehydroascorbate reductase) (EC 1.8.5.1) (Monomethylarsonic acid reductase) (MMA(V) reductase) (EC 1.20.4.2) (S-(Phenacyl)glutathione reductase) (SPG-R)	1.2404	1.32187	0.000891123	TRUE	0.910257	0.0235807	TRUE	0.189204	0.815888	TRUE	0.205571	0.749302	TRUE	9.20932	9.47034	9.58194	9.2843	8.60628	10.3515	12.8474	12.1706	11.998	NA	11.5208	11.4176	NA	11.0829	NA	10.3902	10.5349	9.95851	10.2261	10.9127	10.4779	10.5714
Q00325_K214	Q00325	S25A3	Solute carrier family 25 member 3 (Phosphate carrier protein, mitochondrial) (Phosphate transport protein) (PTP)	1.2389	-1.73852	0.0346089	TRUE	-0.423017	0.60517	TRUE	0.192789	0.914646	TRUE	-0.177629	0.909582	TRUE	11.4905	NA	10.8711	11.3323	NA	11.2795	8.56633	NA	NA	10.4397	NA	11.4353	10.946	11.1838	11.7112	11.6664	NA	11.9466	11.5054	11.4347	NA	11.246
P18583_K2055	P18583	SON	Protein SON (Bax antagonist selected in saccharomyces 1) (BASS1) (Negative regulatory element-binding protein) (NRE-binding protein) (Protein DBP-5) (SON3)	1.2378	1.50685	0.00034797	TRUE	1.60785	0.000206751	TRUE	0.571628	0.416415	TRUE	0.778041	0.144499	TRUE	9.41325	10.4006	10.1574	9.18541	9.2592	10.6591	11.1934	11.9823	10.6928	11.2757	11.8844	11.4949	11.4957	11.0598	10.3607	10.6233	11.1021	9.67347	9.94995	11.0536	10.2057	10.235
P07305_K52	P07305	H10	Histone H1.0 (Histone H1') (Histone H1(0)) [Cleaved into: Histone H1.0, N-terminally processed]	1.2378	-2.70125	0.000349472	TRUE	-2.37497	0.000884235	TRUE	-0.620458	0.594744	TRUE	-0.466365	0.712763	TRUE	11.2682	NA	11.1978	11.1824	NA	11.378	9.77075	11.249	NA	9.59835	10.6052	8.38488	11.3073	11.7728	11.8306	11.7854	11.2731	13.1447	11.9443	11.4404	NA	12.4953
O95816_K189	O95816	BAG2	BAG family molecular chaperone regulator 2 (BAG-2) (Bcl-2-associated athanogene 2)	1.2356	-1.40738	0.00095914	TRUE	-0.950495	0.0278077	TRUE	-0.633261	0.357122	TRUE	-0.603068	0.295878	TRUE	11.4984	11.1683	11.2449	11.8967	11.9633	10.7517	8.11387	9.29684	10.1031	9.98108	9.80512	10.3156	11.0166	10.8518	10.365	10.0725	10.0255	10.6077	10.4503	9.59809	10.3932	10.5887
Q9UHD8_K320	Q9UHD8	45178	Septin-9 (MLL septin-like fusion protein MSF-A) (MLL septin-like fusion protein) (Ovarian/Breast septin) (Ov/Br septin) (Septin D1)	1.2348	0.0495805	0.972224	TRUE	-0.25872	0.839273	TRUE	-0.405508	0.833865	TRUE	-0.463616	0.809714	TRUE	8.44239	NA	9.56407	NA	NA	8.9142	8.70704	NA	NA	9.16489	NA	8.04646	8.69296	NA	9.12669	8.85891	NA	8.65327	NA	7.48784	NA	9.94182
P23246_K703	P23246	SFPQ	Splicing factor, proline- and glutamine-rich (100 kDa DNA-pairing protein) (hPOMp100) (DNA-binding p52/p100 complex, 100 kDa subunit) (Polypyrimidine tract-binding protein-associated-splicing factor) (PSF) (PTB-associated-splicing factor)	1.2341	0.87604	0.0215106	TRUE	0.94447	0.00983205	TRUE	1.53572	0.0011922	TRUE	1.12363	0.0172543	TRUE	10.0736	NA	10.2294	9.43402	NA	10.5444	9.74598	10.1292	NA	10.518	9.50363	10.2258	10.1509	10.2579	11.2543	11.161	11.7865	11.1415	10.6267	10.8079	NA	10.6848
P52209_K316	P52209	6PGD	6-phosphogluconate dehydrogenase, decarboxylating (EC 1.1.1.44)	1.2331	-1.0231	0.00193889	TRUE	-2.20521	2.02498e-08	TRUE	-0.240836	0.68517	TRUE	-0.371764	0.427368	TRUE	11.7186	11.3168	12.3236	11.4319	11.6326	11.8179	12.2065	10.9621	10.9893	11.4074	9.82927	9.91537	10.5778	10.0815	11.7376	11.0764	11.2916	11.9291	11.2166	11.1855	11.5112	11.4441
P11182_K440	P11182	ODB2	Lipoamide acyltransferase component of branched-chain alpha-keto acid dehydrogenase complex, mitochondrial (EC 2.3.1.168) (52 kDa mitochondrial autoantigen of primary biliary cirrhosis) (Branched chain 2-oxo-acid dehydrogenase complex component E2) (BCOADC-E2) (Branched-chain alpha-keto acid dehydrogenase complex component E2) (BCKAD-E2) (BCKADE2) (Dihydrolipoamide acetyltransferase component of …	1.233	-0.00748461	0.991049	TRUE	-0.17458	0.699824	TRUE	-0.61464	0.341165	TRUE	-0.240816	0.689461	TRUE	9.44735	NA	9.71403	9.36165	NA	9.21205	9.73071	NA	NA	NA	NA	9.22356	NA	8.77299	NA	9.74895	NA	8.77552	9.01955	9.44157	NA	9.19934
P00387_K163	P00387	NB5R3	NADH-cytochrome b5 reductase 3 (B5R) (Cytochrome b5 reductase) (EC 1.6.2.2) (Diaphorase-1)	1.2325	0.664562	0.0270532	TRUE	0.777834	0.01186	TRUE	0.521444	0.266899	TRUE	0.727385	0.0562143	TRUE	11.7535	12.0438	12.3235	11.5843	11.7191	12.4365	14.0657	13.8927	13.6353	13.937	13.8129	13.9278	13.615	12.9676	12.3925	12.3603	13.0983	12.9061	13.4082	13.2642	13.2291	13.4402
P62987_K88	P62987	RL40	Ubiquitin-ribosomal protein eL40 fusion protein (CEP52) (Ubiquitin A-52 residue ribosomal protein fusion product 1) [Cleaved into: Ubiquitin; Large ribosomal subunit protein eL40 (60S ribosomal protein L40)]	1.2314	-1.57373	0.583036	TRUE	-1.36711	0.649348	TRUE	-0.541256	0.934364	TRUE	-0.521076	0.92666	TRUE	11.336	11.8629	11.8597	11.8095	11.7522	11.3808	9.46877	9.65864	NA	10.175	9.38105	NA	10.1039	9.81209	11.1697	10.4718	10.6931	11.671	11.8416	10.8032	11.3231	11.6091
P50552_K71	P50552	VASP	Vasodilator-stimulated phosphoprotein (VASP)	1.2297	-1.71666	0.00269683	TRUE	-2.52606	1.79224e-06	TRUE	-1.33138	0.00990223	TRUE	-1.53254	0.000324226	TRUE	10.8921	NA	9.56348	10.8581	10.6233	9.80225	NA	NA	NA	9.08251	NA	NA	8.51084	8.98745	9.34918	9.63594	NA	10.1436	10.0033	9.32237	9.55076	9.57127
P10809_K191	P10809	CH60	60 kDa heat shock protein, mitochondrial (EC 5.6.1.7) (60 kDa chaperonin) (Chaperonin 60) (CPN60) (Heat shock protein 60) (HSP-60) (Hsp60) (HuCHA60) (Mitochondrial matrix protein P1) (P60 lymphocyte protein)	1.2285	1.02907	0.00155317	TRUE	1.30035	0.00013297	TRUE	0.414344	0.440912	TRUE	0.296338	0.55507	TRUE	11.767	11.5584	11.4977	11.3118	11.477	11.7261	10.6795	11.9959	12.4529	12.7073	12.6604	13.1936	13.5237	12.8765	11.957	11.7943	11.7729	11.8418	11.6592	11.9032	11.9469	11.9664
P68104_K172	P68104	EF1A1	Elongation factor 1-alpha 1 (EF-1-alpha-1) (EC 3.6.5.-) (Elongation factor Tu) (EF-Tu) (Eukaryotic elongation factor 1 A-1) (eEF1A-1) (Leukocyte receptor cluster member 7)	1.2282	1.16506	0.000744016	TRUE	1.4373	6.75599e-05	TRUE	0.572306	0.287786	TRUE	0.64403	0.146207	TRUE	9.60144	10.2505	10.3163	10.428	10.621	10.4416	10.7458	10.8128	10.2792	11.6739	11.2293	11.5304	11.4992	11.5283	10.8672	10.415	10.881	10.981	11.2073	11.5757	10.6753	10.4567
Q9P2R7_K426	Q9P2R7	SUCB1	Succinate--CoA ligase [ADP-forming] subunit beta, mitochondrial (EC 6.2.1.5) (ATP-specific succinyl-CoA synthetase subunit beta) (A-SCS) (Succinyl-CoA synthetase beta-A chain) (SCS-betaA)	1.2282	0.994258	0.00192826	TRUE	0.621447	0.0578583	TRUE	0.379632	0.481187	TRUE	0.227925	0.662795	TRUE	10.6371	10.1579	10.3302	10.2953	10.0302	11.098	12.3237	12.1972	11.856	11.5649	12.3853	12.1061	11.6562	10.7338	10.8348	11.3339	12.0754	10.5793	11.615	11.4092	11.2929	11.1677
P35659_K87	P35659	DEK	Protein DEK	1.2278	-1.96642	0.0516752	TRUE	-1.72229	0.0380292	TRUE	-0.592523	0.686545	TRUE	-0.487416	0.732422	TRUE	11.8659	11.1354	11.4231	11.8459	11.8399	10.8313	NA	9.52192	10.1683	NA	8.63128	10.1967	10.8025	10.5826	10.8776	10.7919	10.2936	11.2293	11.0777	10.0685	10.8523	11.7131
P46977_K440	P46977	STT3A	Dolichyl-diphosphooligosaccharide--protein glycosyltransferase subunit STT3A (Oligosaccharyl transferase subunit STT3A) (STT3-A) (EC 2.4.99.18) (B5) (Integral membrane protein 1) (Transmembrane protein TMC)	1.2274	-0.719168	0.0827571	TRUE	-1.05822	0.0126261	TRUE	-0.901295	0.138515	TRUE	-0.496876	0.414073	TRUE	10.5603	11.368	11.6109	10.8358	10.8488	10.7208	10.2437	10.6573	11.0728	10.4107	9.79852	10.1818	11.6633	10.4338	10.347	8.69507	10.7113	10.7871	11.0077	10.1778	10.7763	11.3836
P07954_K61	P07954	FUMH	Fumarate hydratase, mitochondrial (Fumarase) (HsFH) (EC 4.2.1.2)	1.2251	-0.0961652	0.840921	TRUE	0.312009	0.407525	TRUE	0.432026	0.458765	TRUE	0.40717	0.450974	TRUE	10.422	NA	10.8809	10.1995	NA	10.8246	11.3804	11.0269	NA	10.9458	12.0658	11.5929	11.1009	11.2214	11.1048	10.9111	11.8092	11.0652	10.8272	11.2939	NA	10.8901
P82979_K10	P82979	SARNP	SAP domain-containing ribonucleoprotein (Cytokine-induced protein of 29 kDa) (Nuclear protein Hcc-1) (Proliferation-associated cytokine-inducible protein CIP29)	1.2248	-2.78781	0.000575997	TRUE	-1.77113	0.0168746	TRUE	-1.08783	0.318075	TRUE	-0.653171	0.519158	TRUE	10.9217	11.0245	NA	NA	11.7315	10.5338	NA	8.34893	8.15645	NA	9.43302	NA	NA	9.92114	NA	NA	9.9592	10.4213	NA	10.7065	10.2394	NA
Q9P2E9_K1098	Q9P2E9	RRBP1	Ribosome-binding protein 1 (180 kDa ribosome receptor homolog) (RRp) (ES/130-related protein) (Ribosome receptor protein)	1.2243	0.280726	0.730102	TRUE	-0.541583	0.289788	TRUE	-0.248936	0.791336	TRUE	-0.127399	0.900087	TRUE	10.6185	NA	10.7827	11.1346	NA	10.0792	NA	NA	NA	9.83565	NA	9.62312	9.81201	8.2587	9.72784	10.1207	NA	10.7985	10.5049	9.41904	NA	10.0646
P08758_K70	P08758	ANXA5	Annexin A5 (Anchorin CII) (Annexin V) (Annexin-5) (Calphobindin I) (CPB-I) (Endonexin II) (Lipocortin V) (Placental anticoagulant protein 4) (PP4) (Placental anticoagulant protein I) (PAP-I) (Thromboplastin inhibitor) (Vascular anticoagulant-alpha) (VAC-alpha)	1.2243	0.437983	0.30476	TRUE	1.2749	0.00257916	TRUE	-0.315598	0.673536	TRUE	0.0824064	0.92666	TRUE	9.73307	10.3355	10.0785	9.85149	9.88119	11.3785	10.7509	10.8378	11.0322	11.2486	11.7604	11.5655	11.7151	11.8458	10.9113	9.32914	11.0137	11.0241	11.1496	11.7325	11.1625	10.5668
P52948_K1200	P52948	NUP98	Nuclear pore complex protein Nup98-Nup96 (EC 3.4.21.-) [Cleaved into: Nuclear pore complex protein Nup98 (98 kDa nucleoporin) (Nucleoporin Nup98) (Nup98); Nuclear pore complex protein Nup96 (96 kDa nucleoporin) (Nucleoporin Nup96) (Nup96)]	1.2242	0.241514	0.638845	TRUE	-0.317193	0.538407	TRUE	0.192003	0.828791	TRUE	-0.179269	0.836618	TRUE	9.21689	NA	8.48708	9.799	NA	9.29496	8.50598	9.1253	NA	9.04678	9.06923	7.00513	9.03339	NA	8.88944	8.89439	8.96993	9.16756	8.75293	9.03941	NA	8.24857
Q14980_K379	Q14980	NUMA1	Nuclear mitotic apparatus protein 1 (Nuclear matrix protein-22) (NMP-22) (Nuclear mitotic apparatus protein) (NuMA protein) (SP-H antigen)	1.2236	-0.465245	0.103243	TRUE	0.141536	0.615142	TRUE	0.286194	0.495281	TRUE	1.08141	0.000665366	TRUE	11.9974	NA	11.7223	12.162	NA	12.401	10.6844	NA	NA	11.5523	NA	11.9495	12.1723	11.7576	12.1807	12.0101	NA	12.3737	13.0843	12.6548	NA	12.8214
O60716_K710	O60716	CTND1	Catenin delta-1 (Cadherin-associated Src substrate) (CAS) (p120 catenin) (p120(ctn)) (p120(cas))	1.2232	0.0660527	0.891626	TRUE	0.33102	0.414829	TRUE	0.108909	0.906314	TRUE	0.240483	0.709865	TRUE	9.03014	8.45063	9.23108	8.89596	9.62844	9.42383	10.1171	9.76108	8.63637	9.3235	10.1905	9.98793	10.0893	8.60235	9.87136	10.2755	9.51573	9.68888	9.78139	9.58817	9.47537	9.83385
P22392_K26	P22392	NDKB	Nucleoside diphosphate kinase B (NDK B) (NDP kinase B) (EC 2.7.4.6) (C-myc purine-binding transcription factor PUF) (Histidine protein kinase NDKB) (EC 2.7.13.3) (nm23-H2)	1.2219	-3.45335	1.79353e-08	TRUE	-2.56007	1.37741e-05	TRUE	-0.868037	0.330434	TRUE	-0.952918	0.198373	TRUE	15.0424	13.8449	14.2692	14.8561	15.1076	13.7128	10.9305	12.6204	11.6301	12.252	12.2627	12.014	13.3195	13.875	13.321	13.4106	12.939	14.1554	13.703	13.0485	13.9143	14.0061
Q13200_K350	Q13200	PSMD2	26S proteasome non-ATPase regulatory subunit 2 (26S proteasome regulatory subunit RPN1) (26S proteasome regulatory subunit S2) (26S proteasome subunit p97) (Protein 55.11) (Tumor necrosis factor type 1 receptor-associated protein 2)	1.2218	-0.0760862	0.890057	TRUE	-0.844362	0.0995334	TRUE	-0.189241	0.857134	TRUE	-0.272493	0.67302	TRUE	10.2229	10.0783	8.95378	10.0045	10.5838	9.52607	10.4998	NA	8.82288	10.4175	NA	NA	9.47829	8.81163	9.21528	NA	NA	9.56055	8.99389	8.91643	9.81189	9.54989
O14745_K240	O14745	NHRF1	Na(+)/H(+) exchange regulatory cofactor NHE-RF1 (NHERF-1) (Ezrin-radixin-moesin-binding phosphoprotein 50) (EBP50) (Regulatory cofactor of Na(+)/H(+) exchanger) (Sodium-hydrogen exchanger regulatory factor 1) (Solute carrier family 9 isoform A3 regulatory factor 1)	1.2213	-2.29207	2.07002e-06	TRUE	-2.60454	3.79196e-07	TRUE	-1.14159	0.0681419	TRUE	-1.75048	0.000925102	TRUE	12.45	11.6208	12.2405	12.7497	12.6858	11.7314	10.2934	9.76105	10.8491	10.1212	9.64787	8.7674	10.2587	9.79261	12.2673	11.8576	11.4495	12.6935	11.1716	10.3778	10.8936	11.0958
Q9Y3B8_K173	Q9Y3B8	ORN	Oligoribonuclease, mitochondrial (EC 3.1.15.-) (RNA exonuclease 2 homolog) (Small fragment nuclease)	1.2207	0.910133	0.100904	TRUE	0.195177	0.67824	TRUE	-0.255747	0.73711	TRUE	-0.255585	0.674146	TRUE	8.61352	NA	8.95936	9.40749	NA	8.90517	10.2028	NA	NA	NA	NA	10.0993	NA	9.11686	NA	8.47305	NA	8.75459	9.2404	8.69807	NA	8.80704
Q05519_K459	Q05519	SRS11	Serine/arginine-rich splicing factor 11 (Arginine-rich 54 kDa nuclear protein) (p54) (Splicing factor, arginine/serine-rich 11)	1.2193	-1.45123	0.0363098	TRUE	-1.66744	0.000913232	TRUE	-0.35993	0.629329	TRUE	-0.957453	0.0743218	TRUE	11.0605	NA	9.86651	10.8696	10.9273	10.4675	NA	8.87254	NA	NA	8.09025	9.02468	8.80894	NA	10.1978	9.86616	9.41315	10.6304	9.56926	9.69084	8.9643	9.28159
Q15181_K228	Q15181	IPYR	Inorganic pyrophosphatase (EC 3.6.1.1) (Pyrophosphate phospho-hydrolase) (PPase)	1.219	-1.07376	0.00526047	TRUE	-1.39399	0.000550775	TRUE	-0.840028	0.136386	TRUE	-1.05565	0.0241824	TRUE	10.7316	10.8426	10.6207	11.6518	12.0668	10.4692	10.0398	9.96916	10.1835	10.8123	9.81843	9.63228	10.3564	11.0788	10.2538	10.4267	10.1399	10.4907	9.85168	10.115	10.4283	9.94406
Q16851_K69	Q16851	UGPA	UTP--glucose-1-phosphate uridylyltransferase (EC 2.7.7.9) (UDP-glucose pyrophosphorylase) (UDPGP) (UGPase)	1.2187	0.475989	0.0773913	TRUE	0.36333	0.163739	TRUE	0.000868237	0.998044	TRUE	0.0662788	0.908339	TRUE	11.3758	NA	11.642	11.445	NA	11.1385	12.2481	11.9537	NA	12.3396	11.6914	12.0257	12.2239	11.5537	12.0199	11.7567	11.6188	12.294	12.0955	12.1171	NA	12.2185
Q7Z2T5_K136	Q7Z2T5	TRM1L	TRMT1-like protein (EC 2.1.1.-)	1.2179	-0.881639	0.222443	TRUE	-0.245907	0.760773	TRUE	-0.181793	0.88351	TRUE	-0.406046	0.602917	TRUE	8.88391	9.48722	9.76883	NA	9.99065	8.24212	NA	NA	8.64669	NA	NA	NA	NA	8.23756	NA	9.45741	NA	8.17799	NA	7.64057	9.0232	9.29038
P35754_K20	P35754	GLRX1	Glutaredoxin-1 (Thioltransferase-1) (TTase-1)	1.2157	-0.626323	0.226824	TRUE	-0.423918	0.401252	TRUE	0.463957	0.56264	TRUE	0.475953	0.48435	TRUE	10.1696	10.1657	9.53998	10.426	10.2786	9.13998	NA	10.3226	10.1237	10.4999	10.0566	10.7448	9.7827	10.1904	10.6324	12.2905	10.3627	10.183	10.9943	10.849	10.8688	11.687
Q7LBR1_K12	Q7LBR1	CHM1B	Charged multivesicular body protein 1b (CHMP1.5) (Chromatin-modifying protein 1b) (CHMP1b) (Vacuolar protein sorting-associated protein 46-2) (Vps46-2) (hVps46-2)	1.2146	-1.28628	0.0572362	TRUE	-2.27213	0.000530166	TRUE	-0.0475781	0.977078	TRUE	-0.240988	0.833018	TRUE	12.3209	NA	12.2914	12.4118	NA	11.6239	10.7737	10.9978	NA	NA	10.6678	9.97046	NA	10.8664	NA	12.4888	12.3619	14.1511	13.0961	12.0901	NA	12.872
P30101_K82	P30101	PDIA3	Protein disulfide-isomerase A3 (EC 5.3.4.1) (58 kDa glucose-regulated protein) (58 kDa microsomal protein) (p58) (Disulfide isomerase ER-60) (Endoplasmic reticulum resident protein 57) (ER protein 57) (ERp57) (Endoplasmic reticulum resident protein 60) (ER protein 60) (ERp60)	1.2142	-1.82089	0.000123103	TRUE	-2.23467	9.19228e-06	TRUE	-0.817004	0.241412	TRUE	-0.66124	0.284247	TRUE	12.0085	10.6928	11.003	11.7031	11.6423	11.1495	8.35777	10.0759	9.75191	9.99028	9.70711	8.4473	9.87968	9.44066	11.2762	11.0407	10.1345	10.7816	11.7892	10.8812	11.1021	11.2954
Q99729_K91	Q99729	ROAA	Heterogeneous nuclear ribonucleoprotein A/B (hnRNP A/B) (APOBEC1-binding protein 1) (ABBP-1)	1.2136	0.521599	0.290983	TRUE	-0.478914	0.258364	TRUE	-0.197104	0.828791	TRUE	-0.0516251	0.955932	TRUE	10.3543	10.2205	10.5321	10.2318	10.6123	10.4052	NA	10.7118	NA	10.0125	9.43708	9.88383	10.1582	9.74356	10.1385	NA	8.98911	10.0225	10.3851	9.97213	10.1852	9.8266
Q9GZV4_K67	Q9GZV4	IF5A2	Eukaryotic translation initiation factor 5A-2 (eIF-5A-2) (eIF-5A2) (Eukaryotic initiation factor 5A isoform 2)	1.2133	-1.41653	3.16926e-05	FALSE	-1.8124	6.51667e-07	FALSE	-0.522157	0.218522	FALSE	-0.0446404	0.941646	FALSE	11.2767	10.353	11.3088	11.3401	11.4248	10.9772	10.2265	9.24287	9.52562	9.81857	9.84764	8.47847	10.0471	8.86711	10.3964	10.5668	10.2612	11.1769	11.1616	10.7094	11.3714	11.0462
Q8IZ83_K114	Q8IZ83	A16A1	Aldehyde dehydrogenase family 16 member A1	1.213	-1.14126	0.0267499	TRUE	-0.550349	0.208366	TRUE	-0.381492	0.594274	TRUE	0.137128	0.868575	TRUE	10.1027	9.4485	10.1308	9.8607	10.4845	9.48907	NA	8.70725	NA	7.59039	8.63206	9.44378	8.96266	9.61725	8.61659	8.16285	9.96361	9.53077	9.18162	9.21246	10.2716	9.30118
Q96DE0_K113	Q96DE0	NUD16	U8 snoRNA-decapping enzyme (EC 3.6.1.62) (IDP phosphatase) (IDPase) (EC 3.6.1.64) (Inosine diphosphate phosphatase) (Nucleoside diphosphate-linked moiety X motif 16) (Nudix motif 16) (Nudix hydrolase 16) (U8 snoRNA-binding protein H29K) (m7GpppN-mRNA hydrolase)	1.2128	-0.119389	0.877371	TRUE	-0.378489	0.391613	TRUE	-0.567191	0.404135	TRUE	-0.365065	0.594635	TRUE	9.75923	NA	9.9384	9.6712	NA	9.14822	NA	NA	NA	9.65363	9.76331	9.39424	9.4927	8.74469	9.34706	9.60791	8.56323	9.62098	9.57003	9.16326	NA	10.0987
P31040_K179	P31040	SDHA	Succinate dehydrogenase [ubiquinone] flavoprotein subunit, mitochondrial (EC 1.3.5.1) (Flavoprotein subunit of complex II) (Fp)	1.2104	-0.917129	0.0179787	TRUE	-0.96303	0.00637503	TRUE	-0.557242	0.282699	TRUE	-0.449986	0.327395	TRUE	11.4494	NA	11.3142	11.5965	NA	10.8765	10.8617	NA	NA	11.1062	NA	10.1677	10.9708	10.136	10.9275	9.83228	NA	10.5028	10.9644	10.5313	NA	10.8039
P31939_K389	P31939	PUR9	Bifunctional purine biosynthesis protein ATIC (AICAR transformylase/inosine monophosphate cyclohydrolase) (ATIC) [Cleaved into: Bifunctional purine biosynthesis protein ATIC, N-terminally processed] [Includes: Phosphoribosylaminoimidazolecarboxamide formyltransferase (EC 2.1.2.3) (5-aminoimidazole-4-carboxamide ribonucleotide formyltransferase) (AICAR formyltransferase) (AICAR transformylase); In…	1.2089	-1.36907	0.00144604	TRUE	-1.21703	0.0050638	TRUE	-0.247324	0.750433	TRUE	-0.542002	0.302296	TRUE	12.2587	11.0501	11.4746	12.7755	12.114	10.681	9.7036	NA	10.2826	10.5568	NA	10.3086	10.4594	10.5223	11.4166	11.4103	NA	10.6882	11.165	10.6226	11.5077	10.9015
P26639_K583	P26639	SYTC	Threonine--tRNA ligase 1, cytoplasmic (EC 6.1.1.3) (Threonyl-tRNA synthetase) (ThrRS) (Threonyl-tRNA synthetase 1)	1.2068	-1.99651	0.000107376	TRUE	-1.30636	0.00274445	TRUE	-0.684505	0.270937	TRUE	-0.281808	0.668529	TRUE	11.2682	NA	10.7959	10.9098	NA	10.8456	8.99318	NA	NA	9.41865	NA	9.73183	10.3777	10.0361	10.0249	9.34593	NA	10.5102	10.4562	10.2733	NA	10.6148
O00299_K166	O00299	CLIC1	Chloride intracellular channel protein 1 (Chloride channel ABP) (Nuclear chloride ion channel 27) (NCC27) (Regulatory nuclear chloride ion channel protein) (hRNCC)	1.2063	-1.1293	0.0107565	TRUE	-0.665599	0.149789	TRUE	-0.2683	0.748068	TRUE	0.187251	0.819595	TRUE	10.0934	9.43368	9.74997	10.6552	10.1429	10.256	10.638	10.6278	8.95158	10.3466	9.90581	9.63823	11.6228	11.113	10.4969	10.1692	10.4513	11.6107	11.3969	10.472	11.4192	11.0397
Q9HAF1_K69_K74	Q9HAF1	EAF6	Chromatin modification-related protein MEAF6 (MYST/Esa1-associated factor 6) (Esa1-associated factor 6 homolog) (Protein EAF6 homolog) (hEAF6) (Sarcoma antigen NY-SAR-91)	1.2061	-1.00503	0.229081	FALSE	-1.29891	0.130123	FALSE	1.38769	0.206539	FALSE	0.959286	0.431793	FALSE	NA	11.3992	10.8622	NA	9.75005	NA	NA	9.33026	9.00293	10.6633	10.0927	7.196	10.8261	NA	11.8687	11.9726	12.3333	NA	NA	NA	11.8321	11.4275
P34897_K95	P34897	GLYM	Serine hydroxymethyltransferase, mitochondrial (SHMT) (EC 2.1.2.1) (Glycine hydroxymethyltransferase) (Serine methylase)	1.2061	-1.72647	2.22556e-06	TRUE	-1.85366	1.21785e-06	TRUE	-0.574155	0.276369	TRUE	-0.869966	0.0325126	TRUE	11.5007	10.6532	11.2291	11.6201	11.0609	10.8708	9.32816	9.86502	8.36513	10.5368	9.42031	9.71841	10.212	10.4543	10.4942	10.5557	9.89147	10.3659	10.019	10.1016	10.154	10.0582
P12955_K120	P12955	PEPD	Xaa-Pro dipeptidase (X-Pro dipeptidase) (EC 3.4.13.9) (Imidodipeptidase) (Peptidase D) (Proline dipeptidase) (Prolidase)	1.2055	-0.317551	0.533578	TRUE	0.632953	0.204594	TRUE	0.804531	0.281528	TRUE	0.858162	0.110295	TRUE	9.36691	8.02509	NA	8.14027	8.97833	8.38991	NA	NA	8.62392	10.2019	NA	NA	9.46437	9.70087	9.08431	NA	NA	9.68535	9.61613	9.61863	9.3878	NA
P09622_K420	P09622	DLDH	Dihydrolipoyl dehydrogenase, mitochondrial (EC 1.8.1.4) (Dihydrolipoamide dehydrogenase) (Glycine cleavage system L protein)	1.2051	0.546767	0.116532	TRUE	0.74947	0.0198536	TRUE	0.619621	0.184091	TRUE	0.652316	0.101219	TRUE	9.73575	NA	10.4774	10.0508	NA	10.7958	10.4448	NA	NA	10.8714	NA	11.5268	11.1649	10.4804	11.1773	11.0744	NA	10.9352	10.8027	11.3953	NA	10.6876
P07814_K497	P07814	SYEP	Bifunctional glutamate/proline--tRNA ligase (Bifunctional aminoacyl-tRNA synthetase) (Cell proliferation-inducing gene 32 protein) (Glutamatyl-prolyl-tRNA synthetase) [Includes: Glutamate--tRNA ligase (EC 6.1.1.17) (Glutamyl-tRNA synthetase) (GluRS); Proline--tRNA ligase (EC 6.1.1.15) (Prolyl-tRNA synthetase)]	1.2046	-0.882141	0.0190793	TRUE	0.0935693	0.843836	TRUE	0.521434	0.410012	TRUE	0.425581	0.436746	TRUE	10.7527	10.8854	10.8312	10.3341	11.104	11.5516	9.96815	11.153	9.32138	9.25559	11.2382	11.6139	10.9314	10.8127	11.0916	11.4404	11.6613	11.1217	11.7007	11.9843	10.9522	10.9103
Q9UHR4_K106	Q9UHR4	BI2L1	Brain-specific angiogenesis inhibitor 1-associated protein 2-like protein 1 (BAI1-associated protein 2-like protein 1) (Insulin receptor tyrosine kinase substrate)	1.2039	-0.44771	0.211538	TRUE	0.379995	0.314589	TRUE	0.153649	0.836932	TRUE	0.208341	0.732299	TRUE	12.0259	11.9335	12.4458	12.4486	12.6189	12.7829	11.9758	12.258	12.2205	11.5338	12.6357	13.2513	13.3145	13.2429	12.8097	12.3889	12.6727	13.1667	12.7189	12.629	12.8982	12.8532
O75643_K368	O75643	U520	U5 small nuclear ribonucleoprotein 200 kDa helicase (EC 3.6.4.13) (Activating signal cointegrator 1 complex subunit 3-like 1) (BRR2 homolog) (U5 snRNP-specific 200 kDa protein) (U5-200KD)	1.2038	-1.04799	0.00271986	TRUE	-1.18974	0.00041482	TRUE	-0.180733	0.755706	TRUE	-0.30119	0.553544	TRUE	11.4467	NA	10.6983	11.2208	NA	10.374	9.65926	9.88748	NA	9.80467	9.26406	9.59978	9.76974	9.81064	10.6221	10.5398	9.53333	10.4146	10.3169	9.8165	NA	10.6626
P55209_K194	P55209	NP1L1	Nucleosome assembly protein 1-like 1 (NAP-1-related protein) (hNRP)	1.2035	-0.680658	0.119497	TRUE	-0.562948	0.219463	TRUE	-0.542055	0.456501	TRUE	-0.0900245	0.922859	TRUE	12.7563	11.8455	13.0636	12.977	12.5351	12.3275	11.7735	11.656	10.6586	12.0728	11.6265	11.5135	12.9774	12.1259	11.6562	10.9742	11.3262	12.3065	12.1137	11.3443	12.0243	12.6244
P50454_K380	P50454	SERPH	Serpin H1 (47 kDa heat shock protein) (Arsenic-transactivated protein 3) (AsTP3) (Cell proliferation-inducing gene 14 protein) (Collagen-binding protein) (Colligin) (Rheumatoid arthritis-related antigen RA-A47)	1.2035	-0.937542	0.0457198	TRUE	-1.08095	0.0262948	TRUE	-0.874917	0.223179	TRUE	-1.39294	0.00821458	TRUE	10.9424	9.924	10.3838	11.0282	11.2364	10.3305	9.99705	10.0372	8.39338	NA	10.0066	9.34158	NA	9.41685	NA	9.09009	10.1013	10.7937	9.23878	8.63211	9.31502	9.64694
Q14978_K310	Q14978	NOLC1	Nucleolar and coiled-body phosphoprotein 1 (140 kDa nucleolar phosphoprotein) (Nopp140) (Hepatitis C virus NS5A-transactivated protein 13) (HCV NS5A-transactivated protein 13) (Nucleolar 130 kDa protein) (Nucleolar phosphoprotein p130)	1.2034	-0.567222	0.397107	TRUE	-1.9489	0.00133799	TRUE	2.05481	0.00908263	TRUE	0.612998	0.486606	TRUE	10.7443	11.1504	10.996	10.0447	10.0473	10.735	7.47978	NA	8.87139	9.3758	7.89877	10.0851	7.9937	7.86692	13.1145	11.8429	12.3408	10.9082	11.7375	11.5523	10.1772	10.3489
Q9NZ01_K22	Q9NZ01	TECR	Very-long-chain enoyl-CoA reductase (EC 1.3.1.93) (Synaptic glycoprotein SC2) (Trans-2,3-enoyl-CoA reductase) (TER)	1.202	-2.58067	5.25098e-07	TRUE	-2.05992	3.53098e-05	TRUE	-0.70894	0.330532	TRUE	-0.595916	0.342228	TRUE	12.3636	11.8522	12.5327	12.8288	12.4227	12.1232	10.414	9.8532	9.69898	10.8769	9.63618	10.6693	10.7291	10.5553	12.062	12.0926	11.0375	11.5901	11.9694	11.411	12.0546	11.9985
P50990_K440	P50990	TCPQ	T-complex protein 1 subunit theta (TCP-1-theta) (CCT-theta) (Chaperonin containing T-complex polypeptide 1 subunit 8) (Renal carcinoma antigen NY-REN-15)	1.2013	-1.37589	9.85308e-05	TRUE	-1.05038	0.00269776	TRUE	-0.642304	0.210053	TRUE	-0.494924	0.285242	TRUE	13.8856	13.2587	13.3812	14.0566	14.0526	12.8063	11.4661	11.9363	12.2517	12.2244	12.059	12.2388	12.9272	13.117	12.7977	12.7327	12.0233	12.8641	12.9939	12.5606	13.1335	13.0936
Q92793_K1744	Q92793	CBP	CREB-binding protein (Histone lysine acetyltransferase CREBBP) (EC 2.3.1.48) (Protein-lysine acetyltransferase CREBBP) (EC 2.3.1.-)	1.1997	1.07601	0.0131227	FALSE	0.373038	0.38335	FALSE	-0.560796	0.303508	FALSE	-0.593337	0.26764	FALSE	9.70475	NA	10.4603	9.77335	NA	10.4271	10.7424	11.4207	NA	11.4454	10.6042	11.0054	10.1121	10.2175	9.73824	9.48983	9.91806	9.05775	9.67143	9.7568	NA	9.0906
P05387_K94	P05387	RLA2	Large ribosomal subunit protein P2 (60S acidic ribosomal protein P2) (Renal carcinoma antigen NY-REN-44)	1.1982	-0.0638531	0.941262	TRUE	-0.289737	0.607959	TRUE	-0.265355	0.75127	TRUE	-0.622413	0.319193	TRUE	10.4087	NA	9.95029	9.23116	NA	10.2095	NA	NA	NA	10.2379	NA	NA	9.70182	10.6322	8.78795	8.83431	NA	10.3552	9.31512	9.29949	NA	9.32019
Q02818_K99	Q02818	NUCB1	Nucleobindin-1 (CALNUC)	1.198	-0.803218	0.0963468	TRUE	0.266712	0.627608	TRUE	-0.0689008	0.956537	TRUE	0.984075	0.113264	TRUE	11.0415	10.4588	11.5703	10.8174	10.858	10.9403	10.4383	11.1816	9.61212	9.04296	10.4674	10.5224	11.9038	11.7107	11.1682	10.5867	10.953	12.7134	12.3455	11.6242	12.4245	12.4389
P23528_K78	P23528	COF1	Cofilin-1 (18 kDa phosphoprotein) (p18) (Cofilin, non-muscle isoform)	1.1975	-1.97649	0.000308766	TRUE	-2.18737	0.00010536	TRUE	-1.25241	0.110323	TRUE	-1.82643	0.00491301	TRUE	12.7297	12.2268	11.9794	13.2676	13.208	11.2737	10.8815	10.2826	9.94287	8.69001	10.9142	10.5809	9.5693	10.3323	12.2078	12.0296	11.0157	11.8964	12.0795	10.8376	11.2362	11.2139
Q9NQW7_K287	Q9NQW7	XPP1	Xaa-Pro aminopeptidase 1 (EC 3.4.11.9) (Aminoacylproline aminopeptidase) (Cytosolic aminopeptidase P) (Soluble aminopeptidase P) (sAmp) (X-Pro aminopeptidase 1) (X-prolyl aminopeptidase 1, soluble)	1.1958	1.18097	0.00309203	TRUE	1.16395	0.00446832	TRUE	0.487741	0.470224	TRUE	1.08752	0.0266985	TRUE	10.1462	10.6058	9.86906	9.1951	10.1883	11.107	13.1579	12.5478	12.43	12.2821	12.2848	12.2548	11.3676	11.2926	11.166	10.7356	11.4992	10.7769	11.9651	11.9273	11.3791	11.4249
P02647_K131	P02647	APOA1	Apolipoprotein A-I (Apo-AI) (ApoA-I) (Apolipoprotein A1) [Cleaved into: Proapolipoprotein A-I (ProapoA-I); Truncated apolipoprotein A-I (Apolipoprotein A-I(1-242))]	1.195	-0.234798	0.64421	TRUE	-0.992946	0.0350011	TRUE	-0.0607492	0.961427	TRUE	-0.647393	0.268727	TRUE	9.52913	9.72746	8.88676	9.81519	10.1958	9.19526	10.2492	NA	10.3829	10.3059	NA	8.3289	8.75183	9.22439	11.5532	11.6715	NA	10.5559	10.1732	10.335	10.7285	10.7854
P38646_K646	P38646	GRP75	Stress-70 protein, mitochondrial (75 kDa glucose-regulated protein) (GRP-75) (Heat shock 70 kDa protein 9) (Mortalin) (MOT) (Peptide-binding protein 74) (PBP74)	1.1927	-0.0204027	0.973864	TRUE	0.111099	0.818571	TRUE	0.286149	0.734612	TRUE	0.412132	0.425272	TRUE	8.87609	8.88933	8.86811	8.55254	8.76863	9.91026	NA	NA	8.70777	9.0446	NA	9.79949	10.2967	9.33601	9.61269	NA	NA	9.65284	8.92445	10.1521	10.1827	8.91677
Q15436_K185	Q15436	SC23A	Protein transport protein Sec23A (hSec23A) (SEC23-related protein A)	1.1921	-0.219959	0.621857	TRUE	-0.57154	0.120044	TRUE	-0.455043	0.438571	TRUE	-0.24071	0.678331	TRUE	8.99976	NA	9.45725	9.81882	NA	9.04314	NA	8.6195	NA	9.52816	8.36872	NA	8.54117	8.95898	9.22915	NA	8.85414	8.73589	8.80455	9.12396	NA	9.65482
P23526_K412	P23526	SAHH	Adenosylhomocysteinase (AdoHcyase) (EC 3.13.2.1) (S-adenosyl-L-homocysteine hydrolase)	1.1915	-0.843223	0.0375506	TRUE	-1.22092	0.00382802	TRUE	-0.4506	0.512469	TRUE	-0.57691	0.304499	TRUE	10.6747	10.0843	10.9978	11.0472	10.9742	9.68669	9.87184	8.62154	10.5385	9.97249	9.01352	10.0839	9.54752	10.2377	9.94432	9.78212	9.73188	9.95985	9.71881	9.1398	9.98981	10.096
P30101_K214	P30101	PDIA3	Protein disulfide-isomerase A3 (EC 5.3.4.1) (58 kDa glucose-regulated protein) (58 kDa microsomal protein) (p58) (Disulfide isomerase ER-60) (Endoplasmic reticulum resident protein 57) (ER protein 57) (ERp57) (Endoplasmic reticulum resident protein 60) (ER protein 60) (ERp60)	1.1907	-0.241747	0.565183	TRUE	0.634628	0.0772672	TRUE	0.077494	0.927309	TRUE	0.211957	0.727977	TRUE	10.9777	NA	11.0566	10.7374	NA	11.2451	10.4873	NA	NA	10.9809	NA	11.6657	11.6954	12.1185	10.9433	11.2126	NA	11.7179	11.7231	11.5988	NA	11.9761
P78527_K3631	P78527	PRKDC	DNA-dependent protein kinase catalytic subunit (DNA-PK catalytic subunit) (DNA-PKcs) (EC 2.7.11.1) (DNPK1) (p460)	1.1903	1.15678	1.73757e-05	TRUE	1.27347	6.13715e-06	TRUE	0.604459	0.0941633	TRUE	0.535399	0.0840675	TRUE	10.4174	11.5725	11.4627	10.8954	11.4687	10.7911	13.2254	12.1546	12.4089	12.8409	12.3838	13.1867	12.6192	12.5773	11.7743	12.067	11.599	11.4114	11.5177	11.8792	11.8656	11.8681
P62249_K26	P62249	RS16	Small ribosomal subunit protein uS9 (40S ribosomal protein S16)	1.1894	-1.38546	0.0205307	TRUE	-1.99283	0.0128044	TRUE	-0.792307	0.332274	TRUE	-0.596774	0.339926	TRUE	11.5766	9.26416	10.1856	10.1025	10.5424	NA	NA	8.37235	NA	8.33316	NA	NA	8.19665	NA	9.16746	NA	8.53933	10.7149	9.26566	9.81342	9.13175	9.29289
P40925_K118	P40925	MDHC	Malate dehydrogenase, cytoplasmic (EC 1.1.1.37) (Aromatic alpha-keto acid reductase) (KAR) (EC 1.1.1.96) (Cytosolic malate dehydrogenase)	1.1879	0.186502	0.618811	TRUE	0.599325	0.117572	TRUE	0.528391	0.388057	TRUE	0.317829	0.574614	TRUE	NA	9.66992	9.56463	9.30986	10.0937	NA	11.5648	11.4661	11.5657	12.0673	11.1477	11.451	12.0287	NA	10.8731	10.3977	11.082	NA	10.9583	NA	10.7193	10.8186
P50502_K186	P50502	F10A1	Hsc70-interacting protein (Hip) (Aging-associated protein 2) (Progesterone receptor-associated p48 protein) (Protein FAM10A1) (Putative tumor suppressor ST13) (Renal carcinoma antigen NY-REN-33) (Suppression of tumorigenicity 13 protein)	1.1877	-0.454241	0.478223	TRUE	-1.06514	0.0626309	TRUE	-0.571524	0.542936	TRUE	-1.01067	0.198878	TRUE	11.6926	NA	11.2723	11.9408	NA	10.6851	11.0032	10.6691	NA	10.2998	10.3975	10.8833	10.2807	9.79984	9.89825	11.3566	10.2913	10.5418	10.3027	9.7701	NA	10.9427
Q01082_K1312	Q01082	SPTB2	Spectrin beta chain, non-erythrocytic 1 (Beta-II spectrin) (Fodrin beta chain) (Spectrin, non-erythroid beta chain 1)	1.1856	-0.624929	0.175209	TRUE	-0.657405	0.166785	TRUE	-0.538817	0.48155	TRUE	0.0822124	0.935408	TRUE	11.2746	10.669	11.2742	10.9198	10.7227	10.372	11.2155	11.0467	10.2165	10.9942	10.6783	10.1597	12.1472	11.3954	11.3543	11.3555	11.1369	12.6439	11.5067	11.2083	11.9162	12.2045
P18621_K167	P18621	RL17	Large ribosomal subunit protein uL22 (60S ribosomal protein L17) (60S ribosomal protein L23) (PD-1)	1.1856	-2.10363	0.025252	TRUE	-1.3487	0.0266011	TRUE	-0.320865	0.797083	TRUE	-0.583482	0.542814	TRUE	11.0399	NA	11.9485	10.4694	NA	12.4413	NA	NA	NA	9.01688	8.49083	9.45282	10.9864	10.5387	9.90435	NA	10.2901	11.3154	10.751	10.0272	NA	10.6713
P09622_K410	P09622	DLDH	Dihydrolipoyl dehydrogenase, mitochondrial (EC 1.8.1.4) (Dihydrolipoamide dehydrogenase) (Glycine cleavage system L protein)	1.1853	-0.125172	0.637188	TRUE	0.728286	0.00300275	TRUE	0.199663	0.633251	TRUE	0.515357	0.0901197	TRUE	10.0473	10.0453	9.64823	9.78707	10.0194	9.55939	9.35062	9.42976	10.3948	9.1088	10.702	10.741	10.9264	10.108	10.0818	10.4784	10.3021	10.0399	10.4457	10.4175	10.2831	10.5025
Q9NR30_K668	Q9NR30	DDX21	Nucleolar RNA helicase 2 (EC 3.6.4.13) (DEAD box protein 21) (Gu-alpha) (Nucleolar RNA helicase Gu) (Nucleolar RNA helicase II) (RH II/Gu)	1.1834	0.314907	0.515539	TRUE	-0.167221	0.719041	TRUE	0.168141	0.841196	TRUE	0.124248	0.88184	TRUE	10.6246	NA	10.5291	10.1559	NA	10.3238	9.39483	NA	NA	10.5431	NA	8.99085	9.91231	10.4665	9.91404	9.81611	NA	9.7093	9.74813	9.95632	NA	10.4316
P10809_K31	P10809	CH60	60 kDa heat shock protein, mitochondrial (EC 5.6.1.7) (60 kDa chaperonin) (Chaperonin 60) (CPN60) (Heat shock protein 60) (HSP-60) (Hsp60) (HuCHA60) (Mitochondrial matrix protein P1) (P60 lymphocyte protein)	1.1812	-1.31296	5.97479e-05	TRUE	-1.31802	2.2446e-05	TRUE	-0.853735	0.0297615	TRUE	-0.948474	0.0054258	TRUE	11.2906	10.9229	11.2308	11.4837	11.4363	10.7752	NA	10.3162	8.84396	8.91481	10.3448	10.0983	9.87595	10.2024	10.4622	9.36066	10.5446	10.6668	10.0098	10.2214	10.4551	10.2921
Q13813_K1485	Q13813	SPTN1	Spectrin alpha chain, non-erythrocytic 1 (Alpha-II spectrin) (Fodrin alpha chain) (Spectrin, non-erythroid alpha subunit)	1.1802	-1.02008	0.0647711	TRUE	-0.626019	0.2887	TRUE	-0.0960748	0.944561	TRUE	-0.156768	0.894045	TRUE	11.8174	11.1807	11.7804	11.9416	12.3538	11.646	11.6444	10.9451	10.3337	11.2025	10.6134	12.2774	11.9724	12.1963	12.2442	12.5868	11.7155	13.0845	12.5229	11.5796	12.5826	12.6586
P54886_K347	P54886	P5CS	Delta-1-pyrroline-5-carboxylate synthase (P5CS) (Aldehyde dehydrogenase family 18 member A1) [Includes: Glutamate 5-kinase (GK) (EC 2.7.2.11) (Gamma-glutamyl kinase); Gamma-glutamyl phosphate reductase (GPR) (EC 1.2.1.41) (Glutamate-5-semialdehyde dehydrogenase) (Glutamyl-gamma-semialdehyde dehydrogenase)]	1.1801	-1.01147	0.0531575	TRUE	-0.18971	0.737785	TRUE	0.4383	0.595374	TRUE	0.346184	0.697935	TRUE	11.3424	NA	11.8761	11.352	NA	11.8812	10.7971	10.7032	NA	10.0744	11.7605	12.1375	11.366	10.9996	11.7319	11.5759	11.9405	11.8926	11.4982	12.1904	NA	12.0068
Q9Y3T9_K168	Q9Y3T9	NOC2L	Nucleolar complex protein 2 homolog (Protein NOC2 homolog) (NOC2-like protein) (Novel INHAT repressor)	1.1782	0.524487	0.159732	TRUE	0.0122174	0.978123	TRUE	0.919351	0.0607072	TRUE	0.726484	0.169066	TRUE	11.0255	NA	10.3767	NA	NA	10.6365	11.1864	11.4654	NA	11.4564	11.4615	11.1377	11.3808	11.6688	10.8282	11.9182	11.6133	11.153	NA	11.7667	NA	10.993
P62807_K21_K24	P62807	H2B1C	Histone H2B type 1-C/E/F/G/I (Histone H2B.1 A) (Histone H2B.a) (H2B/a) (Histone H2B.g) (H2B/g) (Histone H2B.h) (H2B/h) (Histone H2B.k) (H2B/k) (Histone H2B.l) (H2B/l)	1.1777	-1.73165	0.00566996	FALSE	-2.74099	3.63317e-06	FALSE	-0.601853	0.398115	FALSE	-2.17043	0.000790888	FALSE	11.8032	NA	12.3401	11.266	NA	12.9283	10.462	NA	NA	10.2435	8.63271	9.60972	9.91897	9.21232	11.8611	11.5309	11.8711	10.6671	9.99744	10.447	NA	9.29756
O14579_K65	O14579	COPE	Coatomer subunit epsilon (Epsilon-coat protein) (Epsilon-COP)	1.1766	-0.450857	0.284152	TRUE	-0.753296	0.0430366	TRUE	-0.415891	0.487051	TRUE	-0.0578362	0.942546	TRUE	9.55625	NA	9.57376	9.30704	NA	9.56397	9.89225	9.1097	NA	NA	8.85419	8.93181	NA	9.14711	NA	9.53116	8.47736	9.92713	9.6348	9.82063	NA	10.179
P25205_K748	P25205	MCM3	DNA replication licensing factor MCM3 (EC 3.6.4.12) (DNA polymerase alpha holoenzyme-associated protein P1) (P1-MCM3) (RLF subunit beta) (p102)	1.1761	0.784347	0.159401	TRUE	0.251937	0.690605	TRUE	-0.586416	0.588978	TRUE	-0.469465	0.542741	TRUE	10.1237	8.92106	9.77532	10.5903	10.2862	9.00268	9.62787	NA	9.17712	10.6079	NA	8.90275	9.58447	9.81081	9.02662	NA	NA	7.95105	8.85669	7.91462	8.43647	9.04223
P0DMV9_K246	P0DMV9	HS71B	Heat shock 70 kDa protein 1B (Heat shock 70 kDa protein 2) (HSP70-2) (HSP70.2)	1.1748	-0.393797	0.0922639	FALSE	0.0857272	0.770494	FALSE	0.713155	0.0144482	FALSE	0.321323	0.281438	FALSE	10.2636	9.60082	9.97711	10.4848	10.168	9.8918	10.0749	9.83814	9.90222	8.867	9.88165	9.8617	10.5242	10.3328	10.6699	10.3967	10.9723	11.0711	10.1612	10.4051	10.3809	10.5955
P30044_K116	P30044	PRDX5	Peroxiredoxin-5, mitochondrial (EC 1.11.1.24) (Alu corepressor 1) (Antioxidant enzyme B166) (AOEB166) (Liver tissue 2D-page spot 71B) (PLP) (Peroxiredoxin V) (Prx-V) (Peroxisomal antioxidant enzyme) (TPx type VI) (Thioredoxin peroxidase PMP20) (Thioredoxin-dependent peroxiredoxin 5)	1.1735	0.363384	0.397745	TRUE	0.339552	0.4058	TRUE	-0.0839098	0.927654	TRUE	0.822986	0.0733834	TRUE	10.5337	10.1439	11.1687	10.913	10.2554	10.6975	10.1612	10.7153	NA	10.0818	10.9822	9.96379	10.7682	10.5401	10.7737	10.7601	11.2019	12.2162	12.6591	12.2734	11.6983	12.2745
P10809_K87	P10809	CH60	60 kDa heat shock protein, mitochondrial (EC 5.6.1.7) (60 kDa chaperonin) (Chaperonin 60) (CPN60) (Heat shock protein 60) (HSP-60) (Hsp60) (HuCHA60) (Mitochondrial matrix protein P1) (P60 lymphocyte protein)	1.1718	-0.824267	0.0626008	TRUE	0.0228558	0.969734	TRUE	0.439578	0.565779	TRUE	0.107974	0.909582	TRUE	11.3767	10.7964	11.4595	11.2428	11.0516	11.6601	10.9722	9.24199	10.1771	8.49748	11.5935	12.4125	11.0656	10.6593	11.5149	11.0716	11.8705	11.5965	11.7925	11.6295	10.7302	11.5427
O75794_K168	O75794	CD123	Cell division cycle protein 123 homolog (Protein D123) (HT-1080) (PZ32)	1.1709	0.159817	0.804208	TRUE	-0.40353	0.388073	TRUE	-0.177171	0.845339	TRUE	-0.514124	0.449869	TRUE	10.6453	NA	9.4968	10.8293	NA	10.1868	NA	9.9631	NA	10.638	10.1762	9.72616	9.88628	9.70417	10.2707	9.78865	9.39664	9.51329	9.66599	9.59587	NA	9.40729
P12081_K443	P12081	HARS1	Histidine--tRNA ligase, cytoplasmic (EC 6.1.1.21) (Histidyl-tRNA synthetase) (HisRS)	1.1694	-1.08004	3.72131e-05	TRUE	-0.177599	0.430249	TRUE	-0.11256	0.782479	TRUE	-0.038109	0.934318	TRUE	12.8619	NA	12.5678	12.7622	NA	12.5384	12.302	NA	NA	11.7281	NA	13.4183	13.0669	12.7672	12.4452	12.1299	NA	12.397	12.6488	12.4768	NA	12.7527
Q71DI3_K57	Q71DI3	H32	Histone H3.2 (H3-clustered histone 13) (H3-clustered histone 14) (H3-clustered histone 15) (Histone H3/m) (Histone H3/o)	1.1686	-2.58151	0.00223486	TRUE	-1.56317	0.0422816	TRUE	-0.801713	0.53079	TRUE	-1.12501	0.271526	TRUE	11.3712	NA	10.9559	11.4265	NA	10.3429	7.00826	NA	NA	9.73421	NA	7.5607	10.3871	8.99652	10.5782	9.44037	NA	11.0042	10.2674	9.81876	NA	10.1953
Q9UNH7_K47	Q9UNH7	SNX6	Sorting nexin-6 (TRAF4-associated factor 2) [Cleaved into: Sorting nexin-6, N-terminally processed]	1.1684	-1.8972	0.000154098	TRUE	-2.20454	3.14371e-05	TRUE	-0.870265	0.221956	TRUE	-0.918424	0.0939135	TRUE	12.183	11.4707	12.0202	11.9592	12.0907	11.2899	8.97513	NA	10.8025	10.0792	NA	8.64279	9.95734	10.5311	11.3263	11.3226	NA	11.6038	11.1247	10.6119	11.8326	11.6714
Q9NZI8_K280	Q9NZI8	IF2B1	Insulin-like growth factor 2 mRNA-binding protein 1 (IGF2 mRNA-binding protein 1) (IMP-1) (IMP1) (Coding region determinant-binding protein) (CRD-BP) (IGF-II mRNA-binding protein 1) (VICKZ family member 1) (Zipcode-binding protein 1) (ZBP-1)	1.168	-0.195407	0.712534	TRUE	-0.81315	0.0873692	TRUE	-0.107365	0.924038	TRUE	-0.30416	0.701819	TRUE	12.7287	12.4987	NA	13.044	13.3182	12.184	NA	12.1735	11.189	11.6868	12.1996	NA	11.0788	11.781	12.101	NA	12.2704	12.2499	11.8796	11.6628	11.6361	NA
P05455_K360	P05455	LA	Lupus La protein (La autoantigen) (La ribonucleoprotein) (Sjoegren syndrome type B antigen) (SS-B)	1.1679	-2.96403	2.36124e-05	TRUE	-2.21914	0.00302366	TRUE	0.780931	0.444715	TRUE	-0.26983	0.811481	TRUE	NA	11.846	11.0813	10.8563	10.2988	NA	6.99635	9.74514	NA	8.43414	9.5276	NA	9.06277	NA	12.3305	11.9539	11.7409	NA	11.7112	NA	10.9121	11.0625
Q13813_K2098	Q13813	SPTN1	Spectrin alpha chain, non-erythrocytic 1 (Alpha-II spectrin) (Fodrin alpha chain) (Spectrin, non-erythroid alpha subunit)	1.1677	-0.145742	0.71805	TRUE	-0.038468	0.930891	TRUE	-0.0150393	0.986402	TRUE	0.29574	0.584784	TRUE	9.30785	8.74049	9.25818	10.3537	9.92178	9.59359	8.9661	9.96792	9.63726	9.83192	9.7713	9.9093	10.4874	9.84933	10.2554	9.46194	10.0222	10.8232	11.3155	10.1055	10.6855	10.1599
O60832_K80	O60832	DKC1	H/ACA ribonucleoprotein complex subunit DKC1 (EC 5.4.99.-) (CBF5 homolog) (Dyskerin) (Nopp140-associated protein of 57 kDa) (Nucleolar protein NAP57) (Nucleolar protein family A member 4) (snoRNP protein DKC1)	1.1676	-0.812944	0.0631744	TRUE	-0.468956	0.244271	TRUE	-0.538679	0.39636	TRUE	-0.910109	0.0590181	TRUE	10.0821	NA	10.6058	10.7219	NA	9.5529	9.45506	NA	NA	8.79622	NA	10.4537	9.2977	9.48766	9.10153	9.76275	NA	9.6675	9.79811	9.49587	NA	9.79884
Q9HAV7_K120	Q9HAV7	GRPE1	GrpE protein homolog 1, mitochondrial (HMGE) (Mt-GrpE#1)	1.167	0.171604	0.880893	TRUE	-0.175636	0.806116	TRUE	-0.0823426	0.963587	TRUE	0.224379	0.825529	TRUE	7.62199	8.5255	8.64788	NA	7.71957	8.78712	NA	NA	NA	9.14967	NA	9.46541	9.99007	8.82596	9.26369	NA	NA	7.85593	8.81973	9.06266	8.85943	8.63557
Q13813_K871	Q13813	SPTN1	Spectrin alpha chain, non-erythrocytic 1 (Alpha-II spectrin) (Fodrin alpha chain) (Spectrin, non-erythroid alpha subunit)	1.164	0.40395	0.308214	TRUE	0.0601733	0.891651	TRUE	-0.168795	0.815888	TRUE	0.309559	0.604245	TRUE	10.7378	NA	11.367	11.2524	NA	10.8744	11.9019	11.5158	NA	11.7597	11.5195	11.0458	12.4366	11.742	11.3479	11.3485	11.3229	12.2605	12.3257	11.6959	NA	12.2787
Q9Y2Q3_K71	Q9Y2Q3	GSTK1	Glutathione S-transferase kappa 1 (EC 2.5.1.18) (GST 13-13) (GST class-kappa) (GSTK1-1) (hGSTK1) (Glutathione S-transferase subunit 13)	1.1639	-0.752417	0.000727035	TRUE	0.0715713	0.770136	TRUE	-0.0963825	0.823718	TRUE	-0.432543	0.126698	TRUE	10.6176	NA	10.2715	10.5376	NA	10.3353	11.2324	11.2599	NA	10.5009	11.8342	11.1473	11.4532	11.0748	11.1896	11.0448	11.0245	11.0076	11.4145	11.2694	NA	11.2688
P53396_K331	P53396	ACLY	ATP-citrate synthase (EC 2.3.3.8) (ATP-citrate (pro-S-)-lyase) (ACL) (Citrate cleavage enzyme)	1.1636	#NAME?	NA	TRUE	-0.669604	0.400765	TRUE	-0.416905	0.726619	TRUE	-0.611731	0.482494	TRUE	10.8943	9.76219	10.5263	11.6901	11.3496	10.5243	NA	NA	NA	NA	NA	10.062	NA	10.3151	10.1519	9.82305	NA	10.4418	9.85914	9.26744	9.91691	10.4599
P05023_K508	P05023	AT1A1	Sodium/potassium-transporting ATPase subunit alpha-1 (Na(+)/K(+) ATPase alpha-1 subunit) (EC 7.2.2.13) (Sodium pump subunit alpha-1)	1.1633	0.115043	0.873613	TRUE	-0.36772	0.554626	TRUE	-0.420136	0.67875	TRUE	-1.01348	0.118927	TRUE	9.37049	NA	9.66329	9.18351	NA	9.02225	10.3591	NA	NA	9.55453	NA	NA	9.42019	8.29351	9.85014	NA	NA	8.84412	8.59817	8.87565	NA	9.82171
P99999_K87	P99999	CYC	Cytochrome c	1.1632	-0.179431	0.554518	TRUE	0.0970167	0.770136	TRUE	0.469063	0.279438	TRUE	0.426115	0.25642	TRUE	12.0658	12.1665	11.4965	11.933	11.7268	11.3077	12.1211	11.7284	12.399	12.3577	12.041	13.4322	12.5537	12.1606	12.651	11.9763	12.1033	12.7367	12.4448	12.193	13.1679	12.4492
P26641_K401	P26641	EF1G	Elongation factor 1-gamma (EF-1-gamma) (eEF-1B gamma)	1.1619	-1.08167	0.0330693	TRUE	-0.67871	0.205364	TRUE	-0.664631	0.431978	TRUE	-0.713638	0.312078	TRUE	11.5823	9.92327	11.0353	11.5593	11.32	10.9017	8.65342	9.69856	9.17662	9.7906	9.34579	10.5614	9.81659	11.0528	10.7178	10.2566	9.82566	9.34782	9.51828	10.1653	10.0345	10.2754
P08238_K347	P08238	HS90B	Heat shock protein HSP 90-beta (HSP 90) (Heat shock 84 kDa) (HSP 84) (HSP84)	1.1616	0.798729	0.0411466	TRUE	0.478191	0.249831	TRUE	-0.414682	0.536147	TRUE	-0.140501	0.844115	TRUE	11.9773	11.5983	12.255	11.9175	12.0133	11.6628	11.2589	NA	11.843	11.7003	NA	11.4099	11.7472	11.3762	11.4323	10.2177	NA	11.7413	11.6358	11.05	11.8265	11.9167
Q15067_K542	Q15067	ACOX1	Peroxisomal acyl-coenzyme A oxidase 1 (AOX) (EC 1.3.3.6) (Palmitoyl-CoA oxidase) (Peroxisomal fatty acyl-CoA oxidase) (Straight-chain acyl-CoA oxidase) (SCOX) [Cleaved into: Peroxisomal acyl-CoA oxidase 1, A chain; Peroxisomal acyl-CoA oxidase 1, B chain; Peroxisomal acyl-CoA oxidase 1, C chain]	1.1592	0.426918	0.581349	TRUE	0.90133	0.174905	TRUE	0.408482	0.727808	TRUE	0.754362	0.418067	TRUE	10.7814	NA	11.2446	10.6488	NA	10.847	11.4744	NA	NA	11.0183	NA	12.4131	12.2348	12.2945	11.0186	11.1651	NA	10.9453	11.7002	11.0785	NA	11.4896
P31040_K547	P31040	SDHA	Succinate dehydrogenase [ubiquinone] flavoprotein subunit, mitochondrial (EC 1.3.5.1) (Flavoprotein subunit of complex II) (Fp)	1.1591	1.01009	0.00229159	TRUE	1.76032	2.02917e-06	TRUE	0.807628	0.0836731	TRUE	1.07953	0.00542847	TRUE	11.0586	11.5849	11.1465	10.9385	11.5405	11.645	12.2712	12.5452	12.8818	13.4637	13.0543	12.7899	13.6381	12.9508	11.6145	11.5466	12.1781	11.644	12.221	12.7427	12.2995	11.7261
P63000_K133	P63000	RAC1	Ras-related C3 botulinum toxin substrate 1 (EC 3.6.5.2) (Cell migration-inducing gene 5 protein) (Ras-like protein TC25) (p21-Rac1)	1.1582	0.247259	0.479696	TRUE	0.00683597	0.984225	TRUE	0.129515	0.837518	TRUE	-0.14848	0.802297	TRUE	10.9701	NA	11.3769	11.4668	NA	11.0112	11.5957	11.8947	NA	11.1203	11.0627	12.3103	11.0174	11.6047	11.9127	12.0525	11.4282	11.6602	11.4353	11.8616	NA	11.7493
Q9UKV3_K548	Q9UKV3	ACINU	Apoptotic chromatin condensation inducer in the nucleus (Acinus)	1.158	-1.24064	0.161169	TRUE	-0.89603	0.274675	TRUE	-0.810389	0.537833	TRUE	-0.766499	0.512777	TRUE	11.6829	NA	11.4303	12.0142	NA	10.8539	9.53783	NA	NA	10.2265	NA	9.98327	10.8284	10.1724	10.7492	10.122	NA	10.8131	10.2458	10.0984	NA	10.4511
Q15166_K159	Q15166	PON3	Serum paraoxonase/lactonase 3 (EC 3.1.1.2) (EC 3.1.1.81) (EC 3.1.8.1)	1.1563	-0.78047	0.0506302	TRUE	0.0894118	0.859264	TRUE	-0.279371	0.706014	TRUE	0.00807628	0.991758	TRUE	9.16291	8.87931	8.77041	8.92233	9.19781	9.04122	9.41849	NA	8.56824	8.68246	NA	9.64856	8.96231	9.75454	9.64597	8.62265	NA	10.647	10.2126	10.0757	9.69776	10.2024
P20962_K15	P20962	PTMS	Parathymosin	1.1562	0.495808	0.630135	TRUE	0.843451	0.345672	TRUE	1.18567	0.388057	TRUE	1.02768	0.345966	TRUE	10.2908	10.8335	11.1125	8.43993	10.2196	11.4376	NA	10.4984	9.90366	NA	11.1006	10.9265	NA	9.55335	NA	11.1176	11.4638	10.5919	11.7879	11.7122	10.8434	9.76987
A6NDG6_K80	A6NDG6	PGP	Glycerol-3-phosphate phosphatase (G3PP) (EC 3.1.3.21) (Aspartate-based ubiquitous Mg(2+)-dependent phosphatase) (AUM) (EC 3.1.3.48) (Phosphoglycolate phosphatase) (PGP)	1.1547	-2.75629	1.36738e-05	TRUE	-1.64151	0.00345901	TRUE	-0.644989	0.48155	TRUE	-1.19046	0.085462	TRUE	10.8098	10.4734	10.9663	10.9843	11.6185	10.8423	6.71115	8.68793	NA	7.75346	7.78806	9.08191	9.58643	9.89603	9.96009	9.90153	10.0812	10.4065	9.021	9.44719	9.90393	9.38704
P14868_K126	P14868	SYDC	Aspartate--tRNA ligase, cytoplasmic (EC 6.1.1.12) (Aspartyl-tRNA synthetase) (AspRS) (Cell proliferation-inducing gene 40 protein)	1.1516	-0.906398	0.469471	TRUE	-0.748844	0.515876	TRUE	-0.548198	0.788057	TRUE	-0.528455	0.780981	TRUE	10.466	NA	11.2675	10.7535	NA	9.83447	10.222	NA	NA	9.5285	NA	9.65055	10.397	10.2462	9.19503	9.67981	NA	10.5514	10.1541	9.10305	NA	10.6628
P35268_K80	P35268	RL22	Large ribosomal subunit protein eL22 (60S ribosomal protein L22) (EBER-associated protein) (EAP) (Epstein-Barr virus small RNA-associated protein) (Heparin-binding protein HBp15)	1.1515	-0.120426	0.869119	TRUE	-0.0757079	0.885927	TRUE	-0.14513	0.892001	TRUE	0.0551993	0.95505	TRUE	10.7239	NA	11.3272	10.9933	NA	10.149	NA	NA	NA	9.5693	NA	9.57801	10.256	9.98495	9.69413	NA	NA	10.0634	10.1363	9.57639	NA	10.9006
P04075_K108	P04075	ALDOA	Fructose-bisphosphate aldolase A (EC 4.1.2.13) (Lung cancer antigen NY-LU-1) (Muscle-type aldolase)	1.1505	0.905415	0.00384011	TRUE	0.842174	0.00875304	TRUE	0.329493	0.538146	TRUE	0.440556	0.315278	TRUE	10.8811	10.5489	10.972	10.9915	11.3189	10.9351	12.5795	11.8313	12.2953	12.591	12.2482	12.7784	12.7593	12.2735	11.5346	11.2441	11.4039	11.7441	11.3758	11.2999	11.4717	11.5619
P26641_K208	P26641	EF1G	Elongation factor 1-gamma (EF-1-gamma) (eEF-1B gamma)	1.149	-1.3013	0.0201399	TRUE	-1.50523	0.00909258	TRUE	-0.318126	0.77442	TRUE	-0.0846166	0.948263	TRUE	12.6922	11.783	12.4978	12.8376	12.6558	12.0403	10.2819	10.649	11.6541	9.60063	10.2556	9.21558	11.8507	11.6171	11.7412	11.6124	11.1878	12.4609	12.1518	11.7125	11.8055	12.2543
P07900_K241	P07900	HS90A	Heat shock protein HSP 90-alpha (EC 3.6.4.10) (Heat shock 86 kDa) (HSP 86) (HSP86) (Lipopolysaccharide-associated protein 2) (LAP-2) (LPS-associated protein 2) (Renal carcinoma antigen NY-REN-38)	1.1485	3.52244	0.000247562	TRUE	2.83607	0.00537375	TRUE	1.30553	0.418106	TRUE	1.11985	0.432871	TRUE	NA	10.2471	10.4684	9.46757	7.30968	NA	12.5997	12.3971	13.0373	12.3345	11.5891	13.2019	12.0801	NA	9.99805	9.57299	11.9714	NA	10.0698	NA	11.333	10.4386
Q16181_K387	Q16181	45176	Septin-7 (CDC10 protein homolog)	1.1472	-3.17974	0.000560466	TRUE	-0.843634	0.229711	TRUE	0.65777	0.502667	TRUE	0.837026	0.251662	TRUE	8.79176	7.58625	9.88291	9.11372	9.36527	8.21943	NA	NA	5.6407	NA	NA	7.6302	NA	8.25764	9.5651	9.46723	NA	10.4516	10.275	9.21378	10.4138	10.7269
P07195_K58	P07195	LDHB	L-lactate dehydrogenase B chain (LDH-B) (EC 1.1.1.27) (LDH heart subunit) (LDH-H) (Renal carcinoma antigen NY-REN-46)	1.1459	0.416537	0.461304	TRUE	-0.514946	0.371857	TRUE	0.801705	0.260743	TRUE	0.488412	0.452669	TRUE	9.15127	8.24066	NA	7.95595	8.60681	9.58201	NA	9.19712	NA	8.78844	8.97674	NA	8.36682	NA	9.39996	NA	9.50132	10.065	9.22211	9.56692	9.27357	NA
Q14980_K531	Q14980	NUMA1	Nuclear mitotic apparatus protein 1 (Nuclear matrix protein-22) (NMP-22) (Nuclear mitotic apparatus protein) (NuMA protein) (SP-H antigen)	1.143	-0.566626	0.547117	TRUE	-0.0779302	0.925528	TRUE	-0.490126	0.645093	TRUE	-0.5304	0.579722	TRUE	9.81482	NA	NA	9.09748	NA	9.25792	NA	NA	NA	8.54719	NA	NA	9.4524	9.14845	8.57261	NA	8.37821	10.0025	8.32108	8.86229	NA	7.77756
P11586_K684	P11586	C1TC	C-1-tetrahydrofolate synthase, cytoplasmic (C1-THF synthase) (Epididymis secretory sperm binding protein) [Cleaved into: C-1-tetrahydrofolate synthase, cytoplasmic, N-terminally processed] [Includes: Methylenetetrahydrofolate dehydrogenase (EC 1.5.1.5); Methenyltetrahydrofolate cyclohydrolase (EC 3.5.4.9); Formyltetrahydrofolate synthetase (EC 6.3.4.3)]	1.1414	-1.23485	0.00537148	TRUE	-1.43786	0.00178265	TRUE	-0.483081	0.522362	TRUE	-0.350234	0.628474	TRUE	12.4205	11.2246	11.4897	11.8009	12.032	11.4081	10.2865	10.5288	9.03322	9.643	10.5388	8.55712	10.8439	10.8532	10.8599	10.6387	10.9161	11.499	11.6557	11.1708	11.4848	11.4795
P78330_K122	P78330	SERB	Phosphoserine phosphatase (PSP) (PSPase) (EC 3.1.3.3) (L-3-phosphoserine phosphatase) (O-phosphoserine phosphohydrolase)	1.1398	-0.568209	0.198933	TRUE	-0.734642	0.102766	TRUE	-1.0359	0.096516	TRUE	-0.262079	0.726495	TRUE	9.79942	9.24327	8.31488	10.0115	10.1653	8.95133	8.9094	9.09413	8.80591	9.46793	9.13427	9.00572	8.68145	9.28821	8.87685	7.97682	8.56847	9.03834	8.73405	9.08024	9.38278	9.17055
Q7Z4G4_K332	Q7Z4G4	TRM11	tRNA (guanine(10)-N2)-methyltransferase homolog (EC 2.1.1.-) (tRNA guanosine-2'-O-methyltransferase TRM11 homolog)	1.1398	-2.06681	0.00393458	TRUE	-2.17125	0.00120915	TRUE	-0.659356	0.527449	TRUE	-0.428228	0.674168	TRUE	11.5579	NA	11.4332	11.7819	NA	10.5596	10.0298	NA	NA	9.1432	NA	8.51615	9.78458	9.88142	10.645	10.4214	NA	10.8707	11.1083	10.4274	NA	11.1442
Q9NSE4_K803	Q9NSE4	SYIM	Isoleucine--tRNA ligase, mitochondrial (EC 6.1.1.5) (Isoleucyl-tRNA synthetase) (IleRS)	1.1389	1.20915	5.31484e-05	TRUE	0.965601	0.00116699	TRUE	0.242243	0.629329	TRUE	0.254791	0.563307	TRUE	9.33703	9.2725	9.64506	9.39109	9.21106	9.72547	10.7989	10.5584	10.8193	10.7453	10.7567	10.8054	11.0413	10.843	10.2892	9.79113	10.324	9.56181	10.1769	10.679	9.91588	9.66462
Q9UIJ7_K34	Q9UIJ7	KAD3	GTP:AMP phosphotransferase AK3, mitochondrial (EC 2.7.4.10) (Adenylate kinase 3) (AK 3) (Adenylate kinase 3 alpha-like 1)	1.1371	-0.044913	0.935545	TRUE	-0.876714	0.0300377	TRUE	-0.610398	0.341165	TRUE	-0.585748	0.312124	TRUE	10.1054	NA	9.27801	10.109	NA	10.0175	10.3718	9.53491	NA	9.45282	9.20694	9.92262	9.65069	9.18265	8.95827	9.49354	9.17522	9.82411	9.00818	9.34444	NA	9.69852
P62877_K105	P62877	RBX1	E3 ubiquitin-protein ligase RBX1 (EC 2.3.2.27) (EC 2.3.2.32) (E3 ubiquitin-protein transferase RBX1) (Protein ZYP) (RING finger protein 75) (RING-box protein 1) (Rbx1) (Regulator of cullins 1) (ROC1) [Cleaved into: E3 ubiquitin-protein ligase RBX1, N-terminally processed (E3 ubiquitin-protein transferase RBX1, N-terminally processed)]	1.1361	-1.43254	0.0242483	TRUE	-1.42605	0.00255639	TRUE	0.099106	0.92714	TRUE	-0.10252	0.911573	TRUE	11.4289	NA	11.1434	11.2301	NA	10.8844	NA	NA	NA	9.47107	NA	9.58175	9.07052	10.1484	10.8992	10.8687	NA	10.7733	10.3417	10.2894	NA	11.3703
P49458_K64	P49458	SRP09	Signal recognition particle 9 kDa protein (SRP9)	1.1343	-0.391962	0.413913	TRUE	-0.300382	0.523083	TRUE	-0.874206	0.160933	TRUE	-0.856282	0.114853	TRUE	10.9118	10.8018	10.6844	11.4916	11.1644	10.4832	9.52374	9.92692	NA	10.206	10.3708	9.89808	10.324	10.1856	10.0246	9.10389	9.86183	11.3257	10.5023	10.0546	9.59366	10.9792
Q01081_K175	Q01081	U2AF1	Splicing factor U2AF 35 kDa subunit (U2 auxiliary factor 35 kDa subunit) (U2 small nuclear RNA auxiliary factor 1) (U2 snRNP auxiliary factor small subunit)	1.134	0.597133	0.105802	TRUE	0.742063	0.0493786	TRUE	-0.305155	0.635771	TRUE	0.174033	0.802297	TRUE	11.6923	10.7347	11.0482	11.6374	11.4217	10.6399	10.9312	9.82602	10.4041	10.2642	10.2569	10.5165	10.5826	10.696	10.6188	9.78524	10.3586	10.8361	10.6806	10.5946	10.551	10.5329
Q01082_K419	Q01082	SPTB2	Spectrin beta chain, non-erythrocytic 1 (Beta-II spectrin) (Fodrin beta chain) (Spectrin, non-erythroid beta chain 1)	1.1314	-1.49668	0.00190594	TRUE	-1.2588	0.00968641	TRUE	-0.60328	0.438571	TRUE	-0.650868	0.322033	TRUE	10.5885	NA	10.6487	10.4311	11.0558	10.4394	10.5221	9.80619	10.3051	8.45884	9.92576	9.62498	11.1743	10.3251	11.2764	11.7922	10.5157	11.7236	10.5982	10.2083	10.5428	11.6301
P43487_K154	P43487	RANG	Ran-specific GTPase-activating protein (Ran-binding protein 1) (RanBP1)	1.1307	-1.70235	0.00235418	TRUE	-1.2528	0.0416214	TRUE	-1.04825	0.255801	TRUE	-0.10753	0.932342	TRUE	NA	11.4112	11.676	12.1678	12.0495	NA	10.8574	10.2756	10.0457	10.5999	10.3778	9.81266	12.3336	NA	10.8762	10.3375	10.0616	NA	11.8871	NA	11.7658	11.6416
P62750_K78	P62750	RL23A	Large ribosomal subunit protein uL23 (60S ribosomal protein L23a)	1.1296	-0.867964	0.0410192	TRUE	-1.8894	2.26189e-05	TRUE	-0.0754237	0.944371	TRUE	-0.497933	0.429685	TRUE	10.3464	9.63085	10.1144	10.323	10.7214	10.0174	9.79979	9.32103	9.2427	9.8342	9.08115	7.61214	8.68206	9.04838	9.70272	10.5249	9.72292	9.83429	9.72029	9.54672	9.73857	10.1381
Q9Y2R9_K125	Q9Y2R9	RT07	Small ribosomal subunit protein uS7m (28S ribosomal protein S7, mitochondrial) (MRP-S7) (S7mt) (bMRP-27a) (bMRP27a)	1.1268	-0.100614	0.927372	TRUE	0.366009	0.533733	TRUE	1.96408	0.00619791	TRUE	1.21508	0.0708171	TRUE	10.1078	NA	8.38714	8.30657	NA	9.73115	NA	8.87868	NA	NA	8.83557	8.89692	9.28184	10.5031	11.2651	9.49376	11.346	10.7165	9.52669	11.073	9.63727	10.3842
Q09161_K654	Q09161	NCBP1	Nuclear cap-binding protein subunit 1 (80 kDa nuclear cap-binding protein) (CBP80) (NCBP 80 kDa subunit)	1.1261	0.38628	0.432622	TRUE	0.965555	0.043481	TRUE	0.32403	0.70824	TRUE	0.699618	0.262237	TRUE	10.7826	9.52583	11.2808	10.8957	10.8489	11.1106	12.0074	11.2274	10.5567	10.644	11.5874	12.39	11.7624	11.9506	10.9756	11.0732	10.4972	11.7289	11.5267	11.3489	11.42	11.7949
O14561_K88	O14561	ACPM	Acyl carrier protein, mitochondrial (ACP) (CI-SDAP) (NADH-ubiquinone oxidoreductase 9.6 kDa subunit)	1.126	1.12355	0.0235835	TRUE	1.92665	0.00126252	TRUE	0.293905	0.782479	TRUE	0.751663	0.319193	TRUE	NA	9.99248	NA	9.61265	9.96678	NA	NA	12.0183	10.3302	10.7367	12.9543	NA	12.4803	NA	10.2999	NA	10.1507	NA	11.3512	NA	10.8235	NA
Q9UBQ7_K65	Q9UBQ7	GRHPR	Glyoxylate reductase/hydroxypyruvate reductase (EC 1.1.1.79) (EC 1.1.1.81)	1.1258	-0.665121	0.140419	TRUE	-0.797284	0.0623353	TRUE	-0.370049	0.603886	TRUE	-0.419838	0.533268	TRUE	9.29599	NA	8.12485	9.53568	NA	8.9204	8.5947	8.74322	NA	8.01546	7.69314	8.87522	9.01389	8.00836	8.54166	8.97618	8.17129	9.17552	8.89441	9.17317	NA	8.8787
Q05519_K82	Q05519	SRS11	Serine/arginine-rich splicing factor 11 (Arginine-rich 54 kDa nuclear protein) (p54) (Splicing factor, arginine/serine-rich 11)	1.1248	-0.24605	0.617208	TRUE	-0.510651	0.289775	TRUE	-0.213369	0.818661	TRUE	-0.346003	0.581368	TRUE	11.4433	10.8741	10.5951	NA	11.2432	10.269	10.3897	NA	10.5949	NA	NA	9.44444	NA	10.6648	NA	10.1953	NA	10.6044	NA	10.2677	9.98988	10.4803
P13667_K103	P13667	PDIA4	Protein disulfide-isomerase A4 (EC 5.3.4.1) (Endoplasmic reticulum resident protein 70) (ER protein 70) (ERp70) (Endoplasmic reticulum resident protein 72) (ER protein 72) (ERp-72) (ERp72)	1.1243	0.463418	0.442233	TRUE	0.224038	0.701944	TRUE	0.199605	0.851187	TRUE	0.3478	0.709152	TRUE	NA	8.26548	8.66714	NA	9.49672	NA	NA	9.02183	NA	9.41859	8.9712	8.69866	9.78701	NA	9.66249	9.65344	9.1314	NA	NA	NA	9.51925	9.59854
P35914_K93	P35914	HMGCL	Hydroxymethylglutaryl-CoA lyase, mitochondrial (HL) (HMG-CoA lyase) (EC 4.1.3.4) (3-hydroxy-3-methylglutarate-CoA lyase)	1.1232	-0.051068	0.958267	TRUE	0.644214	0.357941	TRUE	-0.00213994	0.998044	TRUE	0.190568	0.897405	TRUE	10.8906	NA	9.62946	10.0472	NA	10.7647	10.0299	11.5102	NA	11.9343	11.4872	12.2036	11.5887	11.3135	10.2438	10.7125	11.1175	11.381	11.0303	11.0133	NA	10.9236
Q9NSD9_K560	Q9NSD9	SYFB	Phenylalanine--tRNA ligase beta subunit (EC 6.1.1.20) (Phenylalanyl-tRNA synthetase beta subunit) (PheRS)	1.1218	-1.23923	0.00999728	TRUE	-1.44481	0.00139471	TRUE	-0.307088	0.664739	TRUE	-0.599903	0.274325	TRUE	11.3226	NA	11.0249	11.4814	NA	10.7397	9.45087	NA	NA	10.0319	NA	8.74325	10.3642	10.3073	10.6679	10.6683	NA	10.7016	10.8379	10.1125	NA	10.7994
Q99832_K135	Q99832	TCPH	T-complex protein 1 subunit eta (TCP-1-eta) (CCT-eta) (HIV-1 Nef-interacting protein) [Cleaved into: T-complex protein 1 subunit eta, N-terminally processed]	1.1204	-0.11067	0.90034	TRUE	-0.636937	0.337197	TRUE	0.015271	0.992687	TRUE	0.0259117	0.988103	TRUE	10.1993	NA	10.1237	NA	NA	9.57296	9.84873	NA	NA	9.45997	NA	9.16706	10.4171	8.41825	9.8629	8.97956	NA	10.0039	NA	9.40853	NA	10.1582
Q9H4M9_K124	Q9H4M9	EHD1	EH domain-containing protein 1 (PAST homolog 1) (hPAST1) (Testilin)	1.1203	-0.462807	0.103985	TRUE	-0.149856	0.633314	TRUE	-0.794603	0.0248082	TRUE	-0.699471	0.0241052	TRUE	9.63485	NA	10.3067	10.2435	NA	9.82999	10.1664	NA	NA	9.82432	NA	NA	10.2597	9.9037	9.75442	9.41829	NA	9.47965	9.15037	9.49204	NA	9.68177
P09622_K122	P09622	DLDH	Dihydrolipoyl dehydrogenase, mitochondrial (EC 1.8.1.4) (Dihydrolipoamide dehydrogenase) (Glycine cleavage system L protein)	1.1194	0.894728	0.0505083	TRUE	1.71319	0.00282834	TRUE	0.325445	0.735689	TRUE	0.974268	0.096022	TRUE	NA	9.38975	9.7809	10.0486	10.3375	NA	9.7431	NA	10.9222	11.2532	NA	11.7347	11.6045	NA	10.8048	10.0286	NA	NA	10.909	NA	11.2866	10.5495
O14737_K63	O14737	PDCD5	Programmed cell death protein 5 (TF-1 cell apoptosis-related protein 19) (Protein TFAR19)	1.1171	0.0773163	0.923666	TRUE	-0.172151	0.803944	TRUE	-0.0548799	0.973356	TRUE	-0.310919	0.777481	TRUE	10.2255	NA	10.137	9.55722	NA	10.419	8.82673	10.0112	NA	9.77595	9.76265	10.4209	9.31358	9.71751	9.22556	9.6674	9.7657	9.40179	9.25333	9.84445	NA	9.26079
P35579_K1555	P35579	MYH9	Myosin-9 (Cellular myosin heavy chain, type A) (Myosin heavy chain 9) (Myosin heavy chain, non-muscle IIa) (Non-muscle myosin heavy chain A) (NMMHC-A) (Non-muscle myosin heavy chain IIa) (NMMHC II-a) (NMMHC-IIA)	1.116	0.557883	0.294559	TRUE	0.793465	0.144795	TRUE	0.355083	0.60011	TRUE	0.659485	0.160975	TRUE	8.54265	8.02974	NA	9.03247	8.83088	7.87685	NA	NA	8.86456	NA	NA	NA	9.30568	NA	9.38098	NA	NA	8.79989	9.59954	9.1841	9.50277	NA
P36776_K367	P36776	LONM	Lon protease homolog, mitochondrial (EC 3.4.21.53) (LONHs) (Lon protease-like protein) (LONP) (Mitochondrial ATP-dependent protease Lon) (Serine protease 15)	1.1159	0.0938929	0.831819	TRUE	0.447947	0.190192	TRUE	-0.176177	0.782479	TRUE	0.0326385	0.973246	TRUE	11.6171	NA	11.1307	11.8019	NA	11.3155	11.7554	12.23	NA	12.6598	12.1571	12.8669	13.4485	13.3317	11.4387	10.3545	11.8926	11.6962	11.8075	11.6708	NA	11.8129
P14625_K682	P14625	ENPL	Endoplasmin (94 kDa glucose-regulated protein) (GRP-94) (Heat shock protein 90 kDa beta member 1) (Tumor rejection antigen 1) (gp96 homolog)	1.1156	-1.89616	1.24738e-05	TRUE	-2.37014	5.82388e-07	TRUE	-0.592074	0.369263	TRUE	-0.469279	0.41161	TRUE	12.4423	12.8176	12.7992	12.6454	13.412	12.0687	11.439	10.6705	11.271	12.0167	10.7337	10.438	11.3259	10.772	12.5017	12.1182	11.7031	12.9322	12.7583	11.9072	13.5572	13.0293
Q71DI3_K10_K15	Q71DI3	H32	Histone H3.2 (H3-clustered histone 13) (H3-clustered histone 14) (H3-clustered histone 15) (Histone H3/m) (Histone H3/o)	1.1133	-2.33205	0.05806	TRUE	-2.5106	0.0482491	TRUE	-0.157519	0.951593	TRUE	-1.60965	0.234459	TRUE	12.9622	14.2546	13.1958	10.7241	10.5068	12.8643	NA	11.2871	9.2397	NA	10.5856	NA	NA	8.55218	12.1935	10.6937	13.9847	12.0432	12.1977	11.845	9.8247	9.94169
P23396_K62	P23396	RS3	Small ribosomal subunit protein uS3 (40S ribosomal protein S3) (EC 4.2.99.18)	1.1125	-0.857598	0.100676	TRUE	-0.779664	0.112997	TRUE	-0.535852	0.506555	TRUE	0.0376808	0.977933	TRUE	10.8463	10.0933	11.1881	11.1965	10.8137	10.0367	9.16379	9.49954	NA	9.87299	10.1361	8.75958	10.9637	10.2543	9.4584	9.40042	9.53109	10.7484	10.7807	9.77966	10.4085	11.1112
Q9ULC5_K557	Q9ULC5	ACSL5	Long-chain-fatty-acid--CoA ligase 5 (EC 6.2.1.3) (Arachidonate--CoA ligase) (EC 6.2.1.15) (Long-chain acyl-CoA synthetase 5) (LACS 5)	1.1114	-0.938824	0.0195229	TRUE	-0.866904	0.00882736	TRUE	-0.908329	0.0656991	TRUE	-0.769732	0.0706662	TRUE	9.33319	NA	9.79239	9.69459	NA	9.16289	NA	9.04699	NA	8.83089	9.61543	9.94374	9.05047	9.22294	8.53026	NA	9.01292	9.53001	9.40171	9.30821	NA	9.93187
P51610_K288	P51610	HCFC1	Host cell factor 1 (HCF) (HCF-1) (C1 factor) (CFF) (VCAF) (VP16 accessory protein) [Cleaved into: HCF N-terminal chain 1; HCF N-terminal chain 2; HCF N-terminal chain 3; HCF N-terminal chain 4; HCF N-terminal chain 5; HCF N-terminal chain 6; HCF C-terminal chain 1; HCF C-terminal chain 2; HCF C-terminal chain 3; HCF C-terminal chain 4; HCF C-terminal chain 5; HCF C-terminal chain 6]	1.111	-1.16245	0.022741	TRUE	0.592957	0.278253	TRUE	0.341022	0.724256	TRUE	0.201278	0.840445	TRUE	11.7038	11.0273	11.9652	13.4954	10.808	12.3662	9.9399	10.8576	10.1261	10.3438	12.3618	12.4959	11.5796	11.9394	11.9936	11.5116	12.714	12.0866	12.1431	12.2598	11.4539	11.7846
Q16891_K506	Q16891	MIC60	MICOS complex subunit MIC60 (Cell proliferation-inducing gene 4/52 protein) (Mitochondrial inner membrane protein) (Mitofilin) (p87/89)	1.1098	-0.344868	0.277898	TRUE	-0.432109	0.132778	TRUE	-0.34042	0.456501	TRUE	-0.349442	0.421971	TRUE	10.0305	NA	9.81179	NA	NA	9.7911	9.2838	9.13744	NA	NA	9.4414	9.50029	NA	9.54268	NA	9.64223	9.05936	9.83602	NA	9.50403	NA	9.73709
P31948_K453	P31948	STIP1	Stress-induced-phosphoprotein 1 (STI1) (Hsc70/Hsp90-organizing protein) (Hop) (Renal carcinoma antigen NY-REN-11) (Transformation-sensitive protein IEF SSP 3521)	1.1068	-0.694725	0.0792609	TRUE	-1.37077	0.000323001	TRUE	-0.6139	0.281966	TRUE	-0.46589	0.37387	TRUE	10.9441	11.3623	10.9712	10.9982	11.1926	10.6686	NA	8.8904	10.0689	9.53757	9.55082	8.41057	10.1135	10.4119	10.6079	9.7533	10.1294	10.8276	10.734	10.131	10.3043	10.5306
P00558_K11	P00558	PGK1	Phosphoglycerate kinase 1 (EC 2.7.2.3) (Cell migration-inducing gene 10 protein) (Primer recognition protein 2) (PRP 2)	1.1064	-1.55752	0.0015456	TRUE	-1.48184	0.00103196	TRUE	-0.60147	0.375372	TRUE	-0.343162	0.603339	TRUE	9.60596	NA	10.179	9.81489	NA	9.8208	9.01566	NA	NA	8.59723	NA	9.34023	8.46469	8.39206	9.86537	9.546	NA	10.077	10.6874	9.8685	NA	10.4611
Q9NSE4_K458	Q9NSE4	SYIM	Isoleucine--tRNA ligase, mitochondrial (EC 6.1.1.5) (Isoleucyl-tRNA synthetase) (IleRS)	1.1058	-0.177685	0.591317	TRUE	-0.422951	0.148752	TRUE	-0.233203	0.633251	TRUE	-0.31713	0.478591	TRUE	12.4542	NA	12.3643	12.2986	NA	12.2548	12.4083	12.5324	NA	11.8103	12.3526	12.8005	12.3527	11.8117	12.3746	12.056	12.6384	12.4204	12.2749	12.4793	NA	12.5656
Q93079_K6	Q93079	H2B1H	Histone H2B type 1-H (H2B-clustered histone 9) (Histone H2B.j) (H2B/j)	1.1057	-1.99646	0.0308106	FALSE	-2.46535	0.000130626	FALSE	-1.15817	0.126019	FALSE	-2.21872	0.00298502	FALSE	12.4275	NA	13.5379	12.4338	NA	11.9217	NA	NA	NA	10.7423	10.2826	9.18846	10.824	10.4185	11.8062	10.9742	11.7893	11.3726	10.6923	10.5905	NA	9.74667
P49327_K1771	P49327	FAS	Fatty acid synthase (EC 2.3.1.85) (Type I fatty acid synthase) [Includes: [Acyl-carrier-protein] S-acetyltransferase (EC 2.3.1.38); [Acyl-carrier-protein] S-malonyltransferase (EC 2.3.1.39); 3-oxoacyl-[acyl-carrier-protein] synthase (EC 2.3.1.41); 3-oxoacyl-[acyl-carrier-protein] reductase (EC 1.1.1.100); 3-hydroxyacyl-[acyl-carrier-protein] dehydratase (EC 4.2.1.59); Enoyl-[acyl-carrier-protein]…	1.1052	2.04604	1.2699e-05	TRUE	1.62253	0.000349776	TRUE	1.09232	0.0657967	TRUE	1.30501	0.010047	TRUE	8.73062	9.61922	NA	8.11549	9.54572	9.72049	NA	10.5362	10.6654	10.5983	10.2231	NA	10.6156	10.1359	10.1051	NA	10.3998	9.0959	9.71279	10.0002	10.1843	NA
O00499_K146	O00499	BIN1	Myc box-dependent-interacting protein 1 (Amphiphysin II) (Amphiphysin-like protein) (Box-dependent myc-interacting protein 1) (Bridging integrator 1)	1.1052	-1.05592	0.00721226	TRUE	-1.26101	0.00213348	TRUE	-0.319272	0.637023	TRUE	-0.12932	0.88256	TRUE	12.3696	12.076	12.1389	NA	12.9933	11.4027	10.6395	9.68679	11.0513	10.7618	10.5336	10.0844	10.5514	11.3009	11.6504	11.9622	11.2241	11.9561	NA	11.2217	11.2008	11.3128
O43747_K214	O43747	AP1G1	AP-1 complex subunit gamma-1 (Adaptor protein complex AP-1 subunit gamma-1) (Adaptor-related protein complex 1 subunit gamma-1) (Clathrin assembly protein complex 1 gamma-1 large chain) (Gamma1-adaptin) (Golgi adaptor HA1/AP1 adaptin subunit gamma-1)	1.1045	0.314029	0.321345	TRUE	0.279707	0.357725	TRUE	-0.13723	0.813668	TRUE	-0.0285996	0.972502	TRUE	12.9034	NA	12.3508	12.9962	NA	12.1783	13.6208	13.4331	NA	14.3853	13.0667	13.6188	13.19	13.4677	12.7086	12.6939	12.2231	12.2536	12.6562	12.5922	NA	12.8437
P09211_K121	P09211	GSTP1	Glutathione S-transferase P (EC 2.5.1.18) (GST class-pi) (GSTP1-1)	1.1032	-0.0314335	0.956485	TRUE	-0.177981	0.709782	TRUE	-0.719689	0.254228	TRUE	-0.680901	0.171879	TRUE	11.921	11.9465	11.4515	11.1607	12.4551	12.0766	14.1365	NA	12.6195	14.463	NA	13.95	13.7517	13.346	12.2627	12.1549	NA	12.2955	13.0091	13.0214	12.6342	13.0546
P0DMV9_K595	P0DMV9	HS71B	Heat shock 70 kDa protein 1B (Heat shock 70 kDa protein 2) (HSP70-2) (HSP70.2)	1.103	-1.11482	0.0362432	FALSE	0.0199243	0.976265	FALSE	0.279508	0.740542	FALSE	0.6355	0.302711	FALSE	9.75889	8.98962	9.63057	10.5935	10.0955	9.55313	8.85489	9.4734	7.59629	NA	9.70111	9.12065	10.0505	10.8299	10.8379	9.35966	9.66449	10.8784	10.5827	9.5722	10.7168	10.862
Q9GZV4_K68	Q9GZV4	IF5A2	Eukaryotic translation initiation factor 5A-2 (eIF-5A-2) (eIF-5A2) (Eukaryotic initiation factor 5A isoform 2)	1.1017	-2.33209	0.00034063	FALSE	-2.02572	0.000378948	FALSE	-0.313886	0.722497	FALSE	-0.952041	0.0970227	FALSE	12.0631	12.1086	12.0141	12.197	12.2663	11.1586	8.64809	NA	NA	10.6236	NA	10.2386	8.85817	10.73	11.9209	11.9708	NA	11.0705	10.7049	10.8962	11.1768	11.2858
Q8NCA5_K289	Q8NCA5	FA98A	Protein FAM98A	1.1001	-1.33575	0.00425866	TRUE	-1.38935	0.00387499	TRUE	-0.396577	0.629329	TRUE	-0.0264946	0.982683	TRUE	10.3765	8.99885	10.113	10.3368	10.7662	9.7818	8.7961	9.25859	8.99788	8.90442	8.2281	8.23883	9.53001	9.38112	9.3315	9.29058	9.24939	9.95519	10.007	9.17557	10.1784	10.3194
Q7L8L6_K507	Q7L8L6	FAKD5	FAST kinase domain-containing protein 5, mitochondrial	1.0991	-1.02089	0.0129202	TRUE	0.461671	0.261459	TRUE	0.200818	0.793883	TRUE	0.767601	0.155535	TRUE	10.8925	NA	10.8528	10.7054	NA	11.3031	9.86863	10.3014	NA	8.786	11.6812	11.2791	11.2332	10.9224	10.7765	10.8942	11.3214	11.4035	11.4763	11.6372	NA	11.1329
P00367_K503	P00367	DHE3	Glutamate dehydrogenase 1, mitochondrial (GDH 1) (EC 1.4.1.3)	1.0984	-0.314087	0.544313	TRUE	-0.00242454	0.996301	TRUE	0.469652	0.568142	TRUE	0.900496	0.150327	TRUE	11.9277	12.3404	11.8995	11.7661	11.917	12.2515	8.81086	11.4741	10.3635	11.6058	11.946	11.9858	10.1845	10.8565	12.9179	13.0092	12.4892	12.5086	12.6989	12.7249	12.0849	12.154
Q9UMY4_K62	Q9UMY4	SNX12	Sorting nexin-12	1.0981	0.116798	0.87043	TRUE	-1.02052	0.0306849	TRUE	-0.235678	0.788057	TRUE	-0.218464	0.76362	TRUE	10.084	NA	10.1155	9.65476	NA	9.43814	NA	NA	NA	9.79208	NA	8.35962	9.42298	NA	9.47846	NA	NA	10.1982	9.86544	9.42922	NA	10.1188
P05141_K92	P05141	ADT2	ADP/ATP translocase 2 (ADP,ATP carrier protein 2) (ADP,ATP carrier protein, fibroblast isoform) (Adenine nucleotide translocator 2) (ANT 2) (Solute carrier family 25 member 5) [Cleaved into: ADP/ATP translocase 2, N-terminally processed]	1.0979	2.79342	7.01008e-12	TRUE	1.4143	0.000119987	TRUE	0.23422	0.729456	TRUE	1.02871	0.0150572	TRUE	11.9985	11.7717	12.1819	11.525	11.1911	12.4669	14.0114	12.8972	13.8256	14.1199	13.0559	13.7567	13.5629	12.9449	12.6753	12.6013	11.7018	13.021	13.5259	13.5068	13.1524	13.3325
Q9UNH7_K138	Q9UNH7	SNX6	Sorting nexin-6 (TRAF4-associated factor 2) [Cleaved into: Sorting nexin-6, N-terminally processed]	1.0976	2.39386	2.14162e-07	TRUE	1.76654	0.000165748	TRUE	0.785978	0.216131	TRUE	0.663446	0.183774	TRUE	NA	10.0949	9.28233	9.62912	9.76803	NA	12.6032	11.7828	11.8855	NA	11.2443	11.8676	NA	NA	NA	10.7155	11.181	NA	10.831	NA	10.9841	10.4909
Q9C0B1_K107	Q9C0B1	FTO	Alpha-ketoglutarate-dependent dioxygenase FTO (Fat mass and obesity-associated protein) (U6 small nuclear RNA (2'-O-methyladenosine-N(6)-)-demethylase FTO) (EC 1.14.11.-) (U6 small nuclear RNA N(6)-methyladenosine-demethylase FTO) (EC 1.14.11.-) (mRNA (2'-O-methyladenosine-N(6)-)-demethylase FTO) (m6A(m)-demethylase FTO) (EC 1.14.11.-) (mRNA N(6)-methyladenosine demethylase FTO) (EC 1.14.11.53) (…	1.097	-0.354245	0.447064	TRUE	-1.12639	0.0076442	TRUE	-0.591029	0.365206	TRUE	-0.583371	0.355393	TRUE	11.6053	NA	NA	11.1278	NA	10.8427	NA	10.3769	NA	10.9963	9.53218	NA	9.97555	10.383	10.3991	NA	10.4365	10.3237	10.3918	10.7531	NA	NA
P55854_K41	P55854	SUMO3	Small ubiquitin-related modifier 3 (SUMO-3) (SMT3 homolog 1) (SUMO-2) (Ubiquitin-like protein SMT3A) (Smt3A)	1.0968	-0.589703	0.546931	TRUE	0.552287	0.586335	TRUE	0.592278	0.726546	TRUE	0.903677	0.457508	TRUE	10.5061	9.52338	10.2536	11.0571	10.8164	10.6887	8.68978	NA	9.37309	9.82287	NA	10.9313	10.8942	10.5857	10.7813	10.6151	NA	11.0683	11.4916	11.0818	10.9239	11.3566
Q16576_K119	Q16576	RBBP7	Histone-binding protein RBBP7 (Histone acetyltransferase type B subunit 2) (Nucleosome-remodeling factor subunit RBAP46) (Retinoblastoma-binding protein 7) (RBBP-7) (Retinoblastoma-binding protein p46)	1.0949	-0.679133	0.11942	TRUE	0.130361	0.79089	TRUE	-0.342344	0.629329	TRUE	-0.136414	0.868428	TRUE	11.7785	11.9177	11.5847	12.2044	12.1716	11.3433	NA	10.272	10.284	10.65	10.9296	11.2788	11.4525	11.0753	11.3249	10.4583	10.7869	10.8013	11.2118	10.4595	11.3655	11.1893
P51572_K95	P51572	BAP31	B-cell receptor-associated protein 31 (BCR-associated protein 31) (Bap31) (6C6-AG tumor-associated antigen) (Protein CDM) (p28)	1.0943	-1.0546	0.00875424	TRUE	-1.95579	5.92842e-06	TRUE	-0.980053	0.0903494	TRUE	-0.987042	0.0519524	TRUE	11.9817	11.7656	11.3551	11.8406	11.7517	11.3057	10.2233	10.6343	10.1526	10.1548	10.2791	10.7123	10.8738	10.142	10.9925	10.6942	10.8494	11.2484	11.3414	10.5873	11.4455	11.6504
P11142_K71	P11142	HSP7C	Heat shock cognate 71 kDa protein (EC 3.6.4.10) (Heat shock 70 kDa protein 8) (Lipopolysaccharide-associated protein 1) (LAP-1) (LPS-associated protein 1)	1.0935	-0.569011	0.43635	TRUE	-0.930792	0.202261	TRUE	-0.160012	0.924038	TRUE	-0.140472	0.910194	TRUE	NA	10.4996	11.2398	10.996	10.7438	NA	10.4109	NA	NA	9.79656	NA	9.58421	9.72323	NA	10.0385	9.85531	NA	NA	10.4621	NA	9.9081	10.7538
Q7L576_K990	Q7L576	CYFP1	Cytoplasmic FMR1-interacting protein 1 (Specifically Rac1-associated protein 1) (Sra-1) (p140sra-1)	1.0926	0.982623	0.0194886	TRUE	0.420184	0.334306	TRUE	0.376792	0.522988	TRUE	0.128345	0.848222	TRUE	8.34725	NA	9.07052	8.37379	NA	8.6315	10.4665	NA	NA	9.0509	NA	9.81267	8.48197	NA	8.31656	9.49218	NA	8.39641	8.59586	8.46597	NA	9.22819
P25705_K498	P25705	ATPA	ATP synthase subunit alpha, mitochondrial (ATP synthase F1 subunit alpha)	1.0921	1.67315	4.83676e-09	TRUE	1.76507	2.57142e-09	TRUE	0.252875	0.568142	TRUE	0.482398	0.144382	TRUE	11.7756	12.1839	11.5782	12.221	12.4455	11.5742	13.5661	13.0102	13.2638	13.8998	13.4868	13.9593	13.7011	13.5234	12.4729	12.3847	12.5433	12.2369	12.6409	12.5685	12.6037	12.4628
P41091_K59	P41091	IF2G	Eukaryotic translation initiation factor 2 subunit 3 (EC 3.6.5.3) (Eukaryotic translation initiation factor 2 subunit gamma X) (eIF-2-gamma X) (eIF-2gX)	1.092	1.50868	0.00320043	TRUE	-0.537955	0.228785	TRUE	-0.261889	0.737571	TRUE	-0.0165023	0.988103	TRUE	10.5873	NA	10.5235	10.2086	NA	10.5603	12.8101	NA	NA	11.6019	NA	10.3061	10.5726	10.278	9.89271	9.85123	NA	10.3202	10.3967	9.88399	NA	10.9199
P39023_K356	P39023	RL3	Large ribosomal subunit protein uL3 (60S ribosomal protein L3) (HIV-1 TAR RNA-binding protein B) (TARBP-B)	1.0917	0.662651	0.187755	TRUE	-0.381832	0.483047	TRUE	-0.51118	0.572674	TRUE	-0.687514	0.305949	TRUE	13.7158	12.6316	NA	13.907	13.6626	12.6323	14.3359	11.8284	12.4555	13.314	12.1605	13.193	13.6225	12.2625	12.4583	NA	11.9891	13.3927	13.0132	12.5133	12.6721	12.4632
Q13813_K862	Q13813	SPTN1	Spectrin alpha chain, non-erythrocytic 1 (Alpha-II spectrin) (Fodrin alpha chain) (Spectrin, non-erythroid alpha subunit)	1.0917	0.903728	0.00946982	TRUE	0.284051	0.44723	TRUE	-0.00635577	0.995324	TRUE	0.127715	0.833134	TRUE	10.1564	9.35363	9.53729	9.84199	10.4227	9.9639	11.1527	NA	10.8071	11.4607	NA	10.413	11.4249	10.7371	10.5598	10.5431	NA	10.9398	10.6672	10.3204	11.0172	10.8039
P84243_K28_K37	P84243	H33	Histone H3.3	1.0909	-1.69998	0.00584467	TRUE	-1.88819	0.00148493	TRUE	-0.976153	0.284164	TRUE	-2.03305	0.00276313	TRUE	11.9886	12.616	12.163	11.7316	10.9151	12.9602	11.0853	12.0985	NA	10.4862	11.1522	11.5842	10.5143	10.2123	11.5335	10.9241	12.1852	11.7042	10.8953	11.1415	10.3189	10.1531
Q6P2Q9_K2113	Q6P2Q9	PRP8	Pre-mRNA-processing-splicing factor 8 (220 kDa U5 snRNP-specific protein) (PRP8 homolog) (Splicing factor Prp8) (p220)	1.0901	-0.633602	0.0988556	TRUE	-0.570589	0.153838	TRUE	-0.478345	0.456501	TRUE	-0.228339	0.736941	TRUE	12.2894	11.6119	11.3951	12.3078	12.6534	11.0481	11.105	11.1382	10.9827	11.3687	10.7469	10.5442	11.6834	11.8318	11.2408	11.433	10.6073	11.3289	11.2357	10.8283	12.0204	11.4854
P14625_K75	P14625	ENPL	Endoplasmin (94 kDa glucose-regulated protein) (GRP-94) (Heat shock protein 90 kDa beta member 1) (Tumor rejection antigen 1) (gp96 homolog)	1.09	-1.08115	0.0741337	TRUE	-1.24279	0.0248362	TRUE	-0.396564	0.719948	TRUE	-0.86144	0.229174	TRUE	9.98352	NA	9.44794	9.98774	NA	8.4803	NA	9.20555	NA	8.40832	7.32787	NA	9.31386	9.56227	9.01814	NA	NA	9.68113	9.24909	9.07666	NA	9.17565
Q9BXP5_K720	Q9BXP5	SRRT	Serrate RNA effector molecule homolog (Arsenite-resistance protein 2)	1.0898	-0.624848	0.185044	TRUE	-0.831585	0.0586888	TRUE	-0.845724	0.188378	TRUE	-0.461325	0.495148	TRUE	10.7439	NA	11.1287	10.6723	NA	10.7288	9.77341	9.80325	NA	11.7081	9.74913	10.1008	11.1718	10.3131	10.2355	10.007	9.29519	10.6599	10.3829	10.3257	NA	10.6367
Q13813_K335	Q13813	SPTN1	Spectrin alpha chain, non-erythrocytic 1 (Alpha-II spectrin) (Fodrin alpha chain) (Spectrin, non-erythroid alpha subunit)	1.0896	-0.948199	0.00836411	TRUE	-0.798659	0.0181324	TRUE	-0.309976	0.575154	TRUE	-0.385109	0.445106	TRUE	11.4145	NA	11.1388	11.617	NA	11.3546	10.6597	10.6545	NA	10.9171	10.8046	10.9965	11.8091	11.1626	11.5524	12.4894	11.3601	11.7774	11.636	11.4547	NA	12.065
P06576_K133	P06576	ATPB	ATP synthase subunit beta, mitochondrial (EC 7.1.2.2) (ATP synthase F1 subunit beta)	1.0889	-0.522475	0.190359	TRUE	-0.668735	0.100039	TRUE	0.90699	0.110323	TRUE	0.564994	0.294686	TRUE	11.3099	11.1809	11.1882	11.4035	11.2115	11.6065	10.124	10.4409	10.1882	10.8544	10.6221	10.6908	10.3483	10.352	12.436	11.9823	12.7249	11.7896	11.9915	12.4311	11.6296	11.4649
P68363_K336	P68363	TBA1B	Tubulin alpha-1B chain (EC 3.6.5.-) (Alpha-tubulin ubiquitous) (Tubulin K-alpha-1) (Tubulin alpha-ubiquitous chain) [Cleaved into: Detyrosinated tubulin alpha-1B chain]	1.0886	-2.44421	7.10055e-09	TRUE	-1.54517	8.40438e-05	TRUE	-0.425532	0.507069	TRUE	-0.13802	0.852503	TRUE	12.4221	11.6128	11.9483	12.0859	12.4601	11.7408	10.0543	10.5682	10.5396	10.5221	10.8171	9.80239	11.3338	11.0544	11.1755	10.8838	10.9512	12.1835	12.0942	11.1716	11.9629	11.627
O15382_K44	O15382	BCAT2	Branched-chain-amino-acid aminotransferase, mitochondrial (BCAT(m)) (EC 2.6.1.42) (Placental protein 18) (PP18)	1.0884	-0.37594	0.332669	TRUE	0.249988	0.511137	TRUE	0.121873	0.873006	TRUE	-0.0904005	0.909114	TRUE	10.5534	NA	9.85296	9.78875	NA	10.3266	10.1067	9.70829	NA	10.9341	10.7218	11.3496	10.9835	11.3846	10.6654	10.6448	10.636	11.0333	9.97175	10.9251	NA	10.0757
O15145_K165	O15145	ARPC3	Actin-related protein 2/3 complex subunit 3 (Arp2/3 complex 21 kDa subunit) (p21-ARC)	1.0867	-1.03537	0.0997352	TRUE	-1.44196	0.0264056	TRUE	-0.472473	0.619534	TRUE	-0.19099	0.84966	TRUE	13.4592	12.7322	13.4318	13.6977	13.2617	12.7461	NA	NA	12.5471	11.9604	NA	NA	12.0293	11.9093	12.6805	12.8018	NA	13.4885	13.6622	12.5968	12.9904	13.683
P39023_K115	P39023	RL3	Large ribosomal subunit protein uL3 (60S ribosomal protein L3) (HIV-1 TAR RNA-binding protein B) (TARBP-B)	1.0866	-0.56206	0.139832	TRUE	-0.927493	0.01604	TRUE	-0.368721	0.570506	TRUE	-0.865469	0.0677362	TRUE	11.5522	11.4507	11.4014	12.0724	12.0116	10.4412	8.91867	10.1234	9.82402	9.98749	10.0632	9.94177	10.2142	10.4485	10.7643	10.6173	10.8238	10.8245	10.3038	10.1376	11.005	10.5241
P07954_K292	P07954	FUMH	Fumarate hydratase, mitochondrial (Fumarase) (HsFH) (EC 4.2.1.2)	1.0857	1.15972	0.00037387	TRUE	1.67475	2.22399e-06	TRUE	0.128697	0.850858	TRUE	0.555714	0.193656	TRUE	10.1875	10.6959	10.3492	10.5766	10.5275	11.1856	12.6636	11.7354	12.0266	12.8283	12.7894	13.2277	12.8815	12.2694	10.8285	10.6391	10.9836	10.9618	10.815	12.0116	10.9769	10.9453
P0DMQ9_K39	P0DMQ9	CH089	Putative uncharacterized protein C8orf89	1.0857	0.548204	0.415633	FALSE	0.967322	0.117097	FALSE	0.583678	0.515361	FALSE	1.57364	0.037545	FALSE	10.5106	NA	10.1249	10.152	NA	10.3026	9.82887	11.5113	NA	11.122	11.7402	12.2403	10.0488	10.93	11.5393	11.5015	10.4164	9.96747	11.6996	12.4328	NA	11.4059
P55884_K364	P55884	EIF3B	Eukaryotic translation initiation factor 3 subunit B (eIF3b) (Eukaryotic translation initiation factor 3 subunit 9) (Prt1 homolog) (hPrt1) (eIF-3-eta) (eIF3 p110) (eIF3 p116)	1.0847	-0.629975	0.268422	TRUE	-0.853693	0.0708653	TRUE	-0.0226748	0.983665	TRUE	-0.0471724	0.972128	TRUE	11.357	NA	10.3261	10.8005	NA	10.3951	NA	9.91435	NA	9.19519	9.68525	9.17922	9.56696	9.73395	9.9759	9.92787	9.97665	10.7751	10.4627	10.2015	NA	10.4156
Q13547_K143	Q13547	HDAC1	Histone deacetylase 1 (HD1) (EC 3.5.1.98) (Protein deacetylase HDAC1) (EC 3.5.1.-) (Protein decrotonylase HDAC1) (EC 3.5.1.-)	1.0819	0.465694	0.440835	TRUE	-1.14007	0.0198536	TRUE	-0.34233	0.661568	TRUE	-0.501226	0.37691	TRUE	10.1236	NA	10.7601	10.3429	NA	9.64443	10.6413	NA	NA	NA	NA	8.61806	NA	9.27075	NA	10.0692	NA	10.0748	10.2293	9.79803	NA	10.0997
P24534_K66	P24534	EF1B	Elongation factor 1-beta (EF-1-beta)	1.0817	0.603603	0.263099	TRUE	0.59494	0.321747	TRUE	-0.457669	0.638428	TRUE	0.378649	0.691905	TRUE	NA	9.95742	10.7133	11.224	11.4537	NA	8.02981	9.82433	9.36414	9.53269	10.5336	8.36973	10.312	NA	9.19946	9.91862	9.3324	NA	10.3736	NA	9.9985	10.0131
P35579_K1459	P35579	MYH9	Myosin-9 (Cellular myosin heavy chain, type A) (Myosin heavy chain 9) (Myosin heavy chain, non-muscle IIa) (Non-muscle myosin heavy chain A) (NMMHC-A) (Non-muscle myosin heavy chain IIa) (NMMHC II-a) (NMMHC-IIA)	1.0817	#NAME?	NA	TRUE	-1.5067	8.0778e-05	TRUE	-1.09672	0.0188679	TRUE	-0.824882	0.0512227	TRUE	NA	9.92856	10.7874	10.713	10.4234	NA	NA	NA	NA	NA	9.46727	8.77729	8.82251	NA	9.85247	9.84683	9.28111	NA	9.95532	NA	9.8123	10.053
Q96CM8_K581	Q96CM8	ACSF2	Medium-chain acyl-CoA ligase ACSF2, mitochondrial (EC 6.2.1.2)	1.0814	-0.272318	0.437594	TRUE	0.230454	0.466075	TRUE	-0.272949	0.584295	TRUE	-0.0441843	0.946045	TRUE	9.89995	NA	10.5347	9.90664	NA	9.82599	11.436	NA	NA	11.3373	NA	11.4977	11.3445	11.0898	10.4909	10.7628	NA	11.1242	10.9201	10.9792	NA	11.3972
P52597_K98	P52597	HNRPF	Heterogeneous nuclear ribonucleoprotein F (hnRNP F) (Nucleolin-like protein mcs94-1) [Cleaved into: Heterogeneous nuclear ribonucleoprotein F, N-terminally processed]	1.081	-0.0876721	0.921383	TRUE	-0.364328	0.582504	TRUE	-0.331052	0.77442	TRUE	-0.352167	0.732299	TRUE	10.2035	NA	9.13871	10.0209	NA	8.62906	NA	9.01695	NA	8.53445	8.32077	NA	9.38684	8.47278	8.86072	NA	8.57828	10.2431	8.99853	9.15112	NA	8.62231
P40429_K159	P40429	RL13A	Large ribosomal subunit protein uL13 (23 kDa highly basic protein) (60S ribosomal protein L13a)	1.0795	-1.07861	0.00656855	TRUE	-0.500371	0.233524	TRUE	-0.392921	0.56593	TRUE	-0.361145	0.520931	TRUE	11.3886	11.175	11.401	11.0629	11.6105	10.5029	9.69106	NA	9.77551	8.95982	NA	9.95568	10.6765	10.7301	10.1653	10.6365	NA	10.5403	10.8325	10.07	10.5093	11.1556
Q16762_K24	Q16762	THTR	Thiosulfate sulfurtransferase (EC 2.8.1.1) (Rhodanese)	1.0792	0.750603	0.05806	TRUE	-0.144596	0.760836	TRUE	-0.190033	0.821455	TRUE	0.149348	0.852503	TRUE	10.8647	10.5505	9.75092	10.2073	10.654	10.8666	12.0043	11.4439	12.2929	12.2011	11.4432	10.4216	11.9685	10.7805	11.5036	11.7416	11.1643	11.2957	11.5876	12.2113	11.8497	11.7658
Q9Y3I0_K190	Q9Y3I0	RTCB	RNA-splicing ligase RtcB homolog (EC 6.5.1.8) (3'-phosphate/5'-hydroxy nucleic acid ligase)	1.0772	-0.378091	0.676274	TRUE	-0.072243	0.924907	TRUE	-0.563289	0.58617	TRUE	-0.505043	0.467221	TRUE	11.0731	8.98318	10.735	11.1633	10.5858	10.2512	NA	NA	NA	9.61654	NA	NA	9.7066	10.2745	9.60492	NA	NA	10.0989	9.31851	9.30355	10.2857	9.71542
P62750_K110	P62750	RL23A	Large ribosomal subunit protein uL23 (60S ribosomal protein L23a)	1.0768	-0.287303	0.81103	TRUE	-1.74324	0.0151668	TRUE	-0.087449	0.961799	TRUE	0.194793	0.891938	TRUE	9.07538	9.02528	8.79714	NA	9.10527	8.90488	8.91944	NA	NA	NA	NA	5.59861	8.98308	8.04265	8.32763	8.57244	NA	9.27051	NA	8.8017	9.54269	9.45963
P55060_K83	P55060	XPO2	Exportin-2 (Exp2) (Cellular apoptosis susceptibility protein) (Chromosome segregation 1-like protein) (Importin-alpha re-exporter)	1.0761	-0.925504	0.211266	TRUE	-0.868338	0.133107	TRUE	-0.700576	0.444715	TRUE	-1.10609	0.0498834	TRUE	10.3877	9.67369	10.0096	10.748	10.5708	9.91485	NA	NA	9.07276	NA	NA	NA	9.10758	10.203	9.11638	NA	NA	9.66539	9.13854	9.16922	9.25116	8.50578
Q13813_K150	Q13813	SPTN1	Spectrin alpha chain, non-erythrocytic 1 (Alpha-II spectrin) (Fodrin alpha chain) (Spectrin, non-erythroid alpha subunit)	1.0733	0.83906	0.0625325	TRUE	0.357373	0.465628	TRUE	0.228812	0.797083	TRUE	-0.278348	0.690337	TRUE	9.50402	7.68518	8.85519	8.8601	9.23453	7.94936	9.58675	NA	9.80478	10.13	NA	9.51692	9.08357	10.4209	9.46903	9.70692	NA	9.7986	9.49133	9.36613	8.68369	8.86809
P62195_K330	P62195	PRS8	26S proteasome regulatory subunit 8 (26S proteasome AAA-ATPase subunit RPT6) (Proteasome 26S subunit ATPase 5) (Proteasome subunit p45) (Thyroid hormone receptor-interacting protein 1) (TRIP1) (p45/SUG)	1.0732	-0.775673	0.201838	TRUE	-1.07248	0.00849505	TRUE	-0.157604	0.842036	TRUE	-0.418619	0.389184	TRUE	9.56239	9.58014	9.22996	10.7127	9.9158	8.89218	NA	NA	NA	8.89524	NA	8.18482	8.75265	8.307	9.04413	9.50603	NA	9.02461	9.21728	8.43944	9.46349	8.99283
P57073_K138	P57073	SOX8	Transcription factor SOX-8	1.0728	0.692201	0.0406367	FALSE	0.242799	0.528161	FALSE	-0.590363	0.188407	FALSE	-0.361963	0.416169	FALSE	11.142	12.1249	11.6964	11.112	10.983	11.8895	12.664	11.4574	12.338	12.1649	11.3786	11.8704	12.0364	11.3554	10.6701	10.6732	11.4093	10.5556	10.9063	11.0805	11.391	11.1102
P68104_K392	P68104	EF1A1	Elongation factor 1-alpha 1 (EF-1-alpha-1) (EC 3.6.5.-) (Elongation factor Tu) (EF-Tu) (Eukaryotic elongation factor 1 A-1) (eEF1A-1) (Leukocyte receptor cluster member 7)	1.0715	0.179397	0.721447	TRUE	-0.109614	0.821659	TRUE	-0.361157	0.591982	TRUE	-0.384434	0.524042	TRUE	10.6162	NA	10.3382	10.1451	NA	9.90338	9.99431	NA	NA	9.77418	NA	10.0031	9.84037	9.63154	9.90113	9.55329	NA	9.87872	9.96806	9.83208	NA	9.99957
Q02790_K294	Q02790	FKBP4	Peptidyl-prolyl cis-trans isomerase FKBP4 (PPIase FKBP4) (EC 5.2.1.8) (51 kDa FK506-binding protein) (FKBP51) (52 kDa FK506-binding protein) (52 kDa FKBP) (FKBP-52) (59 kDa immunophilin) (p59) (FK506-binding protein 4) (FKBP-4) (FKBP59) (HSP-binding immunophilin) (HBI) (Immunophilin FKBP52) (Rotamase) [Cleaved into: Peptidyl-prolyl cis-trans isomerase FKBP4, N-terminally processed]	1.0713	-0.0834813	0.858749	TRUE	0.0703863	0.863012	TRUE	0.229403	0.702093	TRUE	-0.00291459	0.99756	TRUE	9.69477	NA	9.33976	9.53258	NA	9.34948	9.04134	NA	NA	9.17233	NA	9.65159	10.0962	9.55928	9.19623	8.90001	NA	9.35616	9.10446	9.29024	NA	9.32098
O15372_K180	O15372	EIF3H	Eukaryotic translation initiation factor 3 subunit H (eIF3h) (Eukaryotic translation initiation factor 3 subunit 3) (eIF-3-gamma) (eIF3 p40 subunit)	1.0701	-1.9263	0.000743545	TRUE	-1.74354	0.00256063	TRUE	-0.324252	0.750433	TRUE	-0.213121	0.820797	TRUE	10.8956	10.5287	10.9322	11.2549	11.2349	10.4105	9.1057	NA	8.91944	7.67345	NA	7.49344	9.29662	9.96278	10.4582	10.0105	NA	10.5769	10.856	10.0425	10.6431	10.7362
Q9Y365_K221	Q9Y365	STA10	START domain-containing protein 10 (StARD10) (Antigen NY-CO-28) (PCTP-like protein) (PCTP-L) (Serologically defined colon cancer antigen 28) (StAR-related lipid transfer protein 10)	1.07	0.205207	0.63652	TRUE	0.902303	0.0244512	TRUE	0.464993	0.481187	TRUE	0.299682	0.636534	TRUE	10.8911	9.37079	10.5436	10.8094	10.7939	10.3423	10.3614	10.8552	10.4524	10.2597	11.1323	10.8565	11.1984	11.387	11.3657	11.2054	10.3681	10.8005	10.8733	10.602	10.6884	10.2529
Q9NVI7_K539	Q9NVI7	ATD3A	ATPase family AAA domain-containing protein 3A	1.0697	0.92048	0.00881165	TRUE	1.32511	0.000806013	TRUE	0.848276	0.120774	TRUE	0.861677	0.072187	TRUE	NA	10.2742	9.45847	9.12411	9.49436	NA	10.7028	10.7157	10.1773	10.4038	11.4943	11.7649	10.7962	NA	9.7701	10.493	10.1294	NA	10.284	NA	10.4455	10.6385
P78417_K101	P78417	GSTO1	Glutathione S-transferase omega-1 (GSTO-1) (EC 2.5.1.18) (Glutathione S-transferase omega 1-1) (GSTO 1-1) (Glutathione-dependent dehydroascorbate reductase) (EC 1.8.5.1) (Monomethylarsonic acid reductase) (MMA(V) reductase) (EC 1.20.4.2) (S-(Phenacyl)glutathione reductase) (SPG-R)	1.0695	-5.73085	1.28211e-09	TRUE	-2.73601	2.69718e-05	TRUE	-1.71877	0.0268445	TRUE	-2.09812	0.00277153	TRUE	11.5125	NA	12.5193	11.7265	NA	10.6114	7.49549	NA	NA	7.42707	NA	9.62968	9.64807	10.2539	9.75533	10.5309	NA	11.3227	10.6134	10.0446	NA	10.623
P53007_K160	P53007	TXTP	Tricarboxylate transport protein, mitochondrial (Citrate transport protein) (CTP) (Mitochondrial citrate carrier) (CIC) (Solute carrier family 25 member 1) (Tricarboxylate carrier protein)	1.0694	-2.37265	0.00592097	TRUE	-1.26613	0.144477	TRUE	-0.929629	0.507092	TRUE	-1.16582	0.244772	TRUE	12.7851	12.7674	NA	13.339	13.5062	11.4343	NA	NA	11.2967	11.4625	NA	NA	12.0563	12.7313	12.0991	NA	NA	12.122	11.5397	11.8704	12.5977	NA
P48735_K106	P48735	IDHP	Isocitrate dehydrogenase [NADP], mitochondrial (IDH) (EC 1.1.1.42) (ICD-M) (IDP) (NADP(+)-specific ICDH) (Oxalosuccinate decarboxylase)	1.0661	0.375101	0.54919	TRUE	-0.203464	0.713862	TRUE	0.673611	0.427203	TRUE	1.03888	0.119711	TRUE	9.17643	NA	9.25931	7.87705	NA	9.69784	NA	11.1928	NA	10.7673	11.0302	10.7569	10.3769	9.4087	10.2149	NA	10.8536	10.0421	11.057	11.3998	NA	10.593
P58546_K4	P58546	MTPN	Myotrophin (Protein V-1)	1.0658	-1.05821	0.0303965	TRUE	-1.65109	0.0010902	TRUE	-0.89343	0.237591	TRUE	-0.918137	0.155535	TRUE	12.3607	11.8685	12.4959	12.2168	12.6145	11.6437	11.1926	11.0757	10.8039	11.6192	11.2829	8.04339	11.1582	11.0321	12.0774	12.3763	11.4231	12.0428	11.9427	11.7212	11.675	12.2064
Q96EY1_K134	Q96EY1	DNJA3	DnaJ homolog subfamily A member 3, mitochondrial (DnaJ protein Tid-1) (hTid-1) (Hepatocellular carcinoma-associated antigen 57) (Tumorous imaginal discs protein Tid56 homolog)	1.0656	0.801376	0.0880228	TRUE	0.93966	0.0336305	TRUE	0.811122	0.214746	TRUE	1.20993	0.0215353	TRUE	9.3224	8.88885	9.4386	8.32812	8.76472	10.2368	NA	10.1364	8.42459	10.5184	10.0994	10.5331	10.7485	9.91194	9.01189	9.45758	10.1092	9.57286	10.1893	10.4663	9.79295	10.2087
Q13263_K266	Q13263	TIF1B	Transcription intermediary factor 1-beta (TIF1-beta) (E3 SUMO-protein ligase TRIM28) (EC 2.3.2.27) (KRAB-associated protein 1) (KAP-1) (KRAB-interacting protein 1) (KRIP-1) (Nuclear corepressor KAP-1) (RING finger protein 96) (RING-type E3 ubiquitin transferase TIF1-beta) (Tripartite motif-containing protein 28)	1.0655	-1.03865	0.0177815	TRUE	-0.770519	0.0609685	TRUE	-0.660665	0.287031	TRUE	-0.310624	0.653946	TRUE	11.4903	NA	11.2703	11.5914	NA	10.8327	9.76077	9.88131	NA	10.6657	9.49753	10.1584	10.8485	10.9192	10.6837	10.2112	9.99231	10.503	10.8439	10.3193	NA	10.9312
P12270_K748	P12270	TPR	Nucleoprotein TPR (Megator) (NPC-associated intranuclear protein) (Translocated promoter region protein)	1.0654	-1.59854	2.13174e-05	TRUE	-0.0199459	0.966429	TRUE	0.121673	0.878618	TRUE	0.363123	0.495983	TRUE	12.1889	12.241	12.4197	12.543	11.8275	13.2064	10.3857	11.3335	10.8035	10.4787	12.8528	12.785	12.5363	11.9995	12.2761	11.8759	12.7565	13.1797	12.6343	13.6863	12.3889	12.5333
P62266_K54	P62266	RS23	Small ribosomal subunit protein uS12 (40S ribosomal protein S23)	1.0645	-0.0272117	0.951162	TRUE	-0.127012	0.738811	TRUE	-0.0596717	0.941241	TRUE	-0.131118	0.814593	TRUE	11.759	11.2171	11.6478	11.887	12.1839	11.0424	10.6323	NA	10.6508	10.4615	NA	11.0507	10.8893	10.1665	11.1112	11.0679	NA	11.0225	11.0437	10.6425	11.2743	11.3214
P00558_K388	P00558	PGK1	Phosphoglycerate kinase 1 (EC 2.7.2.3) (Cell migration-inducing gene 10 protein) (Primer recognition protein 2) (PRP 2)	1.0641	-1.74718	0.0141416	TRUE	-2.02796	0.00156884	TRUE	-0.85837	0.39186	TRUE	-0.82356	0.312578	TRUE	10.2122	NA	10.0552	10.4293	NA	9.57372	NA	7.8909	NA	9.64901	NA	8.58066	8.88781	8.2385	10.7468	NA	8.28919	10.0519	10.3908	9.27614	NA	10.6948
Q14566_K654	Q14566	MCM6	DNA replication licensing factor MCM6 (EC 3.6.4.12) (p105MCM)	1.0639	-0.728709	0.0746719	TRUE	-0.330638	0.382364	TRUE	-0.140749	0.847794	TRUE	-0.0130649	0.988103	TRUE	12.2857	NA	11.6568	11.8378	NA	11.5619	9.59883	NA	NA	11.4018	NA	10.1898	11.242	10.9861	10.7007	10.5737	NA	10.8226	10.8351	11.125	NA	10.8938
O43707_K450	O43707	ACTN4	Alpha-actinin-4 (Non-muscle alpha-actinin 4)	1.0612	-0.217187	0.59436	TRUE	-0.12233	0.78534	TRUE	-0.510779	0.416242	TRUE	-0.343677	0.545401	TRUE	9.47112	9.22801	9.535	8.62135	9.03027	9.88555	9.5196	10.8474	9.48749	9.23857	10.7309	9.84515	10.8776	9.32181	9.98392	9.06687	10.156	9.85311	9.97746	9.88714	10.3828	10.1208
P09210_K195	P09210	GSTA2	Glutathione S-transferase A2 (EC 2.5.1.18) (GST HA subunit 2) (GST class-alpha member 2) (GST-gamma) (GSTA2-2) (GTH2)	1.0608	4.36537	2.37766e-10	TRUE	0.596357	0.343812	TRUE	-0.739556	0.444715	TRUE	1.06304	0.17272	TRUE	9.53316	NA	9.6276	9.71529	NA	9.17371	13.2416	12.4768	NA	13.6148	10.0167	9.58271	10.2942	9.71072	9.76621	9.99368	9.82631	10.2097	10.7223	10.8888	NA	10.887
P15311_K306	P15311	EZRI	Ezrin (Cytovillin) (Villin-2) (p81)	1.0607	0.267238	0.844076	TRUE	-0.574767	0.52364	TRUE	-0.450371	0.777412	TRUE	-0.502734	0.659943	TRUE	10.0838	9.07166	10.3522	NA	9.9342	9.67511	NA	NA	NA	8.84875	NA	NA	8.24905	8.97472	9.63192	NA	NA	10.2058	NA	9.58995	9.99961	10.1191
Q09666_K1837	Q09666	AHNK	Neuroblast differentiation-associated protein AHNAK (Desmoyokin)	1.0599	-1.04971	0.0350496	TRUE	-1.98247	0.00038949	TRUE	-0.529315	0.525789	TRUE	-1.22858	0.0141442	TRUE	11.2027	10.7109	10.9087	11.2559	11.2604	10.5612	NA	NA	8.53943	9.49841	NA	NA	8.21423	8.14651	11.3045	NA	NA	11.4116	10.4805	9.39134	10.3113	9.91499
P00505_K234	P00505	AATM	Aspartate aminotransferase, mitochondrial (mAspAT) (EC 2.6.1.1) (EC 2.6.1.7) (Fatty acid-binding protein) (FABP-1) (Glutamate oxaloacetate transaminase 2) (Kynurenine aminotransferase 4) (Kynurenine aminotransferase IV) (Kynurenine--oxoglutarate transaminase 4) (Kynurenine--oxoglutarate transaminase IV) (Plasma membrane-associated fatty acid-binding protein) (FABPpm) (Transaminase A)	1.0576	0.210706	0.489107	TRUE	0.869196	0.00274445	TRUE	0.0336768	0.964559	TRUE	0.169332	0.729123	TRUE	11.3993	11.0052	11.9288	11.5608	11.4784	11.6206	13.5401	12.3983	12.6341	13.5703	13.1734	14.1363	13.776	13.5763	11.7549	11.8887	11.5086	11.6594	11.6348	11.9799	11.8416	12.4337
Q14847_K23	Q14847	LASP1	LIM and SH3 domain protein 1 (LASP-1) (Metastatic lymph node gene 50 protein) (MLN 50)	1.0571	0.402026	0.428011	TRUE	0.222049	0.68895	TRUE	0.0449002	0.974043	TRUE	0.502117	0.47121	TRUE	11.6605	11.6868	12.135	11.6772	11.8132	11.4908	11.5137	11.4816	11.2119	12.3003	11.4988	11.7038	12.6179	11.6471	12.3652	12.0199	11.9072	13.2759	13.2746	12.3528	12.8836	12.393
P62241_K128	P62241	RS8	Small ribosomal subunit protein eS8 (40S ribosomal protein S8)	1.0538	0.109998	0.827731	TRUE	0.171817	0.715651	TRUE	-0.40272	0.560706	TRUE	-0.240657	0.733004	TRUE	11.3951	11.6056	11.9791	10.9456	12.0622	12.261	10.0894	10.5808	9.8543	11.0074	10.6929	11.0566	11.3152	11.8709	10.7435	10.7221	10.9105	10.3635	11.3093	10.9988	11.0957	10.8063
P55327_K102	P55327	TPD52	Tumor protein D52 (Protein N8)	1.0536	-0.516095	0.294223	TRUE	-0.0818477	0.892082	TRUE	0.0773686	0.948257	TRUE	0.0671835	0.947117	TRUE	10.1792	9.86059	10.6466	10.3269	10.5572	10.0809	11.2824	NA	10.1761	11.178	NA	10.406	11.4184	11.3748	10.484	10.7706	NA	11.6334	11.1254	10.7713	11.6837	11.5481
P00558_K75	P00558	PGK1	Phosphoglycerate kinase 1 (EC 2.7.2.3) (Cell migration-inducing gene 10 protein) (Primer recognition protein 2) (PRP 2)	1.0534	-1.42879	0.000922192	TRUE	-0.796917	0.0463423	TRUE	-0.0485793	0.963559	TRUE	0.681291	0.184659	TRUE	10.0528	10.5891	11.1634	10.416	10.404	10.5023	NA	10.8251	8.29101	9.83301	10.3572	10.6578	10.0148	9.59109	10.9375	10.4031	11.9177	11.2229	11.8995	12.4357	11.7246	12.0879
Q15274_K171	Q15274	NADC	Nicotinate-nucleotide pyrophosphorylase [carboxylating] (EC 2.4.2.19) (Quinolinate phosphoribosyltransferase [decarboxylating]) (QAPRTase) (QPRTase)	1.0525	1.69625	2.00904e-06	TRUE	1.7462	2.11645e-06	TRUE	0.326469	0.569131	TRUE	0.664739	0.121324	TRUE	9.13785	9.85226	8.6473	8.67801	9.44674	9.36138	12.8566	12.2643	12.7831	12.4243	11.9983	12.2102	12.0144	11.4589	9.84634	9.38092	10.0171	9.65991	10.4258	10.3706	10.2816	10.017
Q9H3P7_K109	Q9H3P7	GCP60	Golgi resident protein GCP60 (Acyl-CoA-binding domain-containing protein 3) (Golgi complex-associated protein 1) (GOCAP1) (Golgi phosphoprotein 1) (GOLPH1) (PBR- and PKA-associated protein 7) (Peripheral benzodiazepine receptor-associated protein PAP7) [Cleaved into: Golgi resident protein GCP60, N-terminally processed]	1.0519	-0.779223	0.114811	TRUE	-0.160247	0.75138	TRUE	0.0512206	0.964287	TRUE	0.279668	0.706873	TRUE	11.8673	NA	11.5695	12.31	NA	11.312	11.5993	NA	NA	11.9067	NA	11.8041	12.1043	12.5566	12.0634	12.0082	NA	11.9749	11.8462	11.6187	NA	12.5336
Q99613_K877	Q99613	EIF3C	Eukaryotic translation initiation factor 3 subunit C (eIF3c) (Eukaryotic translation initiation factor 3 subunit 8) (eIF3 p110)	1.0518	-1.29228	0.00895877	TRUE	-1.77744	0.000685052	TRUE	-0.109893	0.927654	TRUE	-0.104334	0.919594	TRUE	10.2689	10.9769	10.0374	10.9127	11.6378	10.0781	9.85925	10.6142	10.7662	8.54145	10.488	7.06082	9.83754	8.98896	9.96916	10.2674	10.8626	10.534	10.6023	9.8536	10.7805	10.7188
P42765_K305	P42765	THIM	3-ketoacyl-CoA thiolase, mitochondrial (EC 2.3.1.16) (Acetyl-CoA acetyltransferase) (EC 2.3.1.9) (Acetyl-CoA acyltransferase) (Acyl-CoA hydrolase, mitochondrial) (EC 3.1.2.-, EC 3.1.2.1, EC 3.1.2.2) (Beta-ketothiolase) (Mitochondrial 3-oxoacyl-CoA thiolase) (T1)	1.0501	1.28312	0.0136098	TRUE	1.46672	0.00662929	TRUE	0.471725	0.593299	TRUE	0.936617	0.15851	TRUE	8.02411	8.41631	NA	8.84417	7.58952	9.42967	NA	9.88132	9.6929	9.68868	10.3016	NA	10.3864	9.79064	8.40205	NA	9.32572	8.51488	10.0889	9.63608	9.36549	NA
O60701_K329	O60701	UGDH	UDP-glucose 6-dehydrogenase (UDP-Glc dehydrogenase) (UDP-GlcDH) (UDPGDH) (EC 1.1.1.22)	1.0489	-0.0168204	0.973864	TRUE	-0.0991749	0.810829	TRUE	-0.0236093	0.98074	TRUE	0.339321	0.499226	TRUE	10.4684	10.0053	11.056	11.1451	10.823	10.5673	NA	10.843	10.8933	11.0295	10.5877	11.8326	11.9166	11.0995	10.7776	11.024	11.2039	11.7973	11.4043	10.8776	11.4962	11.5706
P49327_K1582	P49327	FAS	Fatty acid synthase (EC 2.3.1.85) (Type I fatty acid synthase) [Includes: [Acyl-carrier-protein] S-acetyltransferase (EC 2.3.1.38); [Acyl-carrier-protein] S-malonyltransferase (EC 2.3.1.39); 3-oxoacyl-[acyl-carrier-protein] synthase (EC 2.3.1.41); 3-oxoacyl-[acyl-carrier-protein] reductase (EC 1.1.1.100); 3-hydroxyacyl-[acyl-carrier-protein] dehydratase (EC 4.2.1.59); Enoyl-[acyl-carrier-protein]…	1.0483	0.603853	0.0957342	TRUE	1.01374	0.00687354	TRUE	0.773634	0.146674	TRUE	0.853037	0.0400567	TRUE	8.95169	9.68611	9.83666	9.34654	9.52773	10.1761	9.83327	NA	8.96549	9.94829	NA	10.8458	9.94753	9.97446	10.0101	10.4696	NA	9.78456	10.1146	10.5841	9.9307	9.23918
Q9UHG3_K205	Q9UHG3	PCYOX	Prenylcysteine oxidase 1 (EC 1.8.3.5) (Prenylcysteine lyase)	1.0483	-1.04187	0.00244958	TRUE	-0.516656	0.141762	TRUE	0.0997075	0.904212	TRUE	-0.130225	0.837684	TRUE	9.94156	9.09573	NA	9.62986	9.18629	9.45214	NA	9.71095	9.06457	9.95561	9.44339	NA	10.2038	9.44299	10.0792	NA	9.98392	10.656	10.1067	9.6779	9.65681	NA
O60664_K65	O60664	PLIN3	Perilipin-3 (47 kDa mannose 6-phosphate receptor-binding protein) (47 kDa MPR-binding protein) (Cargo selection protein TIP47) (Mannose-6-phosphate receptor-binding protein 1) (Placental protein 17) (PP17)	1.0478	-1.48584	0.0211012	TRUE	-1.0671	0.110306	TRUE	0.0977409	0.953459	TRUE	-0.875613	0.327455	TRUE	11.1857	10.6023	10.6892	11.1294	10.5895	11.0508	10.2035	10.0303	10.6822	9.7101	10.359	10.6058	10.2601	10.3471	11.6926	11.7144	12.142	11.3086	10.6485	10.5057	10.9125	10.6954
Q9Y6N5_K135	Q9Y6N5	SQOR	Sulfide:quinone oxidoreductase, mitochondrial (SQOR) (EC 1.8.5.8) (Sulfide dehydrogenase-like) (Sulfide quinone oxidoreductase)	1.0473	-0.572493	0.19138	TRUE	-0.189453	0.70718	TRUE	-0.171407	0.85138	TRUE	-0.353098	0.615019	TRUE	11.7967	10.4084	10.7017	11.1109	11.3975	10.4837	11.657	11.503	11.6678	10.7052	12.3638	11.2398	12.2562	11.5718	11.2824	11.0536	11.8488	11.6368	10.9224	11.683	11.5854	11.4954
Q01082_K593	Q01082	SPTB2	Spectrin beta chain, non-erythrocytic 1 (Beta-II spectrin) (Fodrin beta chain) (Spectrin, non-erythroid beta chain 1)	1.0472	-1.65837	9.52094e-05	TRUE	-1.41841	0.000703915	TRUE	-0.816685	0.0869141	TRUE	-0.503602	0.20059	TRUE	10.3657	9.79469	10.6964	10.6937	10.5566	10.028	NA	NA	9.21421	9.81457	NA	NA	10.2003	9.98836	11.4624	10.6558	NA	11.0173	11.0061	10.5367	10.565	10.5412
P62249_K98	P62249	RS16	Small ribosomal subunit protein uS9 (40S ribosomal protein S16)	1.0467	-0.807788	0.0280688	TRUE	-0.779392	0.0399207	TRUE	-0.534343	0.383066	TRUE	0.0856667	0.911573	TRUE	12.64	11.9206	12.7087	12.6245	12.5057	12.3763	10.9323	11.2286	10.8046	11.4566	11.3315	11.4635	11.8321	11.4743	11.8937	10.9428	11.301	12.4957	12.1589	11.7371	12.1943	12.3674
Q92878_K1285	Q92878	RAD50	DNA repair protein RAD50 (hRAD50) (EC 3.6.-.-)	1.0454	-0.170402	0.780502	TRUE	0.879536	0.0766277	TRUE	0.61025	0.431733	TRUE	0.462236	0.571051	TRUE	10.9365	NA	10.7625	NA	NA	10.7784	10.2365	NA	NA	10.4672	NA	11.8109	11.9904	11.403	11.3884	10.9165	NA	11.2432	NA	11.0271	NA	11.2324
P31689_K32	P31689	DNJA1	DnaJ homolog subfamily A member 1 (DnaJ protein homolog 2) (HSDJ) (Heat shock 40 kDa protein 4) (Heat shock protein J2) (HSJ-2) (Human DnaJ protein 2) (hDj-2)	1.0452	-0.994705	0.0407665	TRUE	-0.678931	0.1449	TRUE	-0.344515	0.668278	TRUE	-0.336207	0.651625	TRUE	11.0605	10.6655	10.6519	11.3131	11.188	10.475	NA	9.75722	9.70177	8.29758	8.94746	9.32401	10.4711	9.9156	9.65643	9.54638	10.1122	11.3981	10.1089	9.59667	10.6193	10.8366
P49588_K677	P49588	SYAC	Alanine--tRNA ligase, cytoplasmic (EC 6.1.1.7) (Alanyl-tRNA synthetase) (AlaRS) (Renal carcinoma antigen NY-REN-42)	1.0448	1.09743	0.0429572	TRUE	0.357916	0.51776	TRUE	0.196227	0.8535	TRUE	-0.0755235	0.952867	TRUE	11.5423	NA	10.1678	11.7263	NA	10.8037	12.5372	12.036	NA	13.3385	12.3657	12.6406	12.3603	11.2177	11.4652	11.7081	11.681	11.273	11.4857	11.1486	NA	11.3755
P62424_K217	P62424	RL7A	Large ribosomal subunit protein eL8 (60S ribosomal protein L7a) (PLA-X polypeptide) (Surfeit locus protein 3)	1.0448	0.127777	0.843621	TRUE	-0.312265	0.590335	TRUE	-0.0892375	0.952906	TRUE	-0.385206	0.649497	TRUE	10.4183	10.4412	9.62558	NA	11.15	9.57985	8.98477	NA	10.755	10.6026	NA	8.9218	9.87851	10.1453	9.61946	NA	NA	9.67299	NA	9.68739	9.53818	9.40215
Q01844_K439	Q01844	EWS	RNA-binding protein EWS (EWS oncogene) (Ewing sarcoma breakpoint region 1 protein)	1.0443	-0.586401	0.219063	TRUE	-0.285517	0.62013	TRUE	1.01693	0.184865	TRUE	0.176865	0.858478	TRUE	NA	10.4883	10.6776	10.3203	9.71494	NA	8.48511	10.1323	9.41951	9.87405	9.94154	9.99788	9.44446	NA	11.3976	10.8452	11.506	NA	10.6594	NA	9.90668	10.0236
P02545_K260	P02545	LMNA	Prelamin-A/C [Cleaved into: Lamin-A/C (70 kDa lamin) (Renal carcinoma antigen NY-REN-32)]	1.0439	-0.449574	0.441397	TRUE	-1.53175	0.00309239	TRUE	-0.0859176	0.945525	TRUE	0.253736	0.780021	TRUE	10.8683	9.23994	10.1894	11.3511	11.3568	10.4494	9.20241	9.30346	NA	10.6775	9.48634	9.30168	9.9246	10.5278	11.1526	11.0548	11.0773	12.2165	11.6995	11.1297	11.8133	11.9106
P62753_K2	P62753	RS6	Small ribosomal subunit protein eS6 (40S ribosomal protein S6) (Phosphoprotein NP33)	1.0439	-1.67516	0.00105853	TRUE	-1.27062	0.00417419	TRUE	-0.441445	0.524683	TRUE	-0.857787	0.104743	TRUE	11.2627	NA	11.5642	10.9716	NA	10.4676	8.12663	NA	NA	9.57859	NA	9.36052	9.97019	9.14527	10.1261	10.5302	NA	10.5703	10.0288	9.48309	NA	10.6529
Q9Y383_K61	Q9Y383	LC7L2	Putative RNA-binding protein Luc7-like 2	1.0431	0.468004	0.306661	TRUE	-0.642481	0.136544	TRUE	-0.181305	0.836932	TRUE	-0.264939	0.735513	TRUE	11.2721	NA	11.0033	10.9205	NA	10.406	9.7461	12.101	NA	10.8086	9.98679	10.0874	10.0717	10.139	10.4853	10.7444	9.946	10.5539	10.349	10.0972	NA	10.5709
Q96C86_K60	Q96C86	DCPS	m7GpppX diphosphatase (EC 3.6.1.59) (DCS-1) (Decapping scavenger enzyme) (Hint-related 7meGMP-directed hydrolase) (Histidine triad nucleotide-binding protein 5) (Histidine triad protein member 5) (HINT-5) (Scavenger mRNA-decapping enzyme DcpS)	1.043	-0.315326	0.88152	TRUE	-1.60243	0.311799	TRUE	0.0743542	0.982768	TRUE	0.245266	0.947049	TRUE	10.5036	NA	9.85045	NA	NA	10.2861	10.459	NA	NA	9.58848	NA	4.93435	10.738	10.8343	10.3016	9.27407	NA	10.9582	NA	10.283	NA	10.4168
O75874_K233	O75874	IDHC	Isocitrate dehydrogenase [NADP] cytoplasmic (IDH) (IDH1) (EC 1.1.1.42) (Cytosolic NADP-isocitrate dehydrogenase) (IDPc) (NADP(+)-specific ICDH) (Oxalosuccinate decarboxylase)	1.043	0.151564	0.847446	TRUE	0.125012	0.873059	TRUE	-0.615103	0.565999	TRUE	-0.243664	0.839377	TRUE	10.3828	10.2012	10.1808	10.9992	10.5378	10.3085	10.9839	11.7269	11.5386	11.3112	10.8868	11.1997	11.3728	11.0213	10.6848	10.7214	11.1661	12.0655	11.7578	11.1873	11.7364	11.4688
P04844_K460	P04844	RPN2	Dolichyl-diphosphooligosaccharide--protein glycosyltransferase subunit 2 (Dolichyl-diphosphooligosaccharide--protein glycosyltransferase 63 kDa subunit) (RIBIIR) (Ribophorin II) (RPN-II) (Ribophorin-2)	1.0428	-1.59596	0.140259	TRUE	-2.33347	0.00393317	TRUE	-0.473575	0.727845	TRUE	-0.312023	0.822209	TRUE	10.9236	NA	10.9367	10.7814	NA	9.94705	NA	NA	NA	9.43123	NA	6.87594	9.77112	9.18713	10.4672	9.87582	NA	11.0199	10.741	10.5899	NA	11.0667
P35754_K9	P35754	GLRX1	Glutaredoxin-1 (Thioltransferase-1) (TTase-1)	1.0424	-1.10001	0.0185352	TRUE	-0.81764	0.0560306	TRUE	0.220799	0.782479	TRUE	0.099078	0.909721	TRUE	12.1933	NA	11.1727	11.6841	NA	11.0837	11.5637	NA	NA	11.3006	NA	11.4815	10.9964	11.6666	12.5243	12.3874	NA	11.705	12.3567	12.1704	NA	12.2248
P35232_K186	P35232	PHB1	Prohibitin 1	1.0423	0.808099	0.280807	TRUE	-0.520481	0.35488	TRUE	-0.135693	0.914862	TRUE	-0.399973	0.675348	TRUE	10.0851	NA	10.025	NA	NA	9.71149	NA	NA	NA	9.72576	NA	8.06674	9.46885	9.22612	10.1532	9.4946	NA	9.52485	NA	8.85668	NA	9.95794
P47813_K56	P47813	IF1AX	Eukaryotic translation initiation factor 1A, X-chromosomal (eIF-1A X isoform) (eIF1A X isoform) (Eukaryotic translation initiation factor 4C) (eIF-4C)	1.042	-0.918091	0.314945	TRUE	-0.988843	0.169188	TRUE	-0.312511	0.793129	TRUE	-0.885833	0.293739	TRUE	10.4442	NA	10.6011	10.3672	NA	9.06418	NA	NA	NA	9.07326	NA	NA	9.46125	8.96453	9.10781	10.6749	NA	9.57114	9.13921	8.71044	NA	10.2906
Q02878_K192	Q02878	RL6	Large ribosomal subunit protein eL6 (60S ribosomal protein L6) (Neoplasm-related protein C140) (Tax-responsive enhancer element-binding protein 107) (TaxREB107)	1.0406	-0.624801	0.383796	TRUE	-0.895698	0.113408	TRUE	0.0516171	0.974822	TRUE	0.154419	0.895225	TRUE	11.7059	11.3848	11.7607	11.9782	11.625	11.4634	NA	10.6255	NA	9.07526	10.0527	10.0814	10.0012	10.3282	10.8823	NA	10.7234	11.7617	11.8403	10.9166	11.4475	11.1877
P10412_K17_K21	P10412	H14	Histone H1.4 (Histone H1b) (Histone H1s-4)	1.0403	0.53413	0.491892	TRUE	-0.416055	0.6087	TRUE	0.353645	0.788057	TRUE	-0.835202	0.421951	TRUE	10.911	NA	NA	9.84445	NA	10.1478	NA	8.90941	NA	8.53942	NA	NA	8.37169	8.56954	10.4032	NA	9.96168	9.37931	8.45317	9.00628	NA	NA
P14625_K663	P14625	ENPL	Endoplasmin (94 kDa glucose-regulated protein) (GRP-94) (Heat shock protein 90 kDa beta member 1) (Tumor rejection antigen 1) (gp96 homolog)	1.0388	-1.68102	0.000433053	TRUE	-2.0155	0.000130324	TRUE	-0.513193	0.36622	TRUE	-1.08634	0.0358649	TRUE	10.7163	NA	10.4347	NA	NA	10.4086	9.32135	NA	NA	9.33364	NA	NA	8.94787	9.13934	10.3574	10.1213	NA	10.314	NA	9.48	NA	10.5218
P12956_K338	P12956	XRCC6	X-ray repair cross-complementing protein 6 (EC 3.6.4.-) (EC 4.2.99.-) (5'-deoxyribose-5-phosphate lyase Ku70) (5'-dRP lyase Ku70) (70 kDa subunit of Ku antigen) (ATP-dependent DNA helicase 2 subunit 1) (ATP-dependent DNA helicase II 70 kDa subunit) (CTC box-binding factor 75 kDa subunit) (CTC75) (CTCBF) (DNA repair protein XRCC6) (Lupus Ku autoantigen protein p70) (Ku70) (Thyroid-lupus autoantige…	1.0378	-0.39389	0.464984	TRUE	-0.172113	0.775561	TRUE	0.220502	0.836932	TRUE	-0.381413	0.60317	TRUE	NA	8.83632	8.95987	8.72606	9.50363	NA	NA	7.70992	9.58304	NA	9.25819	9.32057	NA	NA	NA	9.52908	9.21418	NA	9.09109	NA	9.22654	8.62981
Q04760_K88	Q04760	LGUL	Lactoylglutathione lyase (EC 4.4.1.5) (Aldoketomutase) (Glyoxalase I) (Glx I) (Ketone-aldehyde mutase) (Methylglyoxalase) (S-D-lactoylglutathione methylglyoxal lyase)	1.0373	-1.2455	2.94003e-05	TRUE	-1.13493	6.91802e-05	TRUE	-0.362772	0.417665	TRUE	-0.404475	0.313563	TRUE	11.6795	NA	11.817	11.6523	NA	11.7055	11.6019	11.7699	NA	12.4987	11.5127	12.1062	12.0098	11.9044	11.638	11.9485	11.975	12.2985	12.2877	12.0223	NA	12.4114
P40616_K157	P40616	ARL1	ADP-ribosylation factor-like protein 1	1.0369	-0.887623	0.0328521	TRUE	-0.611845	0.106459	TRUE	-0.412863	0.502667	TRUE	-0.268145	0.653475	TRUE	9.90174	NA	9.75168	10.1082	NA	9.50525	9.80808	NA	NA	9.50696	NA	10.0134	9.40451	9.19351	9.73751	8.97175	NA	9.70277	9.96985	9.47422	NA	10.109
P29401_K11	P29401	TKT	Transketolase (TK) (EC 2.2.1.1)	1.0366	0.194999	0.728557	TRUE	0.246672	0.616834	TRUE	0.0977841	0.92714	TRUE	0.0629742	0.950051	TRUE	10.6964	NA	10.7286	10.9185	NA	9.43306	11.3728	NA	NA	12.2959	NA	11.5503	11.9008	12.3765	11.1167	10.993	NA	10.8491	10.6946	10.931	NA	11.7328
Q8TCS8_K306	Q8TCS8	PNPT1	Polyribonucleotide nucleotidyltransferase 1, mitochondrial (EC 2.7.7.8) (3'-5' RNA exonuclease OLD35) (PNPase old-35) (Polynucleotide phosphorylase 1) (PNPase 1) (Polynucleotide phosphorylase-like protein)	1.0366	0.349413	0.258654	TRUE	0.942997	0.0012715	TRUE	0.41589	0.362084	TRUE	0.331026	0.443414	TRUE	9.75135	NA	10.1715	10.016	NA	9.92375	10.4668	10.7593	NA	10.6551	11.1506	11.3318	11.2423	11.1067	10.2291	10.9004	10.9918	10.2629	10.7206	10.7978	NA	10.5758
P07355_K204	P07355	ANXA2	Annexin A2 (Annexin II) (Annexin-2) (Calpactin I heavy chain) (Calpactin-1 heavy chain) (Chromobindin-8) (Lipocortin II) (Placental anticoagulant protein IV) (PAP-IV) (Protein I) (p36)	1.0365	-2.10455	0.000698818	TRUE	-1.90754	2.06681e-05	TRUE	-0.85545	0.135153	TRUE	-1.161	0.00826567	TRUE	10.201	9.87651	10.4905	10.751	10.9719	10.0608	NA	NA	NA	8.39949	NA	7.88045	8.98545	9.55053	10.3611	9.86668	NA	10.2114	10.2731	9.30298	10.1071	10.2078
Q8IZL8_K216	Q8IZL8	PELP1	Proline-, glutamic acid- and leucine-rich protein 1 (Modulator of non-genomic activity of estrogen receptor) (Transcription factor HMX3)	1.0331	-1.62217	0.00224611	TRUE	-1.04389	0.047866	TRUE	-0.674308	0.421497	TRUE	-0.483286	0.452669	TRUE	10.8868	9.98735	NA	11.4787	10.6434	9.9474	NA	NA	7.96183	9.69216	NA	NA	10.0221	9.85221	9.72206	NA	NA	10.0802	10.6188	9.86375	9.45724	NA
P24539_K233	P24539	AT5F1	ATP synthase F(0) complex subunit B1, mitochondrial (ATP synthase peripheral stalk-membrane subunit b) (ATP synthase proton-transporting mitochondrial F(0) complex subunit B1) (ATP synthase subunit b) (ATPase subunit b)	1.0324	0.453501	0.128811	TRUE	0.783635	0.00951075	TRUE	-0.00570262	0.995331	TRUE	0.238492	0.623995	TRUE	9.74386	9.64776	10.7709	10.1477	10.5586	10.299	11.5271	11.1949	11.6958	11.5417	11.6565	12.0194	12.2137	11.3901	10.3313	NA	10.8513	10.5048	10.9354	10.9924	10.8909	10.8227
P78527_K2259	P78527	PRKDC	DNA-dependent protein kinase catalytic subunit (DNA-PK catalytic subunit) (DNA-PKcs) (EC 2.7.11.1) (DNPK1) (p460)	1.0319	0.525129	0.331102	TRUE	-0.567149	0.187818	TRUE	-0.443929	0.519813	TRUE	-0.34617	0.529746	TRUE	9.93595	NA	9.55932	9.71557	NA	10.0926	10.7342	NA	NA	NA	NA	8.96014	NA	10.263	NA	9.67038	NA	9.17954	9.55461	9.38306	NA	9.8371
P02647_K230	P02647	APOA1	Apolipoprotein A-I (Apo-AI) (ApoA-I) (Apolipoprotein A1) [Cleaved into: Proapolipoprotein A-I (ProapoA-I); Truncated apolipoprotein A-I (Apolipoprotein A-I(1-242))]	1.0316	-2.78572	3.76681e-06	TRUE	-1.26485	0.0430366	TRUE	-1.02503	0.233668	TRUE	-1.44674	0.0356099	TRUE	11.1639	11.2353	11.5297	11.43	11.9278	10.5213	8.06119	10.1039	9.39208	10.6192	9.69018	NA	10.2742	10.8473	12.6586	12.6511	10.7707	12.2235	11.5103	10.7231	11.6445	11.9697
P35579_K1525	P35579	MYH9	Myosin-9 (Cellular myosin heavy chain, type A) (Myosin heavy chain 9) (Myosin heavy chain, non-muscle IIa) (Non-muscle myosin heavy chain A) (NMMHC-A) (Non-muscle myosin heavy chain IIa) (NMMHC II-a) (NMMHC-IIA)	1.0313	-2.49884	9.9549e-06	TRUE	-1.57578	0.000620803	TRUE	-0.274658	0.711702	TRUE	-0.954597	0.0708171	TRUE	13.4165	NA	13.3773	13.229	NA	13.2093	9.81912	NA	NA	11.4684	NA	11.9904	11.4137	11.9254	13.6381	13.3228	NA	12.9553	12.5952	12.6966	NA	12.6787
Q16851_K33	Q16851	UGPA	UTP--glucose-1-phosphate uridylyltransferase (EC 2.7.7.9) (UDP-glucose pyrophosphorylase) (UDPGP) (UGPase)	1.0304	-0.395033	0.203487	TRUE	0.178652	0.574921	TRUE	-0.0193483	0.980835	TRUE	-0.00731626	0.991225	TRUE	11.0183	NA	10.8528	10.8966	NA	10.3661	9.80471	10.9812	NA	11.3485	10.6764	11.1572	11.5728	10.9816	11.2684	11.5294	11.1515	11.2912	11.4714	11.4288	NA	11.4166
P50991_K319	P50991	TCPD	T-complex protein 1 subunit delta (TCP-1-delta) (CCT-delta) (Stimulator of TAR RNA-binding)	1.0294	2.32285	1.87395e-07	TRUE	1.98036	5.67227e-06	TRUE	0.478826	0.448948	TRUE	1.1337	0.00681399	TRUE	8.79963	7.49875	8.46605	8.43597	7.77788	9.47657	10.2126	10.6068	9.24598	NA	9.77836	10.689	NA	10.245	NA	8.78598	8.59539	8.6149	9.34591	9.47308	9.11568	9.24305
O95573_K220	O95573	ACSL3	Fatty acid CoA ligase Acsl3 (Arachidonate--CoA ligase) (EC 6.2.1.15) (Long-chain acyl-CoA synthetase 3) (LACS 3) (Long-chain-fatty-acid--CoA ligase 3) (EC 6.2.1.3) (Medium-chain acyl-CoA ligase Acsl3) (EC 6.2.1.2)	1.0292	0.510995	0.0858889	TRUE	1.37141	1.37741e-05	TRUE	-0.0879389	0.881669	TRUE	0.30219	0.432871	TRUE	10.0589	NA	10.083	10.1003	NA	10.1498	11.1779	NA	NA	10.8659	NA	12.2973	12.0204	12.1606	10.3912	9.8356	NA	10.7908	10.4468	10.6044	NA	10.781
Q9Y262_K301	Q9Y262	EIF3L	Eukaryotic translation initiation factor 3 subunit L (eIF3l) (Eukaryotic translation initiation factor 3 subunit 6-interacting protein) (Eukaryotic translation initiation factor 3 subunit E-interacting protein)	1.0285	-1.45786	1.61984e-05	TRUE	-0.698889	0.00983105	TRUE	-0.558323	0.145848	TRUE	-0.573792	0.0840675	TRUE	10.7856	NA	10.6604	11	NA	10.4573	9.2994	9.42957	NA	NA	10.4113	10.0713	NA	9.60382	NA	9.72873	9.66302	10.3539	10.2551	10.0223	NA	9.81612
P07814_K788	P07814	SYEP	Bifunctional glutamate/proline--tRNA ligase (Bifunctional aminoacyl-tRNA synthetase) (Cell proliferation-inducing gene 32 protein) (Glutamatyl-prolyl-tRNA synthetase) [Includes: Glutamate--tRNA ligase (EC 6.1.1.17) (Glutamyl-tRNA synthetase) (GluRS); Proline--tRNA ligase (EC 6.1.1.15) (Prolyl-tRNA synthetase)]	1.0261	0.73197	0.0283238	TRUE	1.1744	0.000848231	TRUE	0.429919	0.438571	TRUE	0.593169	0.172255	TRUE	10.3396	9.72475	10.1009	10.2295	10.4952	10.4639	10.5045	10.925	10.6713	10.815	11.2428	11.405	11.7923	11.51	9.94561	10.1881	10.5763	11.2694	10.7546	11.1212	10.6698	10.8423
Q99816_K361	Q99816	TS101	Tumor susceptibility gene 101 protein (ESCRT-I complex subunit TSG101)	1.0255	1.35457	0.000213345	TRUE	1.39212	0.000930961	TRUE	0.500527	0.425454	TRUE	0.392139	0.414492	TRUE	NA	9.02851	9.13137	9.79437	10.0882	NA	10.3811	NA	10.5136	11.3582	NA	10.8465	11.1901	NA	10.5219	10.6394	NA	NA	9.73873	NA	9.99689	9.90379
P04075_K330	P04075	ALDOA	Fructose-bisphosphate aldolase A (EC 4.1.2.13) (Lung cancer antigen NY-LU-1) (Muscle-type aldolase)	1.0252	-1.4859	0.130533	TRUE	-1.7592	0.00396437	TRUE	-0.70974	0.47354	TRUE	-0.771782	0.357238	TRUE	10.689	9.37191	9.99184	10.4077	11.0188	9.34244	NA	9.12863	NA	NA	8.73419	8.81267	9.02423	9.86557	9.50728	10.1142	8.77644	10.1547	9.76381	8.81838	9.34915	9.71138
Q96LC9_K136	Q96LC9	BMF	Bcl-2-modifying factor	1.025	-0.263829	0.658669	FALSE	0.0215484	0.972819	FALSE	-0.579139	0.387846	FALSE	-0.0605409	0.945376	FALSE	9.98401	NA	9.88739	9.84983	NA	10.4371	9.50138	NA	NA	9.71701	NA	10.516	9.49812	9.92986	9.68807	8.58211	NA	9.8717	9.77961	10.3603	NA	9.70355
P00367_K457	P00367	DHE3	Glutamate dehydrogenase 1, mitochondrial (GDH 1) (EC 1.4.1.3)	1.0248	0.681814	0.10453	TRUE	1.31533	0.00228194	TRUE	0.0334235	0.977609	TRUE	0.712919	0.193622	TRUE	12.9311	13.0533	12.9071	12.6744	13.3322	13.1483	12.3443	13.6763	12.0698	12.1425	14.3954	14.038	12.7584	13.1588	13.0034	13.0957	13.8697	13.3181	12.8413	13.362	12.9921	13.7052
P50570_K90	P50570	DYN2	Dynamin-2 (EC 3.6.5.5)	1.0239	-1.4602	0.000719545	TRUE	-1.49646	0.000737149	TRUE	-0.7648	0.239117	TRUE	-1.04234	0.0490656	TRUE	11.8021	11.5026	11.6171	12.0229	12.0554	11.1783	8.81872	10.534	9.90452	11.6937	9.90058	10.6009	10.3957	10.4554	11.3434	11.3654	10.9792	10.9256	10.7781	10.8349	10.2452	10.9772
P50502_K153	P50502	F10A1	Hsc70-interacting protein (Hip) (Aging-associated protein 2) (Progesterone receptor-associated p48 protein) (Protein FAM10A1) (Putative tumor suppressor ST13) (Renal carcinoma antigen NY-REN-33) (Suppression of tumorigenicity 13 protein)	1.0227	-2.15074	0.000137137	TRUE	-1.19813	0.0100725	TRUE	-0.329641	0.726546	TRUE	-0.716531	0.183861	TRUE	14.3586	13.5489	13.9699	14.3124	13.9729	13.4255	10.3921	NA	12.4719	NA	NA	12.4302	13.6676	12.1931	NA	13.0332	NA	13.5246	13.2348	13.0284	13.0096	13.2421
Q9H2G2_K1024	Q9H2G2	SLK	STE20-like serine/threonine-protein kinase (STE20-like kinase) (hSLK) (EC 2.7.11.1) (CTCL tumor antigen se20-9) (STE20-related serine/threonine-protein kinase) (STE20-related kinase) (Serine/threonine-protein kinase 2)	1.0214	-0.690715	0.0960876	TRUE	-0.652784	0.0971467	TRUE	0.143708	0.860094	TRUE	0.252275	0.720129	TRUE	11.993	NA	12.1692	11.8635	NA	11.753	10.7654	11.7146	NA	12.352	11.7121	11.4085	12.3148	11.4981	12.0594	12.3444	11.7603	12.3766	12.1804	11.7837	NA	12.4497
P30533_K182	P30533	AMRP	Alpha-2-macroglobulin receptor-associated protein (Alpha-2-MRAP) (Low density lipoprotein receptor-related protein-associated protein 1) (RAP)	1.0214	-1.00993	0.0105343	TRUE	-0.621145	0.130547	TRUE	-0.646564	0.299152	TRUE	-0.107503	0.887735	TRUE	12.8605	12.5148	12.6006	12.8874	13.1538	12.0454	12.0036	11.7173	11.7516	NA	11.3136	12.5558	NA	12.4752	NA	11.3649	11.166	12.589	12.4123	12.1699	12.5215	12.8458
P07814_K861	P07814	SYEP	Bifunctional glutamate/proline--tRNA ligase (Bifunctional aminoacyl-tRNA synthetase) (Cell proliferation-inducing gene 32 protein) (Glutamatyl-prolyl-tRNA synthetase) [Includes: Glutamate--tRNA ligase (EC 6.1.1.17) (Glutamyl-tRNA synthetase) (GluRS); Proline--tRNA ligase (EC 6.1.1.15) (Prolyl-tRNA synthetase)]	1.0211	1.12091	0.0599184	TRUE	1.15314	0.0361475	TRUE	0.379588	0.727845	TRUE	0.543202	0.46036	TRUE	8.4866	8.35785	NA	8.31181	8.31051	9.32733	NA	NA	9.54681	9.49631	10.2615	NA	9.96715	9.76902	8.39228	NA	NA	9.21953	8.60717	9.07019	9.4772	NA
P47897_K230	P47897	SYQ	Glutamine--tRNA ligase (EC 6.1.1.18) (Glutaminyl-tRNA synthetase) (GlnRS)	1.0208	-2.05101	0.00155317	TRUE	-1.53151	0.0105947	TRUE	-0.417064	0.696312	TRUE	-0.743888	0.37198	TRUE	12.7194	11.9473	12.5544	13.2669	13.8636	11.902	NA	11.2081	8.95806	10.6902	11.5076	9.31803	10.5745	12.333	12.0353	12.251	11.6256	12.1662	12.0244	10.8139	11.8283	12.0338
P78347_K477	P78347	GTF2I	General transcription factor II-I (GTFII-I) (TFII-I) (Bruton tyrosine kinase-associated protein 135) (BAP-135) (BTK-associated protein 135) (SRF-Phox1-interacting protein) (SPIN) (Williams-Beuren syndrome chromosomal region 6 protein)	1.0205	-1.02963	0.00485325	TRUE	-0.43324	0.263493	TRUE	-0.149962	0.846551	TRUE	-0.078165	0.919846	TRUE	12.0589	11.9399	11.8321	11.9064	12.704	11.8179	10.3828	11.186	11.0725	11.5334	10.9157	10.8783	11.9327	11.6273	11.6377	11.0725	10.9221	11.502	11.6107	11.0109	12.0364	11.3608
P12270_K854	P12270	TPR	Nucleoprotein TPR (Megator) (NPC-associated intranuclear protein) (Translocated promoter region protein)	1.0195	-0.769024	0.131593	TRUE	0.0743376	0.907463	TRUE	-0.115414	0.92659	TRUE	-0.05487	0.963356	TRUE	NA	9.47261	9.45173	10.2238	9.9246	NA	NA	8.58533	8.1999	10.0286	9.39295	11.1916	9.77093	NA	10.1518	9.4418	9.70377	NA	9.94928	NA	9.50996	9.95064
O60488_K498	O60488	ACSL4	Long-chain-fatty-acid--CoA ligase 4 (EC 6.2.1.3) (Arachidonate--CoA ligase) (EC 6.2.1.15) (Long-chain acyl-CoA synthetase 4) (LACS 4)	1.0192	-0.891881	0.166372	TRUE	0.00943149	0.988309	TRUE	-0.590201	0.529849	TRUE	-0.548235	0.50768	TRUE	10.6897	NA	11.0973	9.92143	NA	10.2285	9.846	NA	NA	10.4254	NA	11.7962	10.5969	10.9995	10.7155	11.4412	NA	11.2742	10.6082	10.5822	NA	11.0062
P78371_K284	P78371	TCPB	T-complex protein 1 subunit beta (TCP-1-beta) (CCT-beta)	1.0188	-0.405424	0.257918	TRUE	-0.654761	0.0678839	TRUE	-0.289835	0.634428	TRUE	-0.0408558	0.961449	TRUE	10.3954	9.60528	10.2851	10.6102	10.2442	9.8775	9.43551	8.48449	9.70215	9.93425	9.70902	8.11859	10.1591	9.64815	9.20729	9.50608	9.59022	9.72646	9.49667	9.83792	10.2123	9.76838
Q5TFE4_K171	Q5TFE4	NT5D1	5'-nucleotidase domain-containing protein 1 (EC 3.1.3.-)	1.0187	1.58025	2.43714e-07	TRUE	1.41579	4.08135e-06	TRUE	0.983688	0.00908263	TRUE	0.925743	0.00618333	TRUE	10.9528	11.6777	11.4078	10.9939	10.9162	11.5406	12.809	12.6906	13.0895	13.1469	12.306	12.7228	12.561	12.3856	12.0149	11.907	12.3794	11.5459	11.7572	12.4588	11.9185	11.4373
Q96C86_K142	Q96C86	DCPS	m7GpppX diphosphatase (EC 3.6.1.59) (DCS-1) (Decapping scavenger enzyme) (Hint-related 7meGMP-directed hydrolase) (Histidine triad nucleotide-binding protein 5) (Histidine triad protein member 5) (HINT-5) (Scavenger mRNA-decapping enzyme DcpS)	1.0187	-1.38369	0.0151393	TRUE	-0.650169	0.164864	TRUE	0.504415	0.507092	TRUE	0.651219	0.284247	TRUE	10.1446	9.83411	10.152	9.19217	9.28151	10.2622	NA	9.58619	NA	8.53659	10.6148	11.0257	8.95022	7.93427	10.4398	10.4451	11.0588	9.86216	10.446	10.5918	10.2894	10.6303
Q9BQ69_K309	Q9BQ69	MACD1	ADP-ribose glycohydrolase MACROD1 (MACRO domain-containing protein 1) (O-acetyl-ADP-ribose deacetylase MACROD1) (EC 3.1.1.106) (Protein LRP16) ([Protein ADP-ribosylaspartate] hydrolase MACROD1) (EC 3.2.2.-) ([Protein ADP-ribosylglutamate] hydrolase MACROD1) (EC 3.2.2.-)	1.0161	1.07787	0.0257743	TRUE	0.424442	0.418264	TRUE	0.400827	0.635172	TRUE	0.164454	0.867643	TRUE	8.85214	8.63756	NA	8.40448	8.01794	9.37326	NA	10.2022	9.9111	10.0117	10.1662	NA	9.57867	8.78124	9.54177	NA	9.55344	9.04656	9.01042	10.3455	9.21891	NA
Q6UB35_K189	Q6UB35	C1TM	Monofunctional C1-tetrahydrofolate synthase, mitochondrial (EC 6.3.4.3) (Formyltetrahydrofolate synthetase)	1.016	0.205358	0.662461	TRUE	0.89635	0.0534029	TRUE	1.03558	0.111788	TRUE	0.721511	0.241853	TRUE	NA	10.802	10.4747	9.96838	10.9441	NA	11.0027	9.37279	11.1873	10.1226	11.3397	11.9486	10.7691	NA	11.2071	10.9551	11.1047	NA	10.9221	NA	10.4355	10.422
Q9Y6C9_K300	Q9Y6C9	MTCH2	Mitochondrial carrier homolog 2 (Met-induced mitochondrial protein)	1.015	-1.08086	0.00877339	TRUE	-1.10144	0.00362812	TRUE	-0.39041	0.508306	TRUE	-0.149787	0.81956	TRUE	10.687	NA	11.039	11.3606	NA	9.95981	10.3324	NA	NA	10.0933	NA	10.0502	9.69617	9.80773	10.0781	10.3164	NA	10.326	10.1169	11.1477	NA	10.4592
P09327_K195	P09327	VILI	Villin-1	1.0148	-1.79024	0.000391712	TRUE	-1.34609	0.00687354	TRUE	-0.953916	0.113638	TRUE	-1.21283	0.0116284	TRUE	10.4356	10.7584	9.872	10.3407	10.8681	9.70099	8.78128	NA	NA	7.94031	NA	NA	8.34513	8.51695	10.1542	10.0902	NA	10.2568	9.38131	9.52643	10.0239	10.0148
P47756_K95	P47756	CAPZB	F-actin-capping protein subunit beta (CapZ beta)	1.0147	0.836919	0.0526138	TRUE	0.425837	0.364611	TRUE	0.391699	0.60011	TRUE	0.104717	0.909582	TRUE	9.93146	8.59448	8.95836	10.421	10.0147	9.64765	10.7568	9.05213	10.379	10.8033	8.96319	11.2897	10.5305	10.1549	10.8742	11.0957	9.24	9.83489	9.88907	9.9785	10.1035	10.254
Q15459_K486	Q15459	SF3A1	Splicing factor 3A subunit 1 (SF3a120) (Spliceosome-associated protein 114) (SAP 114)	1.0135	0.052999	0.935243	TRUE	-1.20943	0.00439364	TRUE	0.267718	0.72474	TRUE	-0.335211	0.640671	TRUE	9.39333	NA	10.1108	9.02382	NA	10.3873	NA	9.10466	NA	9.99485	8.94304	7.94078	9.22213	8.43916	10.0011	10.0341	10.3849	9.4173	9.2681	9.33229	NA	9.11411
O75083_K405	O75083	WDR1	WD repeat-containing protein 1 (Actin-interacting protein 1) (AIP1) (NORI-1)	1.0132	-2.60516	0.000708606	TRUE	-1.10013	0.0659113	TRUE	-0.95526	0.284164	TRUE	-1.3909	0.101793	TRUE	11.5454	NA	11.7394	NA	NA	10.1438	8.45337	NA	NA	10.1355	NA	10.4621	10.2285	10.3887	10.3427	10.0308	NA	10.6325	NA	10.0299	NA	9.92467
Q9Y678_K414	Q9Y678	COPG1	Coatomer subunit gamma-1 (Gamma-1-coat protein) (Gamma-1-COP)	1.0129	-1.31946	0.0437992	TRUE	-1.42603	0.0208409	TRUE	-0.76036	0.438113	TRUE	-0.685188	0.456571	TRUE	10.867	11.8911	10.5764	NA	11.3627	10.1623	9.5561	9.62307	NA	10.5059	9.41737	7.68021	10.5879	10.9894	10.8269	10.5864	10.1356	10.418	NA	10.0538	10.6923	11.0181
Q7Z4V5_K483	Q7Z4V5	HDGR2	Hepatoma-derived growth factor-related protein 2 (HDGF-related protein 2) (HRP-2) (Hepatoma-derived growth factor 2) (HDGF-2)	1.0103	-1.1414	0.0360029	TRUE	-0.363491	0.556509	TRUE	-0.808092	0.373459	TRUE	-0.254221	0.80893	TRUE	11.3723	10.8654	11.4979	11.5675	11.8498	10.954	10.5176	11.4405	10.8262	10.386	11.2082	10.566	11.7898	11.4228	11.4628	11.7976	11.5172	12.9229	12.2555	11.843	12.2531	12.7163
O14745_K101	O14745	NHRF1	Na(+)/H(+) exchange regulatory cofactor NHE-RF1 (NHERF-1) (Ezrin-radixin-moesin-binding phosphoprotein 50) (EBP50) (Regulatory cofactor of Na(+)/H(+) exchanger) (Sodium-hydrogen exchanger regulatory factor 1) (Solute carrier family 9 isoform A3 regulatory factor 1)	1.01	0.145048	0.799302	TRUE	-0.477175	0.290814	TRUE	-1.22551	0.0482913	TRUE	-1.03023	0.0781038	TRUE	NA	NA	10.0374	9.25381	NA	NA	NA	9.92857	NA	10.8221	9.78111	9.3788	9.12193	NA	9.6941	9.64313	9.66179	NA	8.70476	NA	NA	9.28372
P16401_K66	P16401	H15	Histone H1.5 (Histone H1a) (Histone H1b) (Histone H1s-3)	1.0099	0.945692	0.0360029	TRUE	0.38417	0.399477	TRUE	0.130869	0.895273	TRUE	0.833049	0.120219	TRUE	9.84274	NA	10.0648	9.03	NA	9.94403	10.0597	NA	NA	9.8292	NA	9.19027	10.0812	9.48213	8.95262	9.37006	NA	10.1879	9.5531	9.37953	NA	9.64758
P51003_K228	P51003	PAPOA	Poly(A) polymerase alpha (PAP-alpha) (EC 2.7.7.19) (Polynucleotide adenylyltransferase alpha)	1.0097	-0.721164	0.169163	TRUE	0.0791095	0.888378	TRUE	0.172883	0.856977	TRUE	-0.372798	0.603903	TRUE	12.3067	NA	11.6861	11.7264	NA	11.5284	11.1318	NA	NA	11.7313	NA	12.502	11.1891	12.2972	12.082	12.9641	NA	11.6141	11.3113	11.6518	NA	12.1209
Q9UII2_K71	Q9UII2	ATIF1	ATPase inhibitor, mitochondrial (ATP synthase F1 subunit epsilon) (Inhibitor of F(1)F(o)-ATPase) (IF(1)) (IF1)	1.0092	-2.12475	0.00380761	FALSE	0.546937	0.457385	FALSE	-0.277474	0.818153	FALSE	0.727004	0.409977	FALSE	12.9258	12.9276	13.3739	13.2439	13.5708	12.4787	9.75466	12.7267	NA	10.4048	13.0516	12.6616	14.4168	14.405	12.4541	12.8071	12.2226	13.7535	14.0083	13.228	13.7744	14.2446
P62805_K92	P62805	H4	Histone H4	1.0089	-0.637485	0.0946813	TRUE	-0.624137	0.11321	TRUE	-0.502263	0.425454	TRUE	-0.751148	0.125731	TRUE	11.2413	11.2732	11.8762	11.6621	12.0772	10.9063	9.9954	10.6193	10.7173	10.4274	10.3196	9.74026	10.3072	10.2812	11.1872	10.9404	11.1551	11.1008	10.5978	10.4695	11.095	10.7988
Q8WWF6_K34	Q8WWF6	DNJB3	DnaJ homolog subfamily B member 3	1.0079	-0.392758	0.441014	FALSE	-0.9617	0.00714818	FALSE	-0.468783	0.305965	FALSE	-0.317187	0.477289	FALSE	10.5994	NA	11.0225	10.332	NA	10.1491	NA	NA	NA	10.1686	NA	9.26477	10.068	9.39812	10.1013	9.97454	NA	10.1337	10.0879	10.2681	NA	10.2891
P08195_K615	P08195	4F2	Amino acid transporter heavy chain SLC3A2 (4F2 cell-surface antigen heavy chain) (4F2hc) (4F2 heavy chain antigen) (Lymphocyte activation antigen 4F2 large subunit) (Solute carrier family 3 member 2) (CD antigen CD98)	1.0073	-1.31835	0.00167975	TRUE	-1.52461	0.000504662	TRUE	-1.03761	0.0728176	TRUE	-0.570098	0.268084	TRUE	11.3941	11.256	10.7662	11.8098	12.2395	10.8565	9.97438	10.243	9.89575	NA	10.5974	10.4913	NA	9.94598	NA	11.1649	10.6463	9.95121	10.8994	10.4435	11.1324	11.3499
P10809_K359	P10809	CH60	60 kDa heat shock protein, mitochondrial (EC 5.6.1.7) (60 kDa chaperonin) (Chaperonin 60) (CPN60) (Heat shock protein 60) (HSP-60) (Hsp60) (HuCHA60) (Mitochondrial matrix protein P1) (P60 lymphocyte protein)	1.0071	-0.0941703	0.833825	TRUE	0.875724	0.00922291	TRUE	0.0827371	0.919615	TRUE	0.119472	0.852503	TRUE	10.9402	9.91181	10.1717	10.8285	11.4012	10.7175	NA	10.4494	9.4833	10.2193	11.9059	11.5731	12.1801	11.4407	11.0155	9.64364	11.0381	10.8864	10.9574	11.2116	10.8558	10.09
Q9BS26_K313	Q9BS26	ERP44	Endoplasmic reticulum resident protein 44 (ER protein 44) (ERp44) (Thioredoxin domain-containing protein 4)	1.0053	-1.45167	0.000647451	TRUE	-0.762077	0.0514842	TRUE	-0.78057	0.16802	TRUE	-0.973068	0.0602895	TRUE	10.6599	NA	9.78929	10.6042	NA	9.84866	9.0986	9.20077	NA	9.71119	9.60049	9.01814	10.2013	9.6635	9.30477	9.63918	9.33595	9.96871	9.59761	8.89833	NA	9.48267
Q99613_K513	Q99613	EIF3C	Eukaryotic translation initiation factor 3 subunit C (eIF3c) (Eukaryotic translation initiation factor 3 subunit 8) (eIF3 p110)	1.0046	-1.03529	0.00781736	TRUE	-1.13578	0.00863548	TRUE	-0.77674	0.220986	TRUE	0.0111928	0.990898	TRUE	NA	11.861	12.4357	12.4694	12.7418	NA	11.8398	11.5207	11.6753	11.7597	11.4131	11.0193	11.8453	NA	11.2911	11.6566	11.3479	NA	12.3269	NA	12.2829	12.4651
P31937_K95	P31937	3HIDH	3-hydroxyisobutyrate dehydrogenase, mitochondrial (HIBADH) (EC 1.1.1.31)	1.0035	-1.24851	0.0160068	TRUE	-1.02969	0.047866	TRUE	-0.805178	0.261903	TRUE	-1.36424	0.0300827	TRUE	8.8483	NA	NA	9.22303	NA	8.73035	NA	8.41533	NA	8.48568	NA	NA	9.14025	9.10221	8.74932	NA	9.02562	8.71234	8.58386	8.75237	NA	NA
Q99729_K101	Q99729	ROAA	Heterogeneous nuclear ribonucleoprotein A/B (hnRNP A/B) (APOBEC1-binding protein 1) (ABBP-1)	1.002	0.970508	0.0132012	TRUE	-0.539956	0.192353	TRUE	0.478597	0.474981	TRUE	-0.217058	0.738207	TRUE	12.0482	12.3969	11.7968	12.1092	12.6077	11.8903	11.986	NA	13.5149	11.7464	NA	11.08	11.3737	11.3941	11.8437	11.89	NA	12.0531	11.4313	11.5448	11.9496	11.5146
P09525_K241	P09525	ANXA4	Annexin A4 (35-beta calcimedin) (Annexin IV) (Annexin-4) (Carbohydrate-binding protein p33/p41) (Chromobindin-4) (Endonexin I) (Lipocortin IV) (P32.5) (PP4-X) (Placental anticoagulant protein II) (PAP-II) (Protein II)	1.0019	-0.35736	0.476272	TRUE	-0.544564	0.273136	TRUE	-1.60708	0.0117283	TRUE	-1.81338	0.000359639	TRUE	8.99853	NA	9.5451	8.08015	8.0282	9.38239	NA	9.94363	9.44056	9.55271	9.46618	NA	9.85527	9.94889	9.50355	NA	9.48437	9.2576	9.41575	10.4402	9.68216	10.3683
Q15022_K459	Q15022	SUZ12	Polycomb protein SUZ12 (Chromatin precipitated E2F target 9 protein) (ChET 9 protein) (Joined to JAZF1 protein) (Suppressor of zeste 12 protein homolog)	1.0017	-0.851186	0.0408819	FALSE	-0.739891	0.129625	FALSE	-1.43792	0.0186532	FALSE	-0.0659101	0.932364	FALSE	NA	11.9631	12.4442	12.9321	12.5332	NA	11.4501	11.6578	11.7431	NA	11.8217	11.6349	NA	NA	NA	11.1363	10.9243	NA	12.394	NA	12.4978	12.315
Q9UKD2_K23	Q9UKD2	MRT4	mRNA turnover protein 4 homolog (Ribosome assembly factor MRTO4)	1.0007	-1.53531	0.00237233	TRUE	-1.14987	0.0245442	TRUE	-0.385674	0.661337	TRUE	-0.136997	0.88556	TRUE	10.4488	10.352	10.5935	11.1975	11.8949	10.4738	9.38959	NA	8.84553	9.44057	NA	8.46235	10.7104	10.5195	10.0572	9.84575	NA	10.4535	10.5533	10.1903	10.7772	10.8104
P51532_K1081	P51532	SMCA4	Transcription activator BRG1 (EC 3.6.4.-) (ATP-dependent helicase SMARCA4) (BRG1-associated factor 190A) (BAF190A) (Mitotic growth and transcription activator) (Protein BRG-1) (Protein brahma homolog 1) (SNF2-beta) (SWI/SNF-related matrix-associated actin-dependent regulator of chromatin subfamily A member 4)	1.0004	-0.387597	0.497667	TRUE	-0.0667319	0.91174	TRUE	-0.264055	0.777412	TRUE	0.0863969	0.934806	TRUE	10.943	NA	10.6115	11.1155	NA	10.311	9.86574	NA	NA	10.1398	NA	10.6745	9.93174	10.2236	9.90942	9.8937	NA	10.4236	10.3736	10.2051	NA	10.0886
