# Supplementary material for: Multilevel Proteomic Profiling of Colorectal Adenocarcinoma Caco-2 Cell Differentiation to Characterize an Intestinal Epithelial Model
Source: J Proteome Res. 2024 May 29;23(7):2561–75. doi: 10.1021/acs.jproteome.4c00276 (PMC11232098; doi:10.1021/acs.jproteome.4c00276)
Supplement: Supplementary file 5 — pr4c00276_si_005.xlsx [file pr4c00276_si_005.xlsx]

## Sheet: VIP
Supplemental Table 5. Compilation of day 21 proteomic data for spontaneously differentiated groups, including PLSDA VIP, Log2FC and adjusted p-value of spontaneous groups at the final timepoint compared to one another, Log2(Normalized Intensity) of all replicates for compared groups.
Protein ID	Gene ID	Protein Name	VIP (Comp1)	D21_DFBS vs D21_SFM - log2FC	D21_DFBS vs D21_SFM - adj.pvalue	Log2(Normalized Intensity) D21_DFBS_1	Log2(Normalized Intensity) D21_DFBS_2	Log2(Normalized Intensity) D21_DFBS_3	Log2(Normalized Intensity) D21_DFBS_4	Log2(Normalized Intensity) D21_SFM_1	Log2(Normalized Intensity) D21_SFM_2	Log2(Normalized Intensity) D21_SFM_3	Log2(Normalized Intensity) D21_SFM_4
P02771	FETA	Alpha-fetoprotein (Alpha-1-fetoprotein) (Alpha-fetoglobulin)	7.9151	3.24908	4.29299e-19	17.0608	16.6495	17.0892	16.3829	13.9149	12.8821	13.9817	13.2537
Q9H254	SPTN4	Spectrin beta chain, non-erythrocytic 4 (Beta-IV spectrin) (Spectrin, non-erythroid beta chain 3)	7.5262	-4.73912	8.59088e-10	12.5319	NA	NA	15.76	NA	19.443	18.087	19.1253
P30039	PBLD	Phenazine biosynthesis-like domain-containing protein (EC 5.1.-.-) (MAWD-binding protein) (MAWDBP) (Unknown protein 32 from 2D-page of liver tissue)	6.7256	2.81134	1.91264e-12	17.5714	17.4847	17.6264	19.0653	14.9182	14.9988	15.7708	14.8862
P62861	RS30	Ubiquitin-like FUBI-ribosomal protein eS30 fusion protein (FAU ubiquitin like and ribosomal protein S30 fusion) [Cleaved into: Ubiquitin-like protein FUBI; Small ribosomal subunit protein eS30 (40S ribosomal protein S30)]	6.7129	-2.78479	7.72691e-10	14.9184	15.2642	13.2851	12.4991	16.9016	17.277	16.4666	16.4742
P06703	S10A6	Protein S100-A6 (Calcyclin) (Growth factor-inducible protein 2A9) (MLN 4) (Prolactin receptor-associated protein) (PRA) (S100 calcium-binding protein A6)	6.3028	-2.62693	4.48877e-19	19.2989	19.984	19.182	19.2421	22.2528	22.2094	21.9425	21.7736
P14410	SUIS	Sucrase-isomaltase, intestinal [Cleaved into: Sucrase (EC 3.2.1.48); Isomaltase (EC 3.2.1.10)]	6.087	2.51433	1.67753e-10	16.3875	16.254	17.6483	17.1356	13.7438	14.0155	15.7183	13.8348
Q14002	CEAM7	Carcinoembryonic antigen-related cell adhesion molecule 7 (CEA cell adhesion molecule 7) (Carcinoembryonic antigen CGM2)	5.3172	-2.93458	3.95803e-09	14.62	NA	13.8194	14.5061	NA	17.3229	17.1584	16.9017
P02679	FIBG	Fibrinogen gamma chain	4.9887	2.41026	1.82453e-11	16.4279	16.2608	16.036	16.3268	13.7504	NA	13.8984	13.9642
Q5T440	CAF17	Putative transferase CAF17, mitochondrial (EC 2.1.-.-) (Iron-sulfur cluster assembly factor homolog)	4.8154	1.77875	0.00467413	NA	13.0321	10.809	10.5326	11.0893	7.18995	10.647	NA
O75170	PP6R2	Serine/threonine-protein phosphatase 6 regulatory subunit 2 (SAPS domain family member 2)	4.792	-1.79793	0.000427	13.177	16.8008	NA	16.2604	17.6496	16.5421	16.7342	18.0641
P09668	CATH	Pro-cathepsin H [Cleaved into: Cathepsin H mini chain; Cathepsin H (EC 3.4.22.16); Cathepsin H heavy chain; Cathepsin H light chain]	4.6848	1.93996	1.78867e-12	15.5883	15.0785	15.4833	15.7367	13.5832	12.8425	14.1939	13.484
Q9NZN8	CNOT2	CCR4-NOT transcription complex subunit 2 (CCR4-associated factor 2)	4.5767	-1.8962	4.88892e-06	12.3204	13.3238	12.0391	13.4581	15.072	14.5131	14.7187	14.4413
Q92673	SORL	Sortilin-related receptor (Low-density lipoprotein receptor relative with 11 ligand-binding repeats) (LDLR relative with 11 ligand-binding repeats) (LR11) (SorLA-1) (Sorting protein-related receptor containing LDLR class A repeats) (SorLA)	4.3499	1.79447	8.65589e-12	15.9319	15.2854	15.9751	15.4012	13.5573	14.1257	13.9005	13.7832
Q14997	PSME4	Proteasome activator complex subunit 4 (Proteasome activator PA200)	4.2791	1.77728	0.116499	14.5375	14.0115	14.2823	12.9786	14.0215	14.5465	6.12619	14.0065
Q9NVT9	ARMC1	Armadillo repeat-containing protein 1	4.2463	-1.61991	0.000184021	11.9891	13.3744	13.6336	13.0727	15.4619	14.9376	14.1428	14.5821
P55157	MTP	Microsomal triglyceride transfer protein large subunit	4.2387	1.80088	9.81905e-08	16.4558	15.7318	16.0315	16.4566	14.2931	14.4713	14.3634	14.5058
P21695	GPDA	Glycerol-3-phosphate dehydrogenase [NAD(+)], cytoplasmic (GPD-C) (GPDH-C) (EC 1.1.1.8)	4.1274	1.74667	3.88133e-06	17.2618	16.0721	17.0048	17.0434	14.8456	15.4317	15.3489	14.8989
Q06520	ST2A1	Sulfotransferase 2A1 (ST2A1) (EC 2.8.2.2) (Bile salt sulfotransferase) (EC 2.8.2.14) (Dehydroepiandrosterone sulfotransferase) (DHEA-ST) (DHEA-ST8) (Hydroxysteroid Sulfotransferase) (HST) (ST2) (SULT2A3)	4.0152	1.6288	2.16608e-15	15.4671	16.0194	15.485	15.6528	14.1149	13.7947	14.0202	14.0236
P07339	CATD	Cathepsin D (EC 3.4.23.5) [Cleaved into: Cathepsin D light chain; Cathepsin D heavy chain]	3.9644	1.67512	4.48877e-19	16.451	16.1908	16.3469	16.3545	14.8472	14.3811	14.8563	14.6724
Q8NEB9	PK3C3	Phosphatidylinositol 3-kinase catalytic subunit type 3 (PI3-kinase type 3) (PI3K type 3) (PtdIns-3-kinase type 3) (EC 2.7.1.137) (Phosphatidylinositol 3-kinase p100 subunit) (Phosphoinositide-3-kinase class 3) (hVps34)	3.9472	-1.64829	0.013473	16.96	17.9687	17.1891	15.5115	17.9731	19.0135	18.5214	18.6791
P36969	GPX4	Phospholipid hydroperoxide glutathione peroxidase GPX4 (PHGPx) (EC 1.11.1.12) (Glutathione peroxidase 4) (GPx-4) (GSHPx-4) (EC 1.11.1.9)	3.8921	1.61464	7.61946e-09	17.3353	18.0174	17.315	17.4344	15.6164	15.9356	16.3195	15.7644
P06731	CEAM5	Carcinoembryonic antigen-related cell adhesion molecule 5 (Carcinoembryonic antigen) (CEA) (Meconium antigen 100) (CD antigen CD66e)	3.8651	-1.60931	8.26449e-06	15.8598	15.475	14.9136	15.2054	17.0319	16.5935	17.1521	17.0976
P15586	GNS	N-acetylglucosamine-6-sulfatase (EC 3.1.6.14) (Glucosamine-6-sulfatase) (G6S)	3.8319	1.6554	1.66005e-18	16.1073	15.7848	15.7131	15.535	14.1896	13.902	14.2527	14.4297
P60660	MYL6	Myosin light polypeptide 6 (17 kDa myosin light chain) (LC17) (Myosin light chain 3) (MLC-3) (Myosin light chain alkali 3) (Myosin light chain A3) (Smooth muscle and nonmuscle myosin light chain alkali 6)	3.8094	-1.56744	2.68448e-07	16.0158	16.9375	16.088	15.965	17.9758	18.0735	17.5861	17.6997
Q9HBB8	CDHR5	Cadherin-related family member 5 (Mu-protocadherin) (Mucin and cadherin-like protein) (Mucin-like protocadherin) (MLPCDH)	3.7474	1.51228	8.25099e-07	16.4435	15.9564	17.1042	14.7809	14.3224	14.6674	14.3553	14.714
P08236	BGLR	Beta-glucuronidase (EC 3.2.1.31) (Beta-G1)	3.6493	1.51657	3.65989e-11	16.6873	16.1462	16.8463	16.4642	14.8719	14.9007	14.9526	15.356
Q9UBC5	MYO1A	Unconventional myosin-Ia (Brush border myosin I) (BBM-I) (BBMI) (Myosin I heavy chain) (MIHC)	3.6449	1.51614	1.24315e-10	16.4826	15.8204	16.5763	15.9556	14.3959	14.9188	14.6192	14.8455
P11166	GTR1	Solute carrier family 2, facilitated glucose transporter member 1 (Glucose transporter type 1, erythrocyte/brain) (GLUT-1) (HepG2 glucose transporter)	3.6298	-1.4622	4.6443e-13	15.622	15.5878	14.8408	15.2558	16.7798	16.9863	16.9174	16.6534
Q15493	RGN	Regucalcin (RC) (Gluconolactonase) (GNL) (EC 3.1.1.17) (Senescence marker protein 30) (SMP-30)	3.5909	1.51379	3.59677e-10	16.575	16.4572	16.6992	15.6795	15.1463	14.9667	14.3103	15.0218
Q8N4H5	TOM5	Mitochondrial import receptor subunit TOM5 homolog	3.5772	-1.46374	0.000151515	14.9726	14.9842	14.8388	13.9271	16.0432	16.1715	16.2509	16.2003
P62857	RS28	Small ribosomal subunit protein eS28 (40S ribosomal protein S28)	3.4634	-1.47417	3.04182e-06	15.5948	14.6759	15.0453	15.0585	17.0954	16.8187	15.8902	16.3241
Q5BKY9	F133B	Protein FAM133B	3.4426	-1.74119	3.00036e-08	12.6625	11.6839	NA	12.988	13.9401	14.3871	14.4583	13.9002
P11310	ACADM	Medium-chain specific acyl-CoA dehydrogenase, mitochondrial (MCAD) (EC 1.3.8.7) (Medium chain acyl-CoA dehydrogenase) (MCADH)	3.4368	1.40133	2.28434e-11	16.3895	16.2481	16.5272	16.455	15.113	14.5369	15.3434	14.9168
Q9H0W9	CK054	Ester hydrolase C11orf54 (EC 3.1.-.-)	3.3784	1.43365	5.4064e-11	16.3374	15.8468	15.6985	15.6202	14.4056	14.3667	14.4701	14.6476
Q8IY57	YAF2	YY1-associated factor 2	3.2867	1.62514	0.0271238	NA	11.0801	12.4892	12.9998	9.46357	NA	10.0571	12.2335
P23297	S10A1	Protein S100-A1 (S-100 protein alpha chain) (S-100 protein subunit alpha) (S100 calcium-binding protein A1)	3.2834	1.36461	2.81338e-09	16.6301	16.4716	17.1099	16.8114	15.2539	15.261	15.4479	15.6053
P56470	LEG4	Galectin-4 (Gal-4) (Antigen NY-CO-27) (L-36 lactose-binding protein) (L36LBP) (Lactose-binding lectin 4)	3.2803	1.31695	0.095187	15.83	15.379	15.677	15.9078	14.3417	13.6328	15.2952	14.0743
P28799	GRN	Progranulin (PGRN) (Acrogranin) (Epithelin precursor) (Glycoprotein of 88 Kda) (GP88) (Glycoprotein 88) (Granulin precursor) (PC cell-derived growth factor) (PCDGF) (Proepithelin) (PEPI) [Cleaved into: Paragranulin; Granulin-1 (Granulin G); Granulin-2 (Granulin F); Granulin-3 (Epithelin-2) (Granulin B); Granulin-4 (Epithelin-1) (Granulin A); Granulin-5 (Granulin C); Granulin-6 (Granulin D); Granu…	3.2794	1.33565	3.7833e-07	16.783	15.0019	15.6554	14.9584	14.0397	14.312	14.5785	14.0202
O95182	NDUA7	NADH dehydrogenase [ubiquinone] 1 alpha subcomplex subunit 7 (Complex I-B14.5a) (CI-B14.5a) (NADH-ubiquinone oxidoreductase subunit B14.5a)	3.195	1.16946	2.43112e-07	15.9753	14.9067	16.1286	14.9354	13.9337	14.7715	14.0664	13.8663
Q8WW52	F151A	Protein FAM151A	3.1611	1.31497	1.06232e-09	15.7799	15.3534	15.9158	15.8095	13.9745	14.7027	14.3477	14.582
P21912	SDHB	Succinate dehydrogenase [ubiquinone] iron-sulfur subunit, mitochondrial (EC 1.3.5.1) (Iron-sulfur subunit of complex II) (Ip)	3.1605	1.32647	3.27756e-17	16.1919	16.0375	16.0786	16.0501	14.9937	14.771	14.6229	14.7198
Q9HAT2	SIAE	Sialate O-acetylesterase (EC 3.1.1.53) (H-Lse) (Sialic acid-specific 9-O-acetylesterase)	3.1308	1.24458	1.81233e-11	16.5307	16.4562	16.5616	15.933	15.2748	14.9068	15.2223	14.8762
P10619	PPGB	Lysosomal protective protein (EC 3.4.16.5) (Carboxypeptidase C) (Carboxypeptidase L) (Cathepsin A) (Protective protein cathepsin A) (PPCA) (Protective protein for beta-galactosidase) [Cleaved into: Lysosomal protective protein 32 kDa chain; Lysosomal protective protein 20 kDa chain]	3.1075	1.31892	5.46869e-12	16.2349	16.0247	16.1086	16.1055	14.9375	14.661	14.8604	14.8521
P02766	TTHY	Transthyretin (ATTR) (Prealbumin) (TBPA)	3.0877	0.95248	0.000377161	14.6324	16.342	15.7166	15.3177	15.2267	13.5803	14.6326	13.4395
O00483	NDUA4	Cytochrome c oxidase subunit NDUFA4 (Complex I-MLRQ) (CI-MLRQ) (NADH-ubiquinone oxidoreductase MLRQ subunit)	3.0853	1.28146	0.0192666	15.4132	15.9143	15.8397	15.7591	15.2664	14.2774	13.4311	14.8256
Q7Z4H3	HDDC2	5'-deoxynucleotidase HDDC2 (EC 3.1.3.89) (HD domain-containing protein 2) (Hepatitis C virus NS5A-transactivated protein 2) (HCV NS5A-transactivated protein 2)	3.0748	-1.71222	0.000360556	13.0321	14.0627	11.5472	NA	14.4661	14.7233	NA	14.5893
Q8TE73	DYH5	Dynein axonemal heavy chain 5 (Axonemal beta dynein heavy chain 5) (Ciliary dynein heavy chain 5)	3.0607	1.31686	1.41097e-06	18.2701	17.9521	17.8754	18.2911	16.931	16.506	17.3442	16.5226
P61916	NPC2	NPC intracellular cholesterol transporter 2 (Epididymal secretory protein E1) (Human epididymis-specific protein 1) (He1) (Niemann-Pick disease type C2 protein)	3.0387	1.32447	6.40203e-09	16.8987	16.7334	16.7313	17.2742	15.8685	15.1176	16.2311	15.3721
Q14978	NOLC1	Nucleolar and coiled-body phosphoprotein 1 (140 kDa nucleolar phosphoprotein) (Nopp140) (Hepatitis C virus NS5A-transactivated protein 13) (HCV NS5A-transactivated protein 13) (Nucleolar 130 kDa protein) (Nucleolar phosphoprotein p130)	3.0378	-1.24983	1.54049e-08	13.8887	14.0155	14.0484	14.5528	15.2117	15.5829	15.3882	15.3696
Q9H477	RBSK	Ribokinase (RK) (EC 2.7.1.15)	3.03	1.24404	2.30258e-07	15.5752	15.4406	15.8341	15.0874	14.2557	14.2751	14.1157	14.2567
Q96T17	MA7D2	MAP7 domain-containing protein 2	3.0247	1.55721	0.000343799	NA	14.0349	13.4105	13.145	10.6896	NA	11.9412	13.2913
Q6UWP2	DHR11	Dehydrogenase/reductase SDR family member 11 (17-beta-hydroxysteroid dehydrogenase) (3-beta-hydroxysteroid 3-dehydrogenase) (EC 1.1.1.270) (Estradiol 17-beta-dehydrogenase) (EC 1.1.1.62) (Short-chain dehydrogenase/reductase family 24C member 1)	3.0233	1.30253	3.15778e-05	16.5295	16.258	17.202	16.3652	15.3054	15.5363	15.0649	15.4253
O43687	AKA7A	A-kinase anchor protein 7 isoforms alpha and beta (AKAP-7 isoforms alpha and beta) (A-kinase anchor protein 18 kDa) (AKAP 18) (Protein kinase A-anchoring protein 7 isoforms alpha/beta) (PRKA7 isoforms alpha/beta)	3.011	0.819554	0.0306447	17.7273	17.1943	17.3039	16.3126	16.5783	16.4563	15.9029	NA
Q9NQW6	ANLN	Anillin	3.0049	-1.49839	8.26449e-06	NA	12.1663	13.5153	12.3624	14.4818	NA	13.8634	14.1711
O94956	SO2B1	Solute carrier organic anion transporter family member 2B1 (Organic anion transporter B) (OATP-B) (Organic anion transporter polypeptide-related protein 2) (OATP-RP2) (OATPRP2) (Organic anion transporting polypeptide 2B1) (OATP2B1) (Solute carrier family 21 member 9)	2.9623	1.15785	1.64265e-07	15.7671	15.4403	16.2794	16.0892	14.3333	14.7133	15.0388	14.5691
Q9Y619	ORNT1	Mitochondrial ornithine transporter 1 (Solute carrier family 25 member 15)	2.9416	0.987978	1.82051e-05	15.7671	15.1875	16.3679	15.3827	14.6735	14.3695	14.7022	14.0729
Q6GYQ0	RGPA1	Ral GTPase-activating protein subunit alpha-1 (GAP-related-interacting partner to E12) (GRIPE) (GTPase-activating Rap/Ran-GAP domain-like 1) (Tuberin-like protein 1) (p240)	2.9319	1.21731	1.20679e-05	21.7752	21.3677	21.644	21.744	20.2637	20.1788	20.8439	20.3736
O95478	NSA2	Ribosome biogenesis protein NSA2 homolog (Hairy cell leukemia protein 1) (TGF-beta-inducible nuclear protein 1)	2.9181	-1.21278	0.0299329	10.3296	11.8639	13.8825	14.9082	13.3112	13.1894	14.7485	14.5832
P12277	KCRB	Creatine kinase B-type (EC 2.7.3.2) (Brain creatine kinase) (B-CK) (Creatine kinase B chain) (Creatine phosphokinase B-type) (CPK-B)	2.9102	1.20776	7.63118e-12	18.5986	18.0841	18.2238	18.3311	17.0053	17.1004	17.2651	17.0321
P16402	H13	Histone H1.3 (Histone H1c) (Histone H1s-2)	2.9101	-1.18453	0.0192442	15.1288	13.8788	14.5957	16.4265	15.5475	15.687	17.4068	16.2233
P09496	CLCA	Clathrin light chain A (Lca)	2.883	-1.19742	4.02862e-07	15.1615	15.7731	15.4027	16.1656	16.8602	17.0177	16.5936	16.8211
Q92484	ASM3A	Cyclic GMP-AMP phosphodiesterase SMPDL3A (2',3'-cGAMP phosphodiesterase SMPDL3A) (EC 3.1.4.-) (Acid sphingomyelinase-like phosphodiesterase 3a) (ASM-like phosphodiesterase 3a) (EC 3.6.1.15)	2.882	1.69793	9.19968e-05	13.9388	13.0327	12.712	NA	11.0892	11.6558	NA	12.1915
P63241	IF5A1	Eukaryotic translation initiation factor 5A-1 (eIF-5A-1) (eIF-5A1) (Eukaryotic initiation factor 5A isoform 1) (eIF-5A) (Rev-binding factor) (eIF-4D)	2.8777	-1.147	1.61929e-05	14.9749	15.6655	14.4501	15.583	16.4695	16.1574	16.7733	16.0542
P09923	PPBI	Intestinal-type alkaline phosphatase (IAP) (Intestinal alkaline phosphatase) (EC 3.1.3.1)	2.8649	1.15039	6.17993e-06	14.7371	13.8233	14.4356	14.8572	12.8396	13.3931	13.6156	13.2451
Q9NQ55	SSF1	Suppressor of SWI4 1 homolog (Ssf-1) (Brix domain-containing protein 3) (Peter Pan homolog)	2.8483	-1.18717	0.00467413	13.2323	14.364	10.9111	13.6827	14.2394	14.252	14.5291	13.9018
Q14676	MDC1	Mediator of DNA damage checkpoint protein 1 (Nuclear factor with BRCT domains 1)	2.8207	-1.17279	1.41298e-05	11.8428	12.9974	13.2603	12.6121	13.8174	14.1768	13.747	13.6576
P61204	ARF3	ADP-ribosylation factor 3	2.8116	1.20044	0.00137082	14.4884	14.6801	13.9761	11.8662	13.6083	12.7091	11.9179	12.1044
P04114	APOB	Apolipoprotein B-100 (Apo B-100) [Cleaved into: Apolipoprotein B-48 (Apo B-48)]	2.8044	1.13698	4.78538e-06	14.0911	14.0387	14.114	14.6272	13.1048	12.7074	13.1533	13.2463
P62820	RAB1A	Ras-related protein Rab-1A (EC 3.6.5.2) (YPT1-related protein)	2.7972	-1.2087	1.7376e-06	14.5225	15.4046	14.8994	14.8255	16.3876	15.9978	16.2361	15.6776
Q9BZE9	ASPC1	Tether containing UBX domain for GLUT4 (Alveolar soft part sarcoma chromosomal region candidate gene 1 protein) (Alveolar soft part sarcoma locus) (Renal papillary cell carcinoma protein 17) (UBX domain-containing protein 9)	2.7938	-1.15455	0.013719	11.8831	10.9265	12.4279	12.1613	12.6165	13.2465	13.0203	13.1571
P07148	FABPL	Fatty acid-binding protein, liver (Fatty acid-binding protein 1) (Liver-type fatty acid-binding protein) (L-FABP)	2.7892	1.15846	8.81558e-08	17.2965	17.8906	17.618	16.915	16.0667	16.3199	16.4161	16.2835
Q9NZ08	ERAP1	Endoplasmic reticulum aminopeptidase 1 (EC 3.4.11.-) (ARTS-1) (Adipocyte-derived leucine aminopeptidase) (A-LAP) (Aminopeptidase PILS) (Puromycin-insensitive leucyl-specific aminopeptidase) (PILS-AP) (Type 1 tumor necrosis factor receptor shedding aminopeptidase regulator)	2.7881	1.12934	1.81233e-11	14.8058	15.4097	15.1787	15.204	13.9099	13.8062	14.1948	14.0554
Q9UGT4	SUSD2	Sushi domain-containing protein 2	2.7872	1.15577	3.95025e-10	16.2479	15.6268	15.9267	15.9033	14.7019	14.8125	14.7253	14.8345
Q9HAV7	GRPE1	GrpE protein homolog 1, mitochondrial (HMGE) (Mt-GrpE#1)	2.7838	-1.11134	2.23738e-10	15.2475	15.3582	15.1678	15.3831	16.3705	16.409	16.5654	16.4365
P51572	BAP31	B-cell receptor-associated protein 31 (BCR-associated protein 31) (Bap31) (6C6-AG tumor-associated antigen) (Protein CDM) (p28)	2.7545	-1.10819	2.01124e-06	16.4048	17.0131	16.6183	16.9241	18.0177	17.9844	17.9909	17.5435
Q13228	SBP1	Methanethiol oxidase (MTO) (EC 1.8.3.4) (56 kDa selenium-binding protein) (SBP56) (SP56) (Selenium-binding protein 1)	2.7433	1.11114	3.59677e-10	16.1368	15.7339	16.0296	16.1014	14.7546	14.7601	15.0758	14.8535
O95857	TSN13	Tetraspanin-13 (Tspan-13) (Tetraspan NET-6) (Transmembrane 4 superfamily member 13)	2.7363	1.11211	2.02238e-09	15.1141	15.2462	14.9477	14.9093	14.1564	13.6221	14.137	13.7558
P39019	RS19	Small ribosomal subunit protein eS19 (40S ribosomal protein S19)	2.7354	-1.14251	2.88543e-12	16.2025	16.2813	16.4049	16.3491	17.5444	17.1902	17.8553	17.1922
Q99700	ATX2	Ataxin-2 (Spinocerebellar ataxia type 2 protein) (Trinucleotide repeat-containing gene 13 protein)	2.7232	-1.13958	0.000691565	13.1879	13.3114	13.605	13.3907	14.437	14.3892	14.5814	14.6117
P02545	LMNA	Prelamin-A/C [Cleaved into: Lamin-A/C (70 kDa lamin) (Renal carcinoma antigen NY-REN-32)]	2.7206	-1.12998	5.02274e-10	15.4393	15.4625	15.2687	15.5588	16.5783	16.8003	16.3956	16.4751
O14773	TPP1	Tripeptidyl-peptidase 1 (TPP-1) (EC 3.4.14.9) (Cell growth-inhibiting gene 1 protein) (Lysosomal pepstatin-insensitive protease) (LPIC) (Tripeptidyl aminopeptidase) (Tripeptidyl-peptidase I) (TPP-I)	2.7077	1.17635	3.80886e-10	17.1031	16.6388	16.5523	16.1069	15.6137	15.6149	15.2254	15.4487
Q07812	BAX	Apoptosis regulator BAX (Bcl-2-like protein 4) (Bcl2-L-4)	2.7034	-1.13499	0.000794665	12.6552	13.9845	14.499	15.1719	14.9916	15.5588	15.1461	15.1052
Q6UWM9	UD2A3	UDP-glucuronosyltransferase 2A3 (UDPGT 2A3) (EC 2.4.1.17)	2.6775	1.51193	4.02383e-07	16.7843	16.6003	16.4837	NA	15.0631	15.362	NA	NA
Q9Y375	CIA30	Complex I intermediate-associated protein 30, mitochondrial (NADH dehydrogenase [ubiquinone] 1 alpha subcomplex assembly factor 1)	2.6713	-1.06178	0.00259834	14.6703	15.4151	13.5293	14.96	15.7752	15.7099	16.2157	15.3119
P03886	NU1M	NADH-ubiquinone oxidoreductase chain 1 (EC 7.1.1.2) (NADH dehydrogenase subunit 1)	2.6706	1.15481	0.029906	13.8696	13.051	13.8143	NA	11.8768	12.4431	NA	12.1226
O60925	PFD1	Prefoldin subunit 1	2.6646	-1.11077	0.0102655	12.7618	13.9767	14.0253	14.0813	15.0547	14.8742	14.6404	14.7027
A6NHL2	TBAL3	Tubulin alpha chain-like 3 (EC 3.6.5.-)	2.6577	1.14271	3.15778e-05	16.5486	16.7051	16.491	16.4611	15.9528	15.0481	14.9429	15.8466
P30086	PEBP1	Phosphatidylethanolamine-binding protein 1 (PEBP-1) (HCNPpp) (Neuropolypeptide h3) (Prostatic-binding protein) (Raf kinase inhibitor protein) (RKIP) [Cleaved into: Hippocampal cholinergic neurostimulating peptide (HCNP)]	2.6295	1.10586	9.31877e-10	18.0671	17.735	17.9617	18.0414	16.9736	16.614	17.0159	16.8331
Q9H2H9	S38A1	Sodium-coupled neutral amino acid symporter 1 (Amino acid transporter A1) (N-system amino acid transporter 2) (Solute carrier family 38 member 1) (System A amino acid transporter 1) (System N amino acid transporter 1)	2.6131	-1.33607	0.000987306	NA	13.5087	12.9543	14.5271	15.1824	NA	14.8572	14.9588
O60449	LY75	Lymphocyte antigen 75 (Ly-75) (C-type lectin domain family 13 member B) (DEC-205) (gp200-MR6) (CD antigen CD205)	2.6097	1.32315	6.65832e-07	NA	15.6342	16.1054	15.0353	14.333	NA	14.3115	14.2809
P17931	LEG3	Galectin-3 (Gal-3) (35 kDa lectin) (Carbohydrate-binding protein 35) (CBP 35) (Galactose-specific lectin 3) (Galactoside-binding protein) (GALBP) (IgE-binding protein) (L-31) (Laminin-binding protein) (Lectin L-29) (Mac-2 antigen)	2.6011	1.11265	2.99112e-13	17.4125	17.202	16.7618	17.1369	16.0529	16.1331	16.2224	15.7834
P62269	RS18	Small ribosomal subunit protein uS13 (40S ribosomal protein S18) (Ke-3) (Ke3)	2.595	-1.04287	3.45023e-05	15.7203	16.1515	15.2938	15.565	16.7426	16.6046	16.8272	16.8675
Q14728	MFS10	Major facilitator superfamily domain-containing protein 10 (Tetracycline transporter-like protein)	2.5813	1.20082	0.0566748	14.7782	14.8323	NA	12.4515	13.0023	14.1488	12.1973	11.931
P09936	UCHL1	Ubiquitin carboxyl-terminal hydrolase isozyme L1 (UCH-L1) (EC 3.4.19.12) (Neuron cytoplasmic protein 9.5) (PGP 9.5) (PGP9.5) (Ubiquitin thioesterase L1)	2.5702	-1.0076	1.65914e-05	14.8757	13.9201	14.2386	14.4602	15.1045	15.3895	15.8442	15.4265
P48506	GSH1	Glutamate--cysteine ligase catalytic subunit (EC 6.3.2.2) (GCS heavy chain) (Gamma-ECS) (Gamma-glutamylcysteine synthetase)	2.5678	-0.951171	0.00090903	15.7301	15.1221	13.3143	15.1583	16.2073	16.0853	15.424	15.8742
Q9BTY2	FUCO2	Plasma alpha-L-fucosidase (EC 3.2.1.51) (Alpha-L-fucoside fucohydrolase 2) (Alpha-L-fucosidase 2)	2.5677	1.04202	6.78563e-10	15.7452	15.2211	15.6004	15.2684	14.4023	14.5807	14.6651	13.921
P07686	HEXB	Beta-hexosaminidase subunit beta (EC 3.2.1.52) (Beta-N-acetylhexosaminidase subunit beta) (Hexosaminidase subunit B) (Cervical cancer proto-oncogene 7 protein) (HCC-7) (N-acetyl-beta-glucosaminidase subunit beta) [Cleaved into: Beta-hexosaminidase subunit beta chain B; Beta-hexosaminidase subunit beta chain A]	2.5622	1.06352	1.32485e-09	16.957	16.6357	17.1956	17.2498	15.8888	15.7174	16.1887	15.9864
P25092	GUC2C	Guanylyl cyclase C (GC-C) (EC 4.6.1.2) (Heat-stable enterotoxin receptor) (STA receptor) (hSTAR) (Intestinal guanylate cyclase)	2.5446	1.16479	0.0044479	NA	14.8595	15.0067	14.5289	13.6015	NA	13.788	13.2886
P08581	MET	Hepatocyte growth factor receptor (HGF receptor) (EC 2.7.10.1) (HGF/SF receptor) (Proto-oncogene c-Met) (Scatter factor receptor) (SF receptor) (Tyrosine-protein kinase Met)	2.5435	0.875928	0.00171185	13.4197	13.5771	13.737	13.0044	12.9176	12.6422	12.7189	11.2337
Q16651	PRSS8	Prostasin (EC 3.4.21.-) (Channel-activating protease 1) (CAP1) (Serine protease 8) [Cleaved into: Prostasin light chain; Prostasin heavy chain]	2.5383	0.985212	7.66474e-08	15.8409	14.9878	15.64	15.2579	14.1462	14.7625	14.4403	14.1606
P43353	AL3B1	Aldehyde dehydrogenase family 3 member B1 (EC 1.2.1.28) (EC 1.2.1.5) (EC 1.2.1.7) (Aldehyde dehydrogenase 7)	2.5367	0.961494	2.14327e-05	15.6249	15.7931	16.3152	15.8932	15.2342	14.4101	15.0375	14.7302
P17050	NAGAB	Alpha-N-acetylgalactosaminidase (EC 3.2.1.49) (Alpha-galactosidase B)	2.5332	1.09295	7.15202e-06	13.91	14.8791	14.0019	13.9638	13.5035	12.6375	13.1535	13.2518
Q9Y2S2	CRYL1	Lambda-crystallin homolog (EC 1.1.1.45) (L-gulonate 3-dehydrogenase) (Gul3DH)	2.5321	1.04172	1.43517e-06	15.8195	14.7257	16.1159	14.8957	14.0498	14.5202	14.2388	14.5412
P02656	APOC3	Apolipoprotein C-III (Apo-CIII) (ApoC-III) (Apolipoprotein C3)	2.5183	1.09957	4.78686e-07	15.0122	15.2778	14.7536	15.1921	14.2345	13.7416	14.3499	13.7259
L0R819	ASURF	ASNSD1 upstream open reading frame protein (ASNSD1 small/short open reading frame-encoded polypeptide) (ASNSD1-SEP)	2.4968	-1.26554	3.51074e-07	12.77	NA	12.9789	12.5996	NA	14.0151	14.2934	13.7109
P09467	F16P1	Fructose-1,6-bisphosphatase 1 (FBPase 1) (EC 3.1.3.11) (D-fructose-1,6-bisphosphate 1-phosphohydrolase 1) (Liver FBPase)	2.4853	1.05599	2.11537e-05	14.9251	14.3258	15.4569	14.6578	13.6058	13.7482	13.9251	NA
P51857	AK1D1	Aldo-keto reductase family 1 member D1 (EC 1.3.1.3) (3-oxo-5-beta-steroid 4-dehydrogenase) (Delta(4)-3-ketosteroid 5-beta-reductase) (Delta(4)-3-oxosteroid 5-beta-reductase)	2.4594	-1.0215	0.149424	15.7075	16.2699	11.4317	15.3142	16.3495	15.3699	15.8089	15.2809
Q00534	CDK6	Cyclin-dependent kinase 6 (EC 2.7.11.22) (Cell division protein kinase 6) (Serine/threonine-protein kinase PLSTIRE)	2.453	-1.01884	0.0610115	13.5511	11.329	14.6988	14.4881	13.8336	14.3156	15.0714	14.9218
P62760	VISL1	Visinin-like protein 1 (VILIP) (VLP-1) (Hippocalcin-like protein 3) (HLP3)	2.4509	0.992812	2.19377e-09	14.5532	14.7322	14.872	14.6292	13.6649	13.4321	13.6501	13.9677
P10253	LYAG	Lysosomal alpha-glucosidase (EC 3.2.1.20) (Acid maltase) (Aglucosidase alfa) [Cleaved into: 76 kDa lysosomal alpha-glucosidase; 70 kDa lysosomal alpha-glucosidase]	2.4414	1.03124	6.01775e-09	15.2023	15.4069	15.2979	15.2423	14.1602	14.3216	14.2336	14.3779
O43156	TTI1	TELO2-interacting protein 1 homolog (Protein SMG10)	2.4403	-0.954323	0.0131978	10.5281	12.9218	12.7891	12.8796	13.1528	13.3085	13.5139	13.1976
Q8WTV0	SCRB1	Scavenger receptor class B member 1 (SRB1) (CD36 and LIMPII analogous 1) (CLA-1) (CD36 antigen-like 1) (Collagen type I receptor, thrombospondin receptor-like 1) (SR-BI) (CD antigen CD36)	2.4295	1.03387	3.00046e-08	16.8186	16.8686	16.98	16.9532	15.8297	15.7383	16.021	15.9951
Q92597	NDRG1	Protein NDRG1 (Differentiation-related gene 1 protein) (DRG-1) (N-myc downstream-regulated gene 1 protein) (Nickel-specific induction protein Cap43) (Reducing agents and tunicamycin-responsive protein) (RTP) (Rit42)	2.4261	1.02601	5.5141e-09	14.9476	15.4784	14.3327	15.2657	13.905	13.8934	14.303	13.8923
P48047	ATPO	ATP synthase subunit O, mitochondrial (ATP synthase peripheral stalk subunit OSCP) (Oligomycin sensitivity conferral protein) (OSCP)	2.4175	-0.995516	0.000893854	15.3656	16.3474	15.3219	14.2803	16.4097	16.4012	16.3316	16.1891
P08183	MDR1	ATP-dependent translocase ABCB1 (ATP-binding cassette sub-family B member 1) (Multidrug resistance protein 1) (EC 7.6.2.2) (P-glycoprotein 1) (Phospholipid transporter ABCB1) (EC 7.6.2.1) (CD antigen CD243)	2.4015	1.01667	5.80021e-07	14.4204	14.598	14.8049	14.3466	13.6514	12.7761	13.828	13.9248
P60174	TPIS	Triosephosphate isomerase (TIM) (EC 5.3.1.1) (Methylglyoxal synthase) (EC 4.2.3.3) (Triose-phosphate isomerase)	2.4012	1.01641	4.99903e-07	18.5922	17.9409	18.2355	18.3407	17.1763	17.1096	17.5956	17.2385
Q9NWX6	THG1	Probable tRNA(His) guanylyltransferase (EC 2.7.7.79) (Induced in high glucose-1) (IHG-1) (Interphase cytoplasmic foci protein 45) (tRNA-histidine guanylyltransferase)	2.3948	-0.991963	0.00212496	11.7525	11.6988	12.6879	12.5061	13.0675	13.393	12.8708	13.2928
P38646	GRP75	Stress-70 protein, mitochondrial (75 kDa glucose-regulated protein) (GRP-75) (Heat shock 70 kDa protein 9) (Mortalin) (MOT) (Peptide-binding protein 74) (PBP74)	2.3888	-0.961201	8.04185e-12	16.4447	16.4264	16.0993	16.0127	17.1228	17.3557	17.3081	17.1651
P05362	ICAM1	Intercellular adhesion molecule 1 (ICAM-1) (Major group rhinovirus receptor) (CD antigen CD54)	2.3862	-1.03609	0.00387132	13.0262	12.0056	12.3281	NA	12.8389	13.9122	NA	14.0991
Q5T160	SYRM	Probable arginine--tRNA ligase, mitochondrial (EC 6.1.1.19) (Arginyl-tRNA synthetase) (ArgRS)	2.3835	0.907183	2.11833e-05	15.2722	14.5734	14.518	14.158	13.9156	13.7598	13.4299	13.4566
P30622	CLIP1	CAP-Gly domain-containing linker protein 1 (Cytoplasmic linker protein 1) (Cytoplasmic linker protein 170 alpha-2) (CLIP-170) (Reed-Sternberg intermediate filament-associated protein) (Restin)	2.3813	-0.860379	0.0522103	13.4967	13.826	11.0305	13.5978	13.992	13.9501	13.6133	14.352
Q9H4E7	DEFI6	Differentially expressed in FDCP 6 homolog (DEF-6) (IRF4-binding protein)	2.3587	-0.980223	0.0450513	14.6193	14.6018	14.4891	15.1313	16.0879	15.6798	15.3533	15.6393
P50135	HNMT	Histamine N-methyltransferase (HMT) (EC 2.1.1.8)	2.3542	0.977784	7.72691e-10	17.1487	16.8807	16.9318	16.8008	15.9207	15.8798	16.2151	15.8352
P08174	DAF	Complement decay-accelerating factor (CD antigen CD55)	2.3535	-1.00039	5.33951e-07	15.82	15.1322	15.292	15.812	16.1931	16.4236	16.86	16.4895
Q9Y266	NUDC	Nuclear migration protein nudC (Nuclear distribution protein C homolog)	2.35	-0.97527	2.06762e-12	15.0931	14.9691	15.4212	15.6524	16.2717	16.1618	16.4364	16.1701
O00469	PLOD2	Procollagen-lysine,2-oxoglutarate 5-dioxygenase 2 (EC 1.14.11.4) (Lysyl hydroxylase 2) (LH2)	2.3482	0.921848	8.81069e-07	15.0501	14.6893	15.5103	14.334	13.9051	13.6508	14.0942	14.0324
P46779	RL28	Large ribosomal subunit protein eL28 (60S ribosomal protein L28)	2.328	-0.950043	0.00234302	15.0893	15.4588	15.0179	15.3267	15.8766	16.4227	16.5674	15.8936
Q9HD33	RM47	Large ribosomal subunit protein uL29m (39S ribosomal protein L47, mitochondrial) (L47mt) (MRP-L47) (Nasopharyngeal carcinoma metastasis-related protein 1)	2.3256	-0.920923	1.61929e-05	13.1313	14.2541	13.9156	14.4726	14.9292	14.8477	15.0366	14.8239
Q8TD20	GTR12	Solute carrier family 2, facilitated glucose transporter member 12 (Glucose transporter type 12) (GLUT-12)	2.3227	-0.930033	0.0235736	NA	16.2861	NA	17.0485	17.3863	NA	17.9484	17.3851
P16989	YBOX3	Y-box-binding protein 3 (Cold shock domain-containing protein A) (DNA-binding protein A) (Single-strand DNA-binding protein NF-GMB)	2.3212	-0.932846	4.75864e-05	13.1475	12.9156	13.0731	12.1984	13.6408	13.9949	13.4035	14.1519
P05026	AT1B1	Sodium/potassium-transporting ATPase subunit beta-1 (Sodium/potassium-dependent ATPase subunit beta-1)	2.3188	0.996619	3.24884e-07	16.635	16.6433	16.1482	16.9761	15.5648	15.4262	16.2554	15.3037
Q8IYS2	K2013	Uncharacterized protein KIAA2013	2.3166	1.00735	0.00741745	14.1342	12.7751	13.9933	13.1706	12.6173	12.6456	12.1434	NA
Q9NX62	IMPA3	Golgi-resident adenosine 3',5'-bisphosphate 3'-phosphatase (Golgi-resident PAP phosphatase) (gPAPP) (EC 3.1.3.7) (3'(2'), 5'-bisphosphate nucleotidase 2) (Inositol monophosphatase domain-containing protein 1) (Myo-inositol monophosphatase A3) (Phosphoadenosine phosphate 3'-nucleotidase)	2.3156	0.94547	8.83138e-07	14.7746	14.597	14.4953	14.4986	13.5548	14.1608	13.8513	12.9517
Q8WXE1	ATRIP	ATR-interacting protein (ATM and Rad3-related-interacting protein)	2.3142	-1.03826	0.00398742	12.6613	13.083	13.1702	13.3162	14.418	14.4952	13.4459	13.7164
Q96C23	GALM	Galactose mutarotase (EC 5.1.3.3) (Aldose 1-epimerase)	2.308	0.988065	1.1846e-08	16.8913	16.3251	16.723	16.7247	15.4659	15.791	15.9264	15.6464
P30613	KPYR	Pyruvate kinase PKLR (EC 2.7.1.40) (Pyruvate kinase 1) (Pyruvate kinase isozymes L/R) (R-type/L-type pyruvate kinase) (Red cell/liver pyruvate kinase)	2.3067	0.949344	2.43561e-06	16.2823	16.044	16.5022	15.985	15.0458	15.1995	15.4132	15.3226
Q99623	PHB2	Prohibitin-2 (B-cell receptor-associated protein BAP37) (D-prohibitin) (Repressor of estrogen receptor activity)	2.3067	-0.961109	1.06232e-09	15.2275	15.1426	15.3041	15.2358	16.3552	16.3052	16.1749	15.9071
P04080	CYTB	Cystatin-B (CPI-B) (Liver thiol proteinase inhibitor) (Stefin-B)	2.3064	0.95857	3.79254e-08	15.9049	15.5366	15.3119	15.6121	14.6678	14.8525	14.7902	14.223
Q9Y6D6	BIG1	Brefeldin A-inhibited guanine nucleotide-exchange protein 1 (Brefeldin A-inhibited GEP 1) (ADP-ribosylation factor guanine nucleotide-exchange factor 1) (p200 ARF guanine nucleotide exchange factor) (p200 ARF-GEP1)	2.304	0.93225	1.59328e-05	14.3856	14.1089	14.939	13.8815	13.2834	13.7798	13.3453	13.0786
P31947	1433S	14-3-3 protein sigma (Epithelial cell marker protein 1) (Stratifin)	2.3015	-0.949704	9.27217e-06	15.2879	15.682	16.0156	15.3717	16.1728	16.053	17.3712	16.5842
Q9UBR2	CATZ	Cathepsin Z (EC 3.4.18.1) (Cathepsin P) (Cathepsin X)	2.2978	1.04892	6.70011e-05	15.1232	14.7495	14.8764	14.599	14.0664	13.5049	13.9715	13.9877
Q12907	LMAN2	Vesicular integral-membrane protein VIP36 (Glycoprotein GP36b) (Lectin mannose-binding 2) (Vesicular integral-membrane protein 36) (VIP36)	2.2956	0.953466	3.56182e-10	17.3337	16.901	16.9736	16.8776	16.0136	15.9944	16.2302	16.0338
Q86T03	PP4P1	Type 1 phosphatidylinositol 4,5-bisphosphate 4-phosphatase (Type 1 PtdIns-4,5-P2 4-Ptase) (EC 3.1.3.78) (PtdIns-4,5-P2 4-Ptase I) (Transmembrane protein 55B)	2.2893	-0.943294	0.000238997	13.5519	14.7832	13.4242	14.5367	15.0663	15.278	14.9555	14.7996
P62244	RS15A	Small ribosomal subunit protein uS8 (40S ribosomal protein S15a)	2.288	-0.897912	6.24281e-05	15.8489	15.7315	15.7356	16.1835	16.6628	16.5813	17.3285	16.7283
Q9UBR1	BUP1	Beta-ureidopropionase (EC 3.5.1.6) (BUP-1) (Beta-alanine synthase) (N-carbamoyl-beta-alanine amidohydrolase)	2.2812	0.915927	2.81338e-09	14.6068	14.9136	15.0928	15.1896	14.3088	13.6777	14.1737	13.8526
O95832	CLD1	Claudin-1 (Senescence-associated epithelial membrane protein)	2.2801	1.04451	7.15202e-06	NA	15.5583	16.0446	15.7712	14.4289	NA	15.1067	14.7163
O43181	NDUS4	NADH dehydrogenase [ubiquinone] iron-sulfur protein 4, mitochondrial (Complex I-18 kDa) (CI-18 kDa) (Complex I-AQDQ) (CI-AQDQ) (NADH-ubiquinone oxidoreductase 18 kDa subunit)	2.2799	0.942991	0.000238997	14.9337	16.134	16.1924	16.4645	15.0026	13.9115	15.996	15.0267
P04066	FUCO	Tissue alpha-L-fucosidase (EC 3.2.1.51) (Alpha-L-fucosidase I) (Alpha-L-fucoside fucohydrolase 1) (Alpha-L-fucosidase 1)	2.2766	1.24453	0.00770407	13.191	15.1688	15.6351	NA	13.9859	12.7625	NA	13.7203
Q7Z3T8	ZFY16	Zinc finger FYVE domain-containing protein 16 (Endofin) (Endosome-associated FYVE domain protein)	2.2764	1.11888	0.000474892	15.9491	NA	15.4147	15.1063	NA	14.1854	14.5398	14.1388
P01009	A1AT	Alpha-1-antitrypsin (Alpha-1 protease inhibitor) (Alpha-1-antiproteinase) (Serpin A1) [Cleaved into: Short peptide from AAT (SPAAT)]	2.2694	0.904365	1.22658e-07	16.4965	16.1034	15.8891	16.1062	15.1776	15.1145	15.4375	15.0952
P05141	ADT2	ADP/ATP translocase 2 (ADP,ATP carrier protein 2) (ADP,ATP carrier protein, fibroblast isoform) (Adenine nucleotide translocator 2) (ANT 2) (Solute carrier family 25 member 5) [Cleaved into: ADP/ATP translocase 2, N-terminally processed]	2.2661	-0.922945	0.00028589	15.3504	16.2781	14.9385	16.057	16.6285	16.7913	16.3379	16.6312
O00754	MA2B1	Lysosomal alpha-mannosidase (Laman) (EC 3.2.1.24) (Lysosomal acid alpha-mannosidase) (Mannosidase alpha class 2B member 1) (Mannosidase alpha-B) [Cleaved into: Lysosomal alpha-mannosidase A peptide; Lysosomal alpha-mannosidase B peptide; Lysosomal alpha-mannosidase C peptide; Lysosomal alpha-mannosidase D peptide; Lysosomal alpha-mannosidase E peptide]	2.2646	0.771393	6.81425e-05	14.6934	14.5008	14.6097	13.9914	14.0043	13.6378	13.4162	12.9746
P51690	ARSL	Arylsulfatase L (EC 3.1.6.1) (Arylsulfatase E) (ASE)	2.2571	0.960194	3.20752e-08	15.752	15.783	15.3085	15.2326	14.8036	14.3395	14.8148	14.3682
Q9NRV9	HEBP1	Heme-binding protein 1 (p22HBP)	2.2465	0.895505	5.72701e-09	17.2748	16.875	17.42	16.6593	16.1968	16.0462	16.1345	16.1192
O60870	KIN17	DNA/RNA-binding protein KIN17 (Binding to curved DNA) (KIN, antigenic determinant of recA protein homolog)	2.2328	-1.25286	0.033455	NA	9.68937	13.2046	13.8245	12.7091	NA	14.0268	13.6172
P30047	GFRP	GTP cyclohydrolase 1 feedback regulatory protein (GFRP) (GTP cyclohydrolase I feedback regulatory protein) (p35)	2.225	0.917391	0.000142962	15.9409	14.6438	15.4208	16.094	14.2864	14.5008	14.8379	14.7778
P04406	G3P	Glyceraldehyde-3-phosphate dehydrogenase (GAPDH) (EC 1.2.1.12) (Peptidyl-cysteine S-nitrosylase GAPDH) (EC 2.6.99.-)	2.2244	0.937488	5.81349e-07	17.1378	16.5359	17.0249	17.2941	15.9226	16.0296	16.2083	16.1367
Q9HCY8	S10AE	Protein S100-A14 (S100 calcium-binding protein A14) (S114)	2.2195	0.934397	3.99365e-08	16.7331	16.7607	16.6756	16.9121	15.8061	15.6912	16.1262	15.7707
O14493	CLD4	Claudin-4 (Clostridium perfringens enterotoxin receptor) (CPE-R) (CPE-receptor) (Williams-Beuren syndrome chromosomal region 8 protein)	2.216	-0.80663	0.0410983	14.5035	14.8103	14.462	13.595	15.6388	14.3381	16.0053	15.0703
Q9NUJ3	T11L1	T-complex protein 11-like protein 1	2.2064	1.15994	1.22254e-06	NA	13.7174	13.7323	13.6575	12.7828	NA	12.7241	12.2439
Q9H694	BICC1	Protein bicaudal C homolog 1 (Bic-C)	2.2059	-1.07908	8.40203e-05	11.9469	NA	11.8285	12.2873	NA	12.6665	13.1917	13.533
Q15928	ZN141	Zinc finger protein 141	2.2057	0.917523	7.66474e-08	19.1041	19.6483	19.091	19.5133	18.4469	18.1458	18.5487	18.551
Q9Y6N1	COX11	Cytochrome c oxidase assembly protein COX11, mitochondrial	2.1882	0.768258	0.136793	14.2214	13.3311	14.3135	12.4421	12.9267	13.2772	12.2804	12.1884
P53801	PTTG	Pituitary tumor-transforming gene 1 protein-interacting protein (Pituitary tumor-transforming gene protein-binding factor) (PBF) (PTTG-binding factor)	2.1821	0.96024	1.06414e-06	17.5768	17.3417	17.298	17.5728	16.6056	16.1747	16.677	16.7067
Q8N4P3	MESH1	Guanosine-3',5'-bis(diphosphate) 3'-pyrophosphohydrolase MESH1 (EC 3.1.7.2) (HD domain-containing protein 3) (Metazoan SpoT homolog 1) (MESH1) (Penta-phosphate guanosine-3'-pyrophosphohydrolase) ((ppGpp)ase)	2.1816	0.882	1.29738e-05	13.9108	13.3994	13.6014	14.0955	12.8682	12.98	13.4532	12.0813
P11940	PABP1	Polyadenylate-binding protein 1 (PABP-1) (Poly(A)-binding protein 1)	2.1803	-0.886399	0.00031576	15.9042	15.8054	14.9314	15.0282	16.5113	16.3188	16.3178	16.1437
Q4KMQ2	ANO6	Anoctamin-6 (Small-conductance calcium-activated nonselective cation channel) (SCAN channel) (Transmembrane protein 16F)	2.1796	0.905277	0.00272222	16.1535	14.3498	15.9223	15.2734	14.5188	14.8576	14.2892	14.4124
Q7Z7K0	COXM1	COX assembly mitochondrial protein homolog (Cmc1p)	2.1708	0.985655	0.00043062	16.3645	14.9069	15.1354	15.1147	14.525	14.2855	14.778	14.3265
Q9UMY1	UTP16	U3 small nucleolar RNA-associated protein NOL7 (U3 snoRNA-associated protein NOL7) (Nucleolar protein 7) (Nucleolar protein of 27 kDa)	2.1572	-0.974559	5.95314e-07	13.2385	12.9418	13.1125	13.2068	13.9583	14.2805	14.2738	13.571
P49754	VPS41	Vacuolar protein sorting-associated protein 41 homolog (S53)	2.157	0.922902	0.00104414	14.4773	14.1875	14.4157	14.2427	13.4264	13.4132	13.6124	13.2877
P38435	VKGC	Vitamin K-dependent gamma-carboxylase (EC 4.1.1.90) (Gamma-glutamyl carboxylase) (Peptidyl-glutamate 4-carboxylase) (Vitamin K gamma glutamyl carboxylase)	2.1487	1.00086	0.00213715	14.9114	13.9303	13.9087	NA	13.2104	13.658	NA	12.5181
Q9ULU4	ZMYD8	MYND-type zinc finger-containing chromatin reader ZMYND8 (Cutaneous T-cell lymphoma-associated antigen se14-3) (CTCL-associated antigen se14-3) (Protein kinase C-binding protein 1) (Rack7) (Transcription coregulator ZMYND8) (Zinc finger MYND domain-containing protein 8)	2.1472	-0.888804	0.00202854	13.4484	14.0693	12.7767	14.2924	14.4174	15.0412	14.4135	14.282
O95081	AGFG2	Arf-GAP domain and FG repeat-containing protein 2 (HIV-1 Rev-binding protein-like protein) (Rev/Rex activation domain-binding protein related) (RAB-R)	2.1465	0.893074	0.00226014	13.976	13.5261	13.9123	13.4681	12.6102	12.4774	13.259	12.9698
P00533	EGFR	Epidermal growth factor receptor (EC 2.7.10.1) (Proto-oncogene c-ErbB-1) (Receptor tyrosine-protein kinase erbB-1)	2.1403	0.769133	2.77104e-08	15.3678	15.1363	15.4441	15.4852	14.6181	14.4267	14.6123	14.2204
P29762	RABP1	Cellular retinoic acid-binding protein 1 (Cellular retinoic acid-binding protein I) (CRABP-I)	2.1381	-0.893568	9.46644e-06	14.4003	15.2658	15.5235	15.5313	15.9944	16.0219	16.1096	16.1472
Q9Y2Y0	AR2BP	ADP-ribosylation factor-like protein 2-binding protein (ARF-like 2-binding protein) (ARL2-binding protein) (Binder of ARF2 protein 1)	2.1314	0.900417	0.000268715	14.5452	NA	14.1929	13.7864	NA	13.8553	12.6046	12.7632
P03891	NU2M	NADH-ubiquinone oxidoreductase chain 2 (EC 7.1.1.2) (NADH dehydrogenase subunit 2)	2.1275	0.955575	0.000263342	14.7433	15.8461	14.873	14.8855	14.867	13.9855	14.356	13.6049
Q8NE62	CHDH	Choline dehydrogenase, mitochondrial (CDH) (CHD) (EC 1.1.99.1)	2.1254	0.855618	2.55356e-08	14.9451	14.6956	14.6511	14.4822	13.8318	13.8605	14.0131	13.5376
A3KMH1	VWA8	von Willebrand factor A domain-containing protein 8 (PEX7-binding protein 2) (P7BP2)	2.1235	0.73533	0.00208513	14.7249	13.9891	13.7824	13.8168	13.6819	13.7828	12.878	12.4425
Q02487	DSC2	Desmocollin-2 (Cadherin family member 2) (Desmocollin-3) (Desmosomal glycoprotein II) (Desmosomal glycoprotein III)	2.1227	0.843787	0.042069	14.6819	14.4717	14.891	13.4567	13.5941	13.4012	13.911	13.0683
P07602	SAP	Prosaposin (Proactivator polypeptide) [Cleaved into: Saposin-A (Protein A); Saposin-B-Val; Saposin-B (Cerebroside sulfate activator) (CSAct) (Dispersin) (Sphingolipid activator protein 1) (SAP-1) (Sulfatide/GM1 activator); Saposin-C (A1 activator) (Co-beta-glucosidase) (Glucosylceramidase activator) (Sphingolipid activator protein 2) (SAP-2); Saposin-D (Component C) (Protein C)]	2.1144	0.879795	5.05967e-07	17.1397	16.4617	16.9314	16.7752	15.9597	15.6543	16.214	15.967
Q13510	ASAH1	Acid ceramidase (AC) (ACDase) (Acid CDase) (EC 3.5.1.23) (Acylsphingosine deacylase) (N-acylethanolamine hydrolase ASAH1) (EC 3.5.1.-) (N-acylsphingosine amidohydrolase) (Putative 32 kDa heart protein) (PHP32) [Cleaved into: Acid ceramidase subunit alpha; Acid ceramidase subunit beta]	2.1066	0.965762	5.43503e-10	14.9391	14.3432	14.6605	14.9186	13.6285	13.7568	14.0122	13.964
P10620	MGST1	Microsomal glutathione S-transferase 1 (Microsomal GST-1) (EC 2.5.1.18) (Microsomal GST-I)	2.1034	0.864551	0.0150303	14.508	15.3877	14.7342	14.6599	14.1195	14.6504	12.9625	14.0626
Q96GE6	CALL4	Calmodulin-like protein 4 (Serologically defined breast cancer antigen NY-BR-20)	2.0956	0.834319	4.86858e-05	15.1472	14.9666	15.3839	15.1527	14.2856	14.0736	14.5864	14.2232
Q92903	CDS1	Phosphatidate cytidylyltransferase 1 (EC 2.7.7.41) (CDP-DAG synthase 1) (CDP-DG synthase 1) (CDP-diacylglycerol synthase 1) (CDS 1) (CDP-diglyceride pyrophosphorylase 1) (CDP-diglyceride synthase 1) (CTP:phosphatidate cytidylyltransferase 1)	2.0947	0.944113	0.00268004	13.7522	13.9322	14.3181	NA	13.1213	12.9719	NA	12.4916
P12955	PEPD	Xaa-Pro dipeptidase (X-Pro dipeptidase) (EC 3.4.13.9) (Imidodipeptidase) (Peptidase D) (Proline dipeptidase) (Prolidase)	2.0945	0.8725	2.55356e-08	16.9606	16.3656	16.7412	16.6777	15.6713	15.7353	15.9438	15.9149
P27487	DPP4	Dipeptidyl peptidase 4 (EC 3.4.14.5) (ADABP) (Adenosine deaminase complexing protein 2) (ADCP-2) (Dipeptidyl peptidase IV) (DPP IV) (T-cell activation antigen CD26) (TP103) (CD antigen CD26) [Cleaved into: Dipeptidyl peptidase 4 membrane form (Dipeptidyl peptidase IV membrane form); Dipeptidyl peptidase 4 soluble form (Dipeptidyl peptidase IV soluble form)]	2.0842	0.865681	8.02716e-06	17.7187	17.1768	17.5352	17.5677	16.5098	16.3034	17.0148	16.7076
P39023	RL3	Large ribosomal subunit protein uL3 (60S ribosomal protein L3) (HIV-1 TAR RNA-binding protein B) (TARBP-B)	2.0743	-0.812004	3.96416e-05	15.2895	15.7421	14.9963	15.8609	16.2949	16.3035	16.5675	16.1691
P06865	HEXA	Beta-hexosaminidase subunit alpha (EC 3.2.1.52) (Beta-N-acetylhexosaminidase subunit alpha) (Hexosaminidase subunit A) (N-acetyl-beta-glucosaminidase subunit alpha)	2.0737	0.810822	2.38964e-08	16.3828	15.7666	16.7314	16.0689	15.1839	15.3236	15.3455	15.6514
Q9P265	DIP2B	Disco-interacting protein 2 homolog B (DIP2 homolog B)	2.0722	-0.771486	2.03763e-05	13.6486	14.9552	13.9863	14.5559	15.1669	14.6907	15.6374	15.0937
Q9BX93	PG12B	Group XIIB secretory phospholipase A2-like protein (Group XIII secretory phospholipase A2-like protein) (GXIII sPLA2-like) (sPLA2-GXIIB) (GXIIB)	2.0628	0.941163	0.000250468	15.904	15.0198	14.9919	14.522	14.1135	14.4903	14.1549	14.2519
O14561	ACPM	Acyl carrier protein, mitochondrial (ACP) (CI-SDAP) (NADH-ubiquinone oxidoreductase 9.6 kDa subunit)	2.0564	-0.848356	9.36256e-06	15.0307	15.2647	14.8862	15.5517	15.8299	15.657	16.484	16.1789
P11413	G6PD	Glucose-6-phosphate 1-dehydrogenase (G6PD) (EC 1.1.1.49)	2.0505	-0.875399	1.01505e-11	14.7332	14.9949	14.8881	14.5725	15.6442	15.7393	15.7239	15.488
P30050	RL12	Large ribosomal subunit protein uL11 (60S ribosomal protein L12)	2.049	-0.807061	0.000420907	14.314	15.1276	14.6414	15.4848	15.911	15.776	15.4713	15.8136
P14635	CCNB1	G2/mitotic-specific cyclin-B1	2.0478	-0.843626	0.104804	14.1522	11.9493	13.6677	14.4547	14.5337	14.604	14.0206	14.4678
Q8WWI5	CTL1	Choline transporter-like protein 1 (CDw92) (Solute carrier family 44 member 1) (CD antigen CD92)	2.0428	0.889926	2.29056e-07	15.3019	14.6888	14.8684	14.4264	14.0905	14.2474	13.714	13.8398
Q15399	TLR1	Toll-like receptor 1 (Toll/interleukin-1 receptor-like protein) (TIL) (CD antigen CD281)	2.0427	-0.477267	0.520005	NA	17.4114	17.6014	17.5622	17.6049	NA	18.3492	17.9548
Q99755	PI51A	Phosphatidylinositol 4-phosphate 5-kinase type-1 alpha (PIP5K1-alpha) (PtdIns(4)P-5-kinase 1 alpha) (EC 2.7.1.68) (68 kDa type I phosphatidylinositol 4-phosphate 5-kinase alpha) (Phosphatidylinositol 4-phosphate 5-kinase type I alpha) (PIP5KIalpha)	2.04	-0.822976	0.0368378	13.0579	11.6866	11.4978	12.451	12.5881	13.1115	13.3061	NA
Q8NHP8	PLBL2	Putative phospholipase B-like 2 (EC 3.1.1.-) (76 kDa protein) (p76) (LAMA-like protein 2) (Lamina ancestor homolog 2) (Phospholipase B domain-containing protein 2) [Cleaved into: Putative phospholipase B-like 2 32 kDa form; Putative phospholipase B-like 2 45 kDa form]	2.0307	0.837416	2.76233e-07	14.7624	14.3061	14.4268	14.4318	13.5806	13.4789	13.6944	13.7993
Q8NB37	GALD1	Glutamine amidotransferase-like class 1 domain-containing protein 1 (Parkinson disease 7 domain-containing protein 1)	2.0226	0.919026	0.000467143	14.1629	13.5634	13.9147	13.7057	12.9524	13.4997	12.145	13.3893
P35520	CBS	Cystathionine beta-synthase (EC 4.2.1.22) (Beta-thionase) (Serine sulfhydrase)	2.0162	-0.803409	0.00272222	13.831	13.8844	12.4566	12.9328	13.892	14.4201	14.0507	14.0916
P10809	CH60	60 kDa heat shock protein, mitochondrial (EC 5.6.1.7) (60 kDa chaperonin) (Chaperonin 60) (CPN60) (Heat shock protein 60) (HSP-60) (Hsp60) (HuCHA60) (Mitochondrial matrix protein P1) (P60 lymphocyte protein)	2.0158	-0.818448	1.11148e-08	15.3113	15.7241	15.1453	15.7248	16.3598	16.4295	16.4051	16.06
Q9H300	PARL	Presenilin-associated rhomboid-like protein, mitochondrial (EC 3.4.21.105) (Mitochondrial intramembrane cleaving protease PARL) [Cleaved into: P-beta (Pbeta)]	2.0036	-0.714286	0.0427209	13.9669	14.1796	12.7289	13.4051	14.7147	14.2823	14.4755	14.1366
P34913	HYES	Bifunctional epoxide hydrolase 2 [Includes: Cytosolic epoxide hydrolase 2 (CEH) (EC 3.3.2.10) (Epoxide hydratase) (Soluble epoxide hydrolase) (SEH); Lipid-phosphate phosphatase (EC 3.1.3.76)]	2.0032	0.881062	1.23424e-06	15.3991	15.2255	15.4286	14.865	14.7073	14.5106	14.0029	14.3693
P17900	SAP3	Ganglioside GM2 activator (Cerebroside sulfate activator protein) (GM2-AP) (Sphingolipid activator protein 3) (SAP-3) [Cleaved into: Ganglioside GM2 activator isoform short]	2.002	0.989423	6.018e-07	14.1258	13.8097	13.4372	14.0039	13.1359	12.7355	12.8758	13.3033
Q15738	NSDHL	Sterol-4-alpha-carboxylate 3-dehydrogenase, decarboxylating (EC 1.1.1.170) (Protein H105e3)	1.9985	0.814441	5.43503e-10	15.4017	15.3157	15.3467	14.9104	14.6165	14.7108	14.2544	14.0725
O75886	STAM2	Signal transducing adapter molecule 2 (STAM-2) (Hrs-binding protein)	1.9975	0.811255	0.000205781	14.378	14.2523	14.8909	14.7992	14.0971	13.7653	13.5042	13.6351
Q68CQ4	UTP25	U3 small nucleolar RNA-associated protein 25 homolog (Digestive organ expansion factor homolog) (UTP25 small subunit processor component)	1.9937	-0.971517	0.071625	13.171	12.7046	12.9648	8.96003	13.3941	13.7973	12.3138	11.6076
P31948	STIP1	Stress-induced-phosphoprotein 1 (STI1) (Hsc70/Hsp90-organizing protein) (Hop) (Renal carcinoma antigen NY-REN-11) (Transformation-sensitive protein IEF SSP 3521)	1.9936	-0.796594	6.76152e-07	16.1672	16.7134	16.2843	16.3509	17.2581	17.0711	17.1397	17.3589
Q5R3I4	TTC38	Tetratricopeptide repeat protein 38 (TPR repeat protein 38)	1.9924	0.884997	1.61929e-05	14.4946	14.5015	15.1574	14.3926	13.7593	13.8259	13.7899	13.8608
Q9BRP8	PYM1	Partner of Y14 and mago (PYM homolog 1 exon junction complex-associated factor) (Protein wibg homolog)	1.9911	-0.843045	6.11927e-06	13.2437	13.8964	13.1955	13.6169	14.4183	14.7267	13.922	14.1934
P10109	ADX	Adrenodoxin, mitochondrial (Adrenal ferredoxin) (Ferredoxin-1) (Hepatoredoxin)	1.9818	0.882636	6.16347e-05	14.2811	14.0649	14.123	13.8301	13.0916	13.4305	12.8349	13.6497
P11233	RALA	Ras-related protein Ral-A (EC 3.6.5.2)	1.9816	0.842374	1.31348e-05	16.6541	15.9658	16.2942	15.796	15.4718	15.4142	15.1605	15.3713
Q8IWZ8	SUGP1	SURP and G-patch domain-containing protein 1 (RNA-binding protein RBP) (Splicing factor 4)	1.9816	-0.911076	0.17585	NA	15.7721	13.9799	16.7483	16.3703	NA	16.8627	NA
P50443	S26A2	Sulfate transporter (Diastrophic dysplasia protein) (Solute carrier family 26 member 2)	1.9794	0.846841	1.03047e-05	14.6914	14.7768	14.5724	14.8584	13.6946	13.9527	14.0296	13.9335
Q5U3C3	TM164	Transmembrane protein 164	1.9777	1.02584	0.00092652	16.1177	NA	15.8196	15.8961	NA	14.697	14.9979	15.0375
P17066	HSP76	Heat shock 70 kDa protein 6 (Heat shock 70 kDa protein B')	1.9682	-0.591386	0.209215	17.6421	17.1794	17.5463	18.3043	17.8239	18.9368	17.5096	19.6718
P28331	NDUS1	NADH-ubiquinone oxidoreductase 75 kDa subunit, mitochondrial (EC 7.1.1.2) (Complex I-75kD) (CI-75kD)	1.9672	0.827087	7.00613e-08	14.4936	14.9482	14.4549	14.3057	14.1958	13.5654	13.5725	13.6004
Q92785	REQU	Zinc finger protein ubi-d4 (Apoptosis response zinc finger protein) (BRG1-associated factor 45D) (BAF45D) (D4, zinc and double PHD fingers family 2) (Protein requiem)	1.9568	0.845974	0.234901	NA	13.8628	13.3571	13.9245	13.9333	NA	12.059	12.255
O75390	CISY	Citrate synthase, mitochondrial (EC 2.3.3.1) (Citrate (Si)-synthase)	1.9558	-0.794866	2.32769e-05	15.4932	16.2657	15.2358	15.5913	16.7447	16.4456	16.3093	16.336
Q9Y3Q0	NALD2	N-acetylated-alpha-linked acidic dipeptidase 2 (EC 3.4.17.21) (Glutamate carboxypeptidase III) (GCPIII) (N-acetylated-alpha-linked acidic dipeptidase II) (NAALADase II)	1.9548	0.769284	0.00174836	14.3384	13.545	13.6805	14.3593	12.6974	13.9788	13.2964	12.703
Q9NX63	MIC19	MICOS complex subunit MIC19 (Coiled-coil-helix-coiled-coil-helix domain-containing protein 3)	1.9533	-0.798543	0.00218072	14.4413	15.0513	15.2105	15.4174	15.5945	15.952	15.921	15.8981
Q99571	P2RX4	P2X purinoceptor 4 (P2X4) (ATP receptor) (Purinergic receptor)	1.9436	0.730383	0.000756608	16.6217	15.4534	15.9189	14.8505	14.8199	15.2425	14.8119	14.7413
Q8NBL1	PGLT1	Protein O-glucosyltransferase 1 (EC 2.4.1.376) (CAP10-like 46 kDa protein) (hCLP46) (KTEL motif-containing protein 1) (Myelodysplastic syndromes relative protein) (O-glucosyltransferase Rumi homolog) (hRumi) (Protein O-xylosyltransferase POGLUT1) (EC 2.4.2.63)	1.9412	-1.0136	0.000205781	NA	14.9523	NA	14.9663	16.472	NA	15.5457	15.886
P10412	H14	Histone H1.4 (Histone H1b) (Histone H1s-4)	1.9387	-0.731622	0.105827	14.4808	14.9056	15.903	16.2053	15.9983	15.0476	17.0428	16.627
Q8N720	ZN655	Zinc finger protein 655 (Vav-interacting Krueppel-like protein)	1.9373	0.765488	0.00863318	14.5207	15.1632	15.5691	14.7918	14.2012	14.3531	13.9809	14.2911
P17096	HMGA1	High mobility group protein HMG-I/HMG-Y (HMG-I(Y)) (High mobility group AT-hook protein 1) (High mobility group protein A1) (High mobility group protein R)	1.9355	-0.779671	0.00012871	15.4233	15.8032	15.1171	15.7277	16.3689	16.3941	16.4506	16.0735
Q9P0M9	RM27	Large ribosomal subunit protein bL27m (39S ribosomal protein L27, mitochondrial) (L27mt) (MRP-L27)	1.93	0.867253	0.000132482	NA	13.7597	14.8135	14.6603	13.3633	NA	13.8904	13.2851
Q86TP1	PRUN1	Exopolyphosphatase PRUNE1 (EC 3.6.1.1) (Drosophila-related expressed sequence 17) (DRES-17) (DRES17) (HTcD37) (Protein prune homolog 1) (hPrune)	1.9275	0.717304	0.0030185	14.3267	14.5661	15.2145	14.904	14.037	13.7253	13.9687	14.0781
O60568	PLOD3	Multifunctional procollagen lysine hydroxylase and glycosyltransferase LH3 [Includes: Procollagen-lysine,2-oxoglutarate 5-dioxygenase 3 (EC 1.14.11.4) (Lysyl hydroxylase 3) (LH3); Procollagen glycosyltransferase (EC 2.4.1.50) (EC 2.4.1.66) (Galactosylhydroxylysine-glucosyltransferase) (Procollagen galactosyltransferase) (Procollagen glucosyltransferase)]	1.927	-0.76216	5.53385e-05	15.0312	14.6786	14.3417	14.7535	15.1738	15.7459	15.7265	15.3601
P63165	SUMO1	Small ubiquitin-related modifier 1 (SUMO-1) (GAP-modifying protein 1) (GMP1) (SMT3 homolog 3) (Sentrin) (Ubiquitin-homology domain protein PIC1) (Ubiquitin-like protein SMT3C) (Smt3C) (Ubiquitin-like protein UBL1)	1.923	-0.673159	0.000746925	14.9601	15.2999	15.7668	16.1465	16.0473	16.2913	16.5862	16.4433
Q96Q11	TRNT1	CCA tRNA nucleotidyltransferase 1, mitochondrial (EC 2.7.7.72) (Mitochondrial tRNA nucleotidyl transferase, CCA-adding) (mt CCA-adding enzyme) (mt tRNA CCA-diphosphorylase) (mt tRNA CCA-pyrophosphorylase) (mt tRNA adenylyltransferase)	1.9208	-0.81332	2.19947e-09	14.8851	14.8405	14.4986	14.509	15.6906	15.8164	15.2768	15.1403
P25815	S100P	Protein S100-P (Migration-inducing gene 9 protein) (MIG9) (Protein S100-E) (S100 calcium-binding protein P)	1.9173	-0.761629	0.0136073	16.1683	15.6989	15.4982	16.13	16.6043	16.7779	17.062	16.2366
P30626	SORCN	Sorcin (22 kDa protein) (CP-22) (CP22) (V19)	1.9149	0.800104	1.54566e-11	16.6844	17.0155	16.6777	16.6471	15.9131	15.8861	16.0971	15.9471
Q8NFQ8	TOIP2	Torsin-1A-interacting protein 2 (Lumenal domain-like LAP1)	1.9086	0.713317	0.00392063	15.9206	14.9067	16.5244	15.3515	14.8314	15.1294	14.7201	14.8514
Q9H490	PIGU	Phosphatidylinositol glycan anchor biosynthesis class U protein (Cell division cycle protein 91-like 1) (Protein CDC91-like 1) (GPI transamidase component PIG-U)	1.9077	0.779889	1.01814e-05	14.5809	14.7423	14.5154	14.6	13.8634	13.3685	14.1565	13.8807
Q96EL3	RM53	Large ribosomal subunit protein mL53 (39S ribosomal protein L53, mitochondrial) (L53mt) (MRP-L53)	1.9048	-0.871404	2.97604e-05	12.9048	13.0197	12.9545	13.2459	14.2446	13.7748	13.4173	13.8527
Q15382	RHEB	GTP-binding protein Rheb (Ras homolog enriched in brain) (EC 3.6.5.-)	1.9035	-0.728841	6.67158e-05	15.5355	14.7876	13.9724	15.934	15.8198	15.8283	15.9482	15.7955
Q9NQW7	XPP1	Xaa-Pro aminopeptidase 1 (EC 3.4.11.9) (Aminoacylproline aminopeptidase) (Cytosolic aminopeptidase P) (Soluble aminopeptidase P) (sAmp) (X-Pro aminopeptidase 1) (X-prolyl aminopeptidase 1, soluble)	1.8985	0.787327	6.13836e-09	16.6169	16.1167	16.5631	16.5342	15.5871	15.7721	15.7369	15.5807
Q7Z417	NUFP2	FMR1-interacting protein NUFIP2 (82 kDa FMRP-interacting protein) (82-FIP) (Cell proliferation-inducing gene 1 protein) (FMRP-interacting protein 2) (Nuclear FMR1-interacting protein 2)	1.8934	-0.7593	0.000574069	12.4887	13.1613	13.0084	13.2216	14.0125	13.4541	13.7078	13.8513
Q9UMX0	UBQL1	Ubiquilin-1 (Protein linking IAP with cytoskeleton 1) (PLIC-1) (hPLIC-1)	1.8932	0.819462	0.00966208	12.9357	13.5918	14.217	14.0987	13.3915	12.4011	13.7206	12.1848
Q9H7B2	RPF2	Ribosome production factor 2 homolog (Brix domain-containing protein 1) (Ribosome biogenesis protein RPF2 homolog)	1.8864	-0.783489	0.142752	11.9882	14.0785	13.4831	13.1234	13.9958	14.0599	14.1627	13.5888
Q03001	DYST	Dystonin (230 kDa bullous pemphigoid antigen) (230/240 kDa bullous pemphigoid antigen) (Bullous pemphigoid antigen 1) (BPA) (Bullous pemphigoid antigen) (Dystonia musculorum protein) (Hemidesmosomal plaque protein)	1.8846	0.791939	0.000221241	15.1315	14.4902	14.8174	14.3845	13.7999	13.8989	13.8894	14.1045
P62241	RS8	Small ribosomal subunit protein eS8 (40S ribosomal protein S8)	1.8828	-0.791147	0.00516743	14.8874	14.8236	15.0605	15.459	15.9876	15.8441	15.7733	15.7534
O75110	ATP9A	Probable phospholipid-transporting ATPase IIA (EC 7.6.2.1) (ATPase class II type 9A)	1.8799	0.802312	4.22755e-05	15.3907	15.5788	15.1891	15.185	14.7326	14.6045	14.7069	14.1762
P19338	NUCL	Nucleolin (Protein C23)	1.8791	-0.790617	0.00340079	15.6264	15.9158	16.2763	16.3915	16.991	16.6942	16.66	16.9868
Q92485	ASM3B	Acid sphingomyelinase-like phosphodiesterase 3b (ASM-like phosphodiesterase 3b) (EC 3.1.4.-)	1.8694	0.774849	0.000746134	15.0995	14.1204	14.7381	14.0304	13.2443	13.6389	13.5659	14.4335
Q96HY6	DDRGK	DDRGK domain-containing protein 1 (Dashurin) (UFM1-binding and PCI domain-containing protein 1)	1.8685	0.737954	0.00294016	14.0152	13.6793	13.4626	13.7239	12.9859	13.5509	13.1561	12.0839
P30408	T4S1	Transmembrane 4 L6 family member 1 (Membrane component chromosome 3 surface marker 1) (Tumor-associated antigen L6)	1.8671	-0.718287	0.132095	12.7871	13.3765	12.2573	12.707	14.7746	12.3108	14.6567	12.4877
P50120	RET2	Retinol-binding protein 2 (Cellular retinol-binding protein II) (CRBP-II)	1.8661	0.760436	1.29738e-05	17.4663	17.079	17.2139	17.5865	16.4599	16.3304	16.7687	16.6865
O43772	MCAT	Mitochondrial carnitine/acylcarnitine carrier protein (Carnitine/acylcarnitine translocase) (CAC) (CACT) (Solute carrier family 25 member 20)	1.8659	0.726561	3.11324e-06	16.4198	16.048	16.1562	16.681	15.691	15.459	16.0479	15.0071
Q9H0E2	TOLIP	Toll-interacting protein	1.8653	0.78842	7.05608e-06	15.2556	14.9814	14.367	15.0016	14.3176	14.3017	13.8596	14.0277
P02647	APOA1	Apolipoprotein A-I (Apo-AI) (ApoA-I) (Apolipoprotein A1) [Cleaved into: Proapolipoprotein A-I (ProapoA-I); Truncated apolipoprotein A-I (Apolipoprotein A-I(1-242))]	1.864	0.788333	5.54782e-05	16.2015	15.9986	15.9065	16.2293	15.393	14.836	15.5802	15.4298
Q9NQT4	EXOS5	Exosome complex component RRP46 (Chronic myelogenous leukemia tumor antigen 28) (Exosome component 5) (Ribosomal RNA-processing protein 46) (p12B)	1.8609	-0.816371	0.102488	10.3431	12.6351	13.7705	14.4708	13.2152	13.3347	13.9792	13.7821
P22061	PIMT	Protein-L-isoaspartate(D-aspartate) O-methyltransferase (PIMT) (EC 2.1.1.77) (L-isoaspartyl protein carboxyl methyltransferase) (Protein L-isoaspartyl/D-aspartyl methyltransferase) (Protein-beta-aspartate methyltransferase)	1.8596	-0.771488	0.000311175	15.5587	15.8843	15.147	15.3863	16.3597	16.3826	16.1761	16.1472
O14975	S27A2	Long-chain fatty acid transport protein 2 (Arachidonate--CoA ligase) (EC 6.2.1.15) (Fatty acid transport protein 2) (FATP-2) (Fatty-acid-coenzyme A ligase, very long-chain 1) (Long-chain-fatty-acid--CoA ligase) (EC 6.2.1.3) (Phytanate--CoA ligase) (EC 6.2.1.24) (Solute carrier family 27 member 2) (THCA-CoA ligase) (EC 6.2.1.7) (Very long-chain acyl-CoA synthetase) (VLACS) (VLCS) (EC 6.2.1.-) (Ver…	1.8582	0.75341	1.14469e-05	15.0554	14.9049	15.1426	14.4696	14.5107	14.523	13.8934	13.5582
P08134	RHOC	Rho-related GTP-binding protein RhoC (Rho cDNA clone 9) (h9)	1.854	0.778481	0.0214768	15.1221	15.3672	15.5359	15.218	14.7239	14.4262	14.8346	14.1783
P12268	IMDH2	Inosine-5'-monophosphate dehydrogenase 2 (IMP dehydrogenase 2) (IMPD 2) (IMPDH 2) (EC 1.1.1.205) (Inosine-5'-monophosphate dehydrogenase type II) (IMP dehydrogenase II) (IMPDH-II)	1.853	-0.727709	9.52044e-09	15.6949	15.2676	15.3537	15.4395	16.1454	15.9949	16.3221	16.3719
P56556	NDUA6	NADH dehydrogenase [ubiquinone] 1 alpha subcomplex subunit 6 (Complex I-B14) (CI-B14) (LYR motif-containing protein 6) (NADH-ubiquinone oxidoreductase B14 subunit)	1.8488	0.832141	0.000433681	15.9312	15.6838	15.7846	15.0392	15.1432	14.1161	15.2308	14.8773
Q9H008	LHPP	Phospholysine phosphohistidine inorganic pyrophosphate phosphatase (hLHPP) (EC 3.1.3.-) (EC 3.6.1.1)	1.8455	0.98638	0.00394457	14.741	14.9283	15.9106	14.6306	14.075	14.0917	14.0898	14.8879
Q9Y6K1	DNM3A	DNA (cytosine-5)-methyltransferase 3A (Dnmt3a) (EC 2.1.1.37) (Cysteine methyltransferase DNMT3A) (EC 2.1.1.-) (DNA methyltransferase HsaIIIA) (DNA MTase HsaIIIA) (M.HsaIIIA)	1.8443	0.813093	5.86275e-05	14.8584	14.6422	14.9586	15.0747	13.9802	13.8813	14.6108	13.9974
Q969N2	PIGT	GPI transamidase component PIG-T (Phosphatidylinositol-glycan biosynthesis class T protein)	1.8437	0.757123	0.00508051	13.9068	12.9126	14.126	13.3996	12.3981	13.044	12.8108	13.0292
Q9NRP0	OSTC	Oligosaccharyltransferase complex subunit OSTC (Hydrophobic protein HSF-28)	1.8306	-0.727025	0.098691	13.8352	13.7851	13.9545	12.5312	13.754	14.0235	14.471	14.8989
Q96K49	TM87B	Transmembrane protein 87B	1.8302	0.856516	0.0139195	15.9429	15.8108	13.7066	14.2254	14.7237	14.2987	13.5423	14.0802
Q9Y6N6	LAMC3	Laminin subunit gamma-3 (Laminin-12 subunit gamma) (Laminin-14 subunit gamma) (Laminin-15 subunit gamma)	1.8287	0.693252	0.101877	NA	16.9044	16.7636	16.013	16.6408	NA	14.9206	NA
P61758	PFD3	Prefoldin subunit 3 (HIBBJ46) (von Hippel-Lindau-binding protein 1) (VBP-1) (VHL-binding protein 1)	1.8267	-0.778907	4.34108e-05	13.461	13.8478	14.0117	14.3276	14.4947	14.8426	14.9095	14.4362
Q9BUT1	DHRS6	Dehydrogenase/reductase SDR family member 6 (EC 1.1.1.-) ((R)-beta-hydroxybutyrate dehydrogenase) (3-hydroxybutyrate dehydrogenase type 2) (EC 1.1.1.30) (4-oxo-L-proline reductase) (EC 1.1.1.104) (Oxidoreductase UCPA) (Short chain dehydrogenase/reductase family 15C member 1)	1.8233	0.793546	4.66723e-09	16.7071	16.8775	16.7259	16.5781	15.9687	15.8989	16.0293	15.9625
P63098	CANB1	Calcineurin subunit B type 1 (Protein phosphatase 2B regulatory subunit 1) (Protein phosphatase 3 regulatory subunit B alpha isoform 1)	1.8203	0.706574	6.6885e-05	16.1337	15.8386	16.172	16.1111	15.3849	14.9401	15.6411	15.265
Q96F86	EDC3	Enhancer of mRNA-decapping protein 3 (LSM16 homolog) (YjeF N-terminal domain-containing protein 2) (YjeF_N2) (hYjeF_N2) (YjeF domain-containing protein 1)	1.8138	-0.640315	0.0481405	13.225	13.2107	12.7737	12.362	13.481	13.6832	13.2069	14.2137
P04004	VTNC	Vitronectin (VN) (S-protein) (Serum-spreading factor) (V75) [Cleaved into: Vitronectin V65 subunit; Vitronectin V10 subunit; Somatomedin-B]	1.8129	0.739392	8.11764e-05	15.7512	15.6428	16.0095	15.6107	15.0334	14.8792	15.085	15.0047
Q8NEU8	DP13B	DCC-interacting protein 13-beta (Dip13-beta) (Adapter protein containing PH domain, PTB domain and leucine zipper motif 2)	1.8119	0.770073	2.46197e-06	14.491	14.3709	14.5678	13.9177	13.7115	13.5499	13.1728	13.9029
Q01995	TAGL	Transgelin (22 kDa actin-binding protein) (Protein WS3-10) (Smooth muscle protein 22-alpha) (SM22-alpha)	1.8102	-0.734834	0.00385446	14.6192	15.0098	15.3347	15.1119	15.7907	15.641	15.7209	15.9303
Q9UJ83	HACL1	2-hydroxyacyl-CoA lyase 1 (EC 4.1.2.63) (2-hydroxyphytanoyl-CoA lyase) (2-HPCL) (Phytanoyl-CoA 2-hydroxylase 2)	1.8068	-0.750313	6.22111e-05	15.4523	15.7541	15.1038	14.2125	16.3915	16.3661	15.146	15.6208
Q9UBM7	DHCR7	7-dehydrocholesterol reductase (7-DHC reductase) (EC 1.3.1.21) (Delta7-sterol reductase) (Sterol Delta(7)-reductase) (Sterol reductase SR-2)	1.8029	-0.777599	0.000157494	15.0972	15.9725	15.8503	16.3226	16.7715	16.3582	16.8745	16.2336
Q92620	PRP16	Pre-mRNA-splicing factor ATP-dependent RNA helicase PRP16 (EC 3.6.4.13) (ATP-dependent RNA helicase DHX38) (DEAH box protein 38)	1.7964	-0.637302	0.00825666	12.4969	12.9608	13.5971	13.0043	13.9503	14.0363	13.3302	13.7269
P60866	RS20	Small ribosomal subunit protein uS10 (40S ribosomal protein S20)	1.7937	-0.753617	2.94408e-08	16.5051	16.7451	16.4024	16.4897	17.3902	17.2445	17.3802	17.1075
Q99996	AKAP9	A-kinase anchor protein 9 (AKAP-9) (A-kinase anchor protein 350 kDa) (AKAP 350) (hgAKAP 350) (A-kinase anchor protein 450 kDa) (AKAP 450) (AKAP 120-like protein) (Centrosome- and Golgi-localized PKN-associated protein) (CG-NAP) (Protein hyperion) (Protein kinase A-anchoring protein 9) (PRKA9) (Protein yotiao)	1.793	0.689311	0.00422935	14.1398	13.53	14.4485	14.028	13.2704	13.7397	12.8459	13.3115
Q9Y289	SC5A6	Sodium-dependent multivitamin transporter (Na(+)-dependent multivitamin transporter) (hSMVT) (Solute carrier family 5 member 6)	1.7856	0.681322	0.095771	15.8954	NA	15.1626	14.6121	NA	14.7187	14.2356	NA
P13473	LAMP2	Lysosome-associated membrane glycoprotein 2 (LAMP-2) (Lysosome-associated membrane protein 2) (CD107 antigen-like family member B) (LGP-96) (CD antigen CD107b)	1.7802	0.731366	7.42663e-06	16.3149	16.159	16.42	16.5538	15.5493	15.278	16.189	15.4739
Q53H96	P5CR3	Pyrroline-5-carboxylate reductase 3 (P5C reductase 3) (P5CR 3) (EC 1.5.1.2) (Pyrroline-5-carboxylate reductase-like protein)	1.7787	-1.0625	0.0372817	NA	10.7594	11.3906	12.8247	12.1048	NA	13.1362	12.5698
Q14831	GRM7	Metabotropic glutamate receptor 7 (mGluR7)	1.7775	0.740141	0.00109418	16.3489	16.2277	16.5022	16.8066	15.7797	16.0437	15.4644	15.6446
Q9NWH9	SLTM	SAFB-like transcription modulator (Modulator of estrogen-induced transcription)	1.7748	0.543983	0.0959621	15.777	13.5333	14.7616	13.9135	13.7973	13.8787	13.7467	13.614
P29558	RBMS1	RNA-binding motif, single-stranded-interacting protein 1 (Single-stranded DNA-binding protein MSSP-1) (Suppressor of CDC2 with RNA-binding motif 2)	1.7729	-0.71881	0.0137292	10.9643	13.2197	12.3472	12.9146	13.3862	12.5272	13.4097	13.0683
P06737	PYGL	Glycogen phosphorylase, liver form (EC 2.4.1.1)	1.7671	0.733966	1.88388e-06	16.1578	16.6679	16.387	16.115	15.7296	15.7691	15.6045	15.2886
Q9Y3B9	RRP15	RRP15-like protein (Ribosomal RNA-processing protein 15)	1.766	-0.799054	2.11908e-05	12.8242	14.0299	14.5788	13.8262	14.7052	14.2594	14.4573	14.7712
Q92804	RBP56	TATA-binding protein-associated factor 2N (68 kDa TATA-binding protein-associated factor) (TAF(II)68) (TAFII68) (RNA-binding protein 56)	1.7581	0.779681	0.00190576	15.8585	15.6929	14.5384	15.0398	14.7048	14.6824	14.1807	14.6408
P61981	1433G	14-3-3 protein gamma (Protein kinase C inhibitor protein 1) (KCIP-1) [Cleaved into: 14-3-3 protein gamma, N-terminally processed]	1.7558	-0.67005	0.000670591	14.745	15.4011	14.4504	15.5319	15.9288	15.6185	15.9839	15.5143
Q13011	ECH1	Delta(3,5)-Delta(2,4)-dienoyl-CoA isomerase, mitochondrial (EC 5.3.3.-)	1.7558	-0.722305	4.22413e-10	14.565	14.7944	14.4846	14.2056	15.2422	15.3442	15.0374	15.3429
Q9UL26	RB22A	Ras-related protein Rab-22A (Rab-22)	1.7551	0.770213	2.49038e-05	16.1233	15.4404	15.9016	15.795	14.6957	14.9644	15.5043	15.18
P31949	S10AB	Protein S100-A11 (Calgizzarin) (Metastatic lymph node gene 70 protein) (MLN 70) (Protein S100-C) (S100 calcium-binding protein A11) [Cleaved into: Protein S100-A11, N-terminally processed]	1.7489	-0.63917	0.00904777	15.6545	16.3378	15.6865	15.4202	16.6776	16.1523	16.8312	16.3434
P01019	ANGT	Angiotensinogen (Serpin A8) [Cleaved into: Angiotensin-1 (Angiotensin 1-10) (Angiotensin I) (Ang I); Angiotensin-2 (Angiotensin 1-8) (Angiotensin II) (Ang II); Angiotensin-3 (Angiotensin 2-8) (Angiotensin III) (Ang III) (Des-Asp[1]-angiotensin II); Angiotensin-4 (Angiotensin 3-8) (Angiotensin IV) (Ang IV); Angiotensin 1-9; Angiotensin 1-7; Angiotensin 1-5; Angiotensin 1-4]	1.7484	0.772117	0.00717283	14.9621	14.821	14.9251	14.5859	13.9639	14.2171	14.2795	13.9288
P61769	B2MG	Beta-2-microglobulin [Cleaved into: Beta-2-microglobulin form pI 5.3]	1.7475	0.69713	0.095771	14.7414	14.6327	15.3624	14.2753	14.333	14.1265	13.6875	13.9616
Q9P2F5	STOX2	Storkhead-box protein 2	1.7466	0.22834	0.51702	16.8947	16.8915	17.063	16.9574	16.62	16.5585	17.1326	NA
Q9H501	ESF1	ESF1 homolog (ABT1-associated protein)	1.7445	-0.660096	3.53625e-06	14.6042	14.1642	14.1177	14.3479	15.2219	15.1645	14.8811	14.8647
P32189	GLPK	Glycerol kinase (Glycerokinase) (EC 2.7.1.30) (ATP:glycerol 3-phosphotransferase)	1.7424	0.697655	0.00046458	15.2224	15.2352	15.485	15.1429	14.6289	14.4587	14.8364	14.2666
Q8N3P4	VPS8	Vacuolar protein sorting-associated protein 8 homolog	1.7375	0.958778	0.0110241	13.8715	12.9849	13.4418	NA	12.7812	12.3479	NA	12.2517
P54803	GALC	Galactocerebrosidase (GALCERase) (EC 3.2.1.46) (Galactocerebroside beta-galactosidase) (Galactosylceramidase) (Galactosylceramide beta-galactosidase)	1.7357	0.782848	4.25944e-06	15.2559	15.4001	15.4035	15.3532	14.5315	14.6893	15.0967	14.2116
P60468	SC61B	Protein transport protein Sec61 subunit beta	1.7331	0.727449	0.0180606	17.1686	15.9914	15.616	15.8989	15.8948	15.7443	14.9164	15.24
P02753	RET4	Retinol-binding protein 4 (Plasma retinol-binding protein) (PRBP) (RBP) [Cleaved into: Plasma retinol-binding protein(1-182); Plasma retinol-binding protein(1-181); Plasma retinol-binding protein(1-179); Plasma retinol-binding protein(1-176)]	1.7325	0.706849	0.00925189	14.5118	14.4755	15.1065	14.4493	13.9841	13.6088	14.1863	13.8856
Q969U7	PSMG2	Proteasome assembly chaperone 2 (PAC-2) (Hepatocellular carcinoma-susceptibility protein 3) (Tumor necrosis factor superfamily member 5-induced protein 1)	1.7292	-0.729127	0.00250529	12.0262	13.6742	14.0063	13.0603	14.344	13.395	13.9246	13.9762
Q86YS7	C2CD5	C2 domain-containing protein 5 (C2 domain-containing phosphoprotein of 138 kDa)	1.7288	0.529864	0.0234961	14.4943	14.1527	15.3925	15.2504	13.5888	13.9052	15.0491	13.8747
Q86V81	THOC4	THO complex subunit 4 (Tho4) (Ally of AML-1 and LEF-1) (Aly/REF export factor) (Transcriptional coactivator Aly/REF) (bZIP-enhancing factor BEF)	1.7286	-0.659808	0.00114701	14.8296	13.805	14.063	15.2336	14.9568	15.2974	15.1857	15.3632
Q6S8J3	POTEE	POTE ankyrin domain family member E (ANKRD26-like family C member 1A) (Prostate, ovary, testis-expressed protein on chromosome 2) (POTE-2)	1.728	-0.717728	0.289645	17.2071	19.2151	17.5307	18.083	19.3082	19.3301	17.1447	19.1237
Q9Y248	PSF2	DNA replication complex GINS protein PSF2 (GINS complex subunit 2)	1.7265	0.794598	0.00706277	14.9226	14.0549	14.0662	14.3919	13.8777	13.4948	13.9812	13.2136
Q96AT1	K1143	Uncharacterized protein KIAA1143	1.726	0.722213	0.0836678	11.4481	14.357	13.2471	13.8951	13.3727	11.5423	12.6179	12.5469
Q9UN81	LORF1	LINE-1 retrotransposable element ORF1 protein (L1ORF1p) (LINE retrotransposable element 1) (LINE1 retrotransposable element 1)	1.7191	0.714021	0.0569838	15.5908	15.9439	15.9334	15.0875	14.9891	14.8271	15.2472	14.636
P49419	AL7A1	Alpha-aminoadipic semialdehyde dehydrogenase (Alpha-AASA dehydrogenase) (EC 1.2.1.31) (Aldehyde dehydrogenase family 7 member A1) (EC 1.2.1.3) (Antiquitin-1) (Betaine aldehyde dehydrogenase) (EC 1.2.1.8) (Delta1-piperideine-6-carboxylate dehydrogenase) (P6c dehydrogenase)	1.7162	0.726237	8.4401e-09	16.7272	16.2046	16.158	16.0185	15.576	15.7134	15.5163	15.4513
P67936	TPM4	Tropomyosin alpha-4 chain (TM30p1) (Tropomyosin-4)	1.7144	-0.705424	0.000170263	14.759	15.2366	15.3013	14.5571	15.8417	15.8924	15.2333	15.7348
Q92896	GSLG1	Golgi apparatus protein 1 (CFR-1) (Cysteine-rich fibroblast growth factor receptor) (E-selectin ligand 1) (ESL-1) (Golgi sialoglycoprotein MG-160)	1.7114	0.715017	4.63254e-08	16.0757	15.8099	16.1404	16.2614	15.2275	15.181	15.6272	15.4084
Q8IZ81	ELMD2	ELMO domain-containing protein 2	1.7094	0.649817	0.000240567	15.2455	14.58	15.0169	14.6231	13.9269	14.7199	13.8767	14.102
Q8IYI6	EXOC8	Exocyst complex component 8 (Exocyst complex 84 kDa subunit)	1.7094	0.498463	0.0695544	15.1513	13.9777	13.9305	13.5133	14.0235	13.6659	13.2626	12.781
Q96AE4	FUBP1	Far upstream element-binding protein 1 (FBP) (FUSE-binding protein 1) (DNA helicase V) (hDH V)	1.7067	-0.720028	6.11927e-06	14.0263	14.9017	14.4128	14.5379	15.2947	15.196	15.0776	15.1458
P48163	MAOX	NADP-dependent malic enzyme (NADP-ME) (EC 1.1.1.40) (Malic enzyme 1)	1.7062	-0.70493	1.44264e-09	15.3418	15.2756	15.2782	15.2237	16.1249	15.9743	15.9491	15.9055
Q04828	AK1C1	Aldo-keto reductase family 1 member C1 (EC 1.1.1.-) (EC 1.1.1.112) (EC 1.1.1.209) (EC 1.1.1.210) (EC 1.1.1.357) (EC 1.1.1.51) (EC 1.1.1.53) (EC 1.1.1.62) (EC 1.3.1.20) (20-alpha-hydroxysteroid dehydrogenase) (20-alpha-HSD) (EC 1.1.1.149) (Chlordecone reductase homolog HAKRC) (Dihydrodiol dehydrogenase 1) (DD1) (High-affinity hepatic bile acid-binding protein) (HBAB)	1.7061	-0.758269	0.00133099	13.6695	13.9636	12.549	12.6503	14.0757	14.3244	13.6914	13.5754
Q9UHL4	DPP2	Dipeptidyl peptidase 2 (EC 3.4.14.2) (Dipeptidyl aminopeptidase II) (Dipeptidyl peptidase 7) (Dipeptidyl peptidase II) (DPP II) (Quiescent cell proline dipeptidase)	1.7009	0.736488	0.000124687	14.4047	14.2593	14.6452	14.7483	13.7392	13.7342	13.9798	13.7783
Q96G23	CERS2	Ceramide synthase 2 (CerS2) (LAG1 longevity assurance homolog 2) (SP260) (Sphingosine N-acyltransferase CERS2) (EC 2.3.1.24) (Tumor metastasis-suppressor gene 1 protein) (Very-long-chain ceramide synthase CERS2) (EC 2.3.1.297)	1.6968	0.708965	0.010308	16.5274	14.9936	15.0573	16.2755	14.2667	15.198	15.679	14.891
P23141	EST1	Liver carboxylesterase 1 (Acyl-coenzyme A:cholesterol acyltransferase) (ACAT) (Brain carboxylesterase hBr1) (Carboxylesterase 1) (CE-1) (hCE-1) (EC 3.1.1.1) (Cholesteryl ester hydrolase) (CEH) (EC 3.1.1.13) (Cocaine carboxylesterase) (Egasyn) (HMSE) (Methylumbelliferyl-acetate deacetylase 1) (EC 3.1.1.56) (Monocyte/macrophage serine esterase) (Retinyl ester hydrolase) (REH) (Serine esterase 1) (T…	1.6964	0.714551	2.19921e-05	15.8237	16.4173	15.6092	15.5143	15.2075	15.0984	15.1626	15.0777
P51808	DYLT3	Dynein light chain Tctex-type 3 (Protein 91/23) (T-complex-associated testis-expressed 1-like)	1.6958	0.763245	0.00474749	15.7006	14.5165	15.1097	15.2009	14.1353	14.3776	14.9676	14.2299
Q15397	PUM3	Pumilio homolog 3 (HBV X-transactivated gene 5 protein) (HBV XAg-transactivated protein 5) (Minor histocompatibility antigen HA-8) (HLA-HA8)	1.6955	-0.579569	0.0152266	12.883	13.3805	13.6295	13.2034	13.9618	13.8786	13.9373	14.1357
P30049	ATPD	ATP synthase subunit delta, mitochondrial (ATP synthase F1 subunit delta) (F-ATPase delta subunit)	1.6939	-0.715234	0.0437056	13.1454	13.628	14.6737	14.3331	14.3731	14.0333	14.7323	15.4558
Q7Z7N9	T179B	Transmembrane protein 179B	1.6932	0.818791	0.00880381	15.9604	14.2112	14.3544	14.6793	14.2699	13.6531	14.2689	14.2002
P62829	RL23	Large ribosomal subunit protein uL14 (60S ribosomal protein L17) (60S ribosomal protein L23)	1.6885	-0.701321	0.0368826	16.057	16.46	16.5181	15.5911	16.8601	16.7257	17.0349	16.8106
P61026	RAB10	Ras-related protein Rab-10 (EC 3.6.5.2)	1.6867	-0.670164	3.08447e-06	16.8979	17.2014	16.7148	17.3323	17.6287	17.4806	18.1287	17.7106
Q9UBN7	HDAC6	Histone deacetylase 6 (HD6) (EC 3.5.1.98) (Protein deacetylase HDAC6) (EC 3.5.1.-) (Tubulin-lysine deacetylase HDAC6) (EC 3.5.1.-)	1.6842	0.465602	0.302307	NA	15.0303	16.6515	16.4899	14.8847	NA	16.3943	14.5556
Q99807	COQ7	5-demethoxyubiquinone hydroxylase, mitochondrial (DMQ hydroxylase) (EC 1.14.99.60) (Timing protein clk-1 homolog) (Ubiquinone biosynthesis monooxygenase COQ7)	1.6791	-0.753153	0.0961237	13.3576	13.6249	13.3331	NA	14.6293	14.1885	NA	14.1103
Q9BTU6	P4K2A	Phosphatidylinositol 4-kinase type 2-alpha (EC 2.7.1.67) (Phosphatidylinositol 4-kinase type II-alpha)	1.6767	0.680651	1.58774e-05	14.2751	14.4787	NA	14.3515	13.6992	13.7705	13.5501	13.6065
Q8NBT2	SPC24	Kinetochore protein Spc24 (hSpc24)	1.6752	1.13866	0.00664652	13.2423	14.275	13.4769	NA	13.3618	11.6801	NA	NA
Q12929	EPS8	Epidermal growth factor receptor kinase substrate 8	1.6742	-0.638927	0.00756594	14.5913	14.5661	13.705	15.2442	14.8906	14.8119	15.602	15.5835
O95630	STABP	STAM-binding protein (EC 3.4.19.-) (Associated molecule with the SH3 domain of STAM) (Endosome-associated ubiquitin isopeptidase)	1.6719	0.606552	0.0025392	16.5577	15.5168	16.324	15.4642	15.2737	15.7469	15.1451	14.9195
Q9HA65	TBC17	TBC1 domain family member 17	1.6707	0.601017	0.00444575	14.7175	13.7436	14.1745	13.8798	13.4354	13.746	13.4861	13.0723
Q9P016	THYN1	Thymocyte nuclear protein 1 (Thymocyte protein Thy28)	1.6682	-0.692891	3.15778e-05	15.0531	15.4316	15.1937	15.2261	15.9546	15.9852	16.1398	15.5964
Q99848	EBP2	Probable rRNA-processing protein EBP2 (EBNA1-binding protein 2) (Nucleolar protein p40)	1.6678	-0.692692	0.00302711	14.913	15.4587	14.8495	14.7471	15.53	15.6767	15.8188	15.7136
Q15274	NADC	Nicotinate-nucleotide pyrophosphorylase [carboxylating] (EC 2.4.2.19) (Quinolinate phosphoribosyltransferase [decarboxylating]) (QAPRTase) (QPRTase)	1.6649	0.713104	2.69631e-07	17.4098	16.9985	17.1426	17.1544	16.4831	16.5176	16.4814	16.4574
P00167	CYB5	Cytochrome b5 (Microsomal cytochrome b5 type A) (MCB5)	1.6646	0.644915	4.34108e-05	16.1033	15.3735	15.9587	15.6245	14.7735	15.1371	15.1595	15.2245
O60645	EXOC3	Exocyst complex component 3 (Exocyst complex component Sec6)	1.6637	0.714794	2.54928e-07	15.2828	14.815	15.1488	14.7479	14.1844	14.4955	14.1384	14.4121
A6NKT7	RGPD3	RanBP2-like and GRIP domain-containing protein 3	1.6619	-0.678026	0.0151678	15.4021	15.6047	15.1695	14.9599	16.131	15.8606	15.6857	16.22
Q9NVS9	PNPO	Pyridoxine-5'-phosphate oxidase (EC 1.4.3.5) (Pyridoxamine-phosphate oxidase)	1.6615	0.677383	6.92022e-08	15.8483	15.2258	15.687	15.4446	14.6967	14.9775	14.8288	14.9422
P51970	NDUA8	NADH dehydrogenase [ubiquinone] 1 alpha subcomplex subunit 8 (Complex I-19kD) (CI-19kD) (Complex I-PGIV) (CI-PGIV) (NADH-ubiquinone oxidoreductase 19 kDa subunit)	1.658	0.744798	2.40731e-05	16.9936	17.0835	16.8435	16.7167	16.4148	15.9578	16.4579	16.0521
Q16543	CDC37	Hsp90 co-chaperone Cdc37 (Hsp90 chaperone protein kinase-targeting subunit) (p50Cdc37) [Cleaved into: Hsp90 co-chaperone Cdc37, N-terminally processed]	1.6571	-0.686829	7.64974e-05	14.3527	15.0102	14.8375	15.1463	15.7092	15.55	15.5171	15.3235
Q13469	NFAC2	Nuclear factor of activated T-cells, cytoplasmic 2 (NF-ATc2) (NFATc2) (NFAT pre-existing subunit) (NF-ATp) (T-cell transcription factor NFAT1)	1.6564	0.888304	0.000263342	15.7981	NA	NA	15.7927	NA	14.8709	14.9596	14.8549
Q14195	DPYL3	Dihydropyrimidinase-related protein 3 (DRP-3) (Collapsin response mediator protein 4) (CRMP-4) (Unc-33-like phosphoprotein 1) (ULIP-1)	1.6487	0.641773	2.9274e-06	14.9724	14.6233	15.0373	14.8569	14.1058	14.2584	14.342	14.0446
Q9BZH6	WDR11	WD repeat-containing protein 11 (Bromodomain and WD repeat-containing protein 2) (WD repeat-containing protein 15)	1.6459	0.669437	0.00105711	15.9127	15.4983	15.3962	15.5698	15.1905	14.9693	14.5738	14.9088
Q15796	SMAD2	Mothers against decapentaplegic homolog 2 (MAD homolog 2) (Mothers against DPP homolog 2) (JV18-1) (Mad-related protein 2) (hMAD-2) (SMAD family member 2) (SMAD 2) (Smad2) (hSMAD2)	1.6408	-1.00395	0.000929903	11.2733	12.6956	NA	12.0821	13.1686	13.0816	12.8127	NA
Q07666	KHDR1	KH domain-containing, RNA-binding, signal transduction-associated protein 1 (GAP-associated tyrosine phosphoprotein p62) (Src-associated in mitosis 68 kDa protein) (Sam68) (p21 Ras GTPase-activating protein-associated p62) (p68)	1.6403	-0.675046	0.000250293	15.2289	16.1592	15.8433	16.5384	16.7392	16.743	16.5159	16.4968
P30536	TSPO	Translocator protein (Mitochondrial benzodiazepine receptor) (PKBS) (Peripheral-type benzodiazepine receptor) (PBR)	1.6378	-0.550346	0.0216773	15.3955	15.2278	14.4325	15.2311	15.5337	15.6408	15.9022	NA
P80723	BASP1	Brain acid soluble protein 1 (22 kDa neuronal tissue-enriched acidic protein) (Neuronal axonal membrane protein NAP-22)	1.6369	0.682648	0.000351107	15.5946	15.1499	15.6579	15.4048	14.801	14.6385	14.6915	14.9566
Q9NZD2	GLTP	Glycolipid transfer protein (GLTP)	1.6332	0.628917	0.00090906	15.0183	14.7947	14.8903	14.9738	14.254	14.0745	14.2369	14.3982
Q6UX53	TMT1B	Thiol S-methyltransferase TMT1B (EC 2.1.1.9) (Methyltransferase-like protein 7B) (Thiol S-methyltransferase METTL7B)	1.6313	0.670569	0.000229372	14.9401	15.1354	15.5055	15.0944	14.4298	14.6584	14.5397	14.3373
Q5VT66	45352	Mitochondrial amidoxime-reducing component 1 (mARC1) (EC 1.7.-.-) (Molybdenum cofactor sulfurase C-terminal domain-containing protein 1) (MOSC domain-containing protein 1) (Moco sulfurase C-terminal domain-containing protein 1)	1.6312	0.526719	0.0421116	15.3183	14.0752	14.9614	14.5559	13.8508	14.1427	13.8203	14.387
O60220	TIM8A	Mitochondrial import inner membrane translocase subunit Tim8 A (Deafness dystonia protein 1) (X-linked deafness dystonia protein)	1.6262	0.710078	2.99815e-06	16.1756	15.56	15.904	15.1139	15.1059	15.4188	14.2627	15.2643
Q5EB52	MEST	Mesoderm-specific transcript homolog protein (EC 3.-.-.-) (Paternally-expressed gene 1 protein)	1.6257	0.455242	0.119255	13.6098	13.435	15.1966	14.089	13.234	13.5528	13.7517	13.091
P13716	HEM2	Delta-aminolevulinic acid dehydratase (ALADH) (EC 4.2.1.24) (Porphobilinogen synthase)	1.6257	0.651652	7.2257e-05	15.3828	15.9605	15.916	15.3654	15.3788	14.9703	14.7883	14.7864
Q7Z2Z2	EFL1	Elongation factor-like GTPase 1 (Elongation factor Tu GTP-binding domain-containing protein 1) (Elongation factor-like 1) (Protein FAM42A)	1.6253	0.182241	0.531589	15.6331	14.8688	15.3636	15.1059	14.9606	14.7481	15.3993	NA
Q5CZC0	FSIP2	Fibrous sheath-interacting protein 2	1.6247	0.668678	0.129682	16.7919	16.8137	17.339	18.0704	15.6266	16.1142	17.6638	16.9111
Q9UHA4	LTOR3	Ragulator complex protein LAMTOR3 (Late endosomal/lysosomal adaptor and MAPK and MTOR activator 3) (MEK-binding partner 1) (Mp1) (Mitogen-activated protein kinase kinase 1-interacting protein 1) (Mitogen-activated protein kinase scaffold protein 1)	1.6216	-0.698838	0.0246301	13.1276	13.5419	12.5443	14.2203	13.3758	13.8649	14.3331	14.5545
P14174	MIF	Macrophage migration inhibitory factor (MIF) (EC 5.3.2.1) (Glycosylation-inhibiting factor) (GIF) (L-dopachrome isomerase) (L-dopachrome tautomerase) (EC 5.3.3.12) (Phenylpyruvate tautomerase)	1.6204	0.700402	1.13391e-05	18.0145	17.1235	17.3838	17.5409	16.7777	16.9199	16.8188	16.8543
P16278	BGAL	Beta-galactosidase (EC 3.2.1.23) (Acid beta-galactosidase) (Lactase) (Elastin receptor 1)	1.6156	0.679828	1.21205e-07	15.4832	15.5003	15.4017	15.0597	14.6373	14.7071	14.7359	14.6804
O43272	PROD	Proline dehydrogenase 1, mitochondrial (EC 1.5.5.2) (Proline oxidase) (Proline oxidase 2) (p53-induced gene 6 protein)	1.6146	0.814917	0.000190156	16.0229	15.8078	16.2319	NA	14.9978	15.5893	NA	15.1195
Q7RTP6	MICA3	[F-actin]-monooxygenase MICAL3 (EC 1.14.13.225) (Molecule interacting with CasL protein 3) (MICAL-3)	1.6107	0.613167	0.17384	15.5586	13.4673	NA	14.746	13.1625	14.3955	14.3744	NA
Q08431	MFGM	Lactadherin (Breast epithelial antigen BA46) (HMFG) (MFGM) (Milk fat globule-EGF factor 8) (MFG-E8) (SED1) [Cleaved into: Lactadherin short form; Medin]	1.6102	-0.628967	0.00435507	13.0477	13.9671	13.8865	13.8098	14.4389	14.5023	14.0423	14.4028
Q92820	GGH	Gamma-glutamyl hydrolase (EC 3.4.19.9) (Conjugase) (GH) (Gamma-Glu-X carboxypeptidase)	1.6068	0.709355	7.42663e-06	16.7606	16.3905	16.6727	16.6945	16.0904	15.7011	16.1215	15.9359
P20290	BTF3	Transcription factor BTF3 (Nascent polypeptide-associated complex subunit beta) (NAC-beta) (RNA polymerase B transcription factor 3)	1.6053	-0.716442	0.000273917	12.4777	13.0382	11.6724	12.7365	13.3762	13.0515	13.326	12.8383
P00734	THRB	Prothrombin (EC 3.4.21.5) (Coagulation factor II) [Cleaved into: Activation peptide fragment 1; Activation peptide fragment 2; Thrombin light chain; Thrombin heavy chain]	1.6026	0.633719	0.000212494	14.466	14.5403	14.5354	14.052	13.7093	14.214	13.5512	13.4567
Q9Y6M4	KC1G3	Casein kinase I isoform gamma-3 (CKI-gamma 3) (EC 2.7.11.1)	1.6022	0.740703	0.000949224	15.148	14.796	15.1255	14.3284	14.4356	14.424	13.5405	14.336
O95749	GGPPS	Geranylgeranyl pyrophosphate synthase (GGPP synthase) (GGPPSase) (EC 2.5.1.-) ((2E,6E)-farnesyl diphosphate synthase) (Dimethylallyltranstransferase) (EC 2.5.1.1) (Farnesyl diphosphate synthase) (Farnesyltranstransferase) (EC 2.5.1.29) (Geranylgeranyl diphosphate synthase) (Geranyltranstransferase) (EC 2.5.1.10)	1.5989	-0.648424	0.000855706	15.0924	15.8227	15.1051	14.9634	16.1199	16.0585	15.7274	15.7342
Q8NHU6	TDRD7	Tudor domain-containing protein 7 (PCTAIRE2-binding protein) (Tudor repeat associator with PCTAIRE-2) (Trap)	1.5973	0.463528	0.0745043	NA	14.5825	15.2521	14.8992	14.4906	NA	14.0249	14.2146
Q641Q2	WAC2A	WASH complex subunit 2A	1.5955	0.662674	0.206271	13.9973	13.2051	13.1441	13.7878	13.1318	13.3134	12.7629	12.2756
P84098	RL19	Large ribosomal subunit protein eL19 (60S ribosomal protein L19)	1.5949	-0.67194	0.00143955	14.252	14.21	15.1441	14.6678	15.2822	15.4019	14.988	15.2516
P62701	RS4X	Small ribosomal subunit protein eS4, X isoform (40S ribosomal protein S4) (SCR10) (Single copy abundant mRNA protein)	1.5947	-0.653664	0.00121363	15.9004	16.6515	16.1518	15.8989	16.8721	16.9136	16.8759	16.5904
P17026	ZNF22	Zinc finger protein 22 (Zinc finger protein KOX15) (Zinc finger protein Krox-26)	1.594	0.782874	0.0245272	15.8916	NA	NA	15.1931	NA	15.2325	14.4548	14.2538
P11234	RALB	Ras-related protein Ral-B (EC 3.6.5.2)	1.5931	0.687834	5.39427e-06	17.2355	16.9346	17.171	17.0633	16.4633	16.5234	16.2764	16.4945
Q9BRX5	PSF3	DNA replication complex GINS protein PSF3 (GINS complex subunit 3)	1.5929	-0.834	0.0076433	NA	13.3394	13.3784	13.563	14.0661	NA	14.9689	13.8586
P06744	G6PI	Glucose-6-phosphate isomerase (GPI) (EC 5.3.1.9) (Autocrine motility factor) (AMF) (Neuroleukin) (NLK) (Phosphoglucose isomerase) (PGI) (Phosphohexose isomerase) (PHI) (Sperm antigen 36) (SA-36)	1.5924	0.706115	0.000104306	18.803	18.2332	18.1723	18.3196	17.7772	17.4942	18.0164	17.5948
O95816	BAG2	BAG family molecular chaperone regulator 2 (BAG-2) (Bcl-2-associated athanogene 2)	1.592	-0.674049	2.83561e-05	15.8682	15.1798	15.4688	15.4713	16.2693	16.1666	16.0879	16.1091
O75843	AP1G2	AP-1 complex subunit gamma-like 2 (Gamma2-adaptin) (G2ad)	1.5889	0.619979	0.0122901	16.5303	15.717	16.2905	16.6874	15.5014	15.6011	16.0412	15.4416
Q8IXI2	MIRO1	Mitochondrial Rho GTPase 1 (MIRO-1) (hMiro-1) (EC 3.6.5.-) (Rac-GTP-binding protein-like protein) (Ras homolog gene family member T1)	1.5883	0.849616	0.0339294	14.2917	13.2859	14.463	NA	12.5371	13.5906	NA	NA
Q8TDP1	RNH2C	Ribonuclease H2 subunit C (RNase H2 subunit C) (Aicardi-Goutieres syndrome 3 protein) (AGS3) (RNase H1 small subunit) (Ribonuclease HI subunit C)	1.5869	0.577096	0.00422935	14.0434	13.3493	14.2722	13.458	13.2789	13.3402	12.9412	12.9263
P55899	FCGRN	IgG receptor FcRn large subunit p51 (FcRn) (IgG Fc fragment receptor transporter alpha chain) (Neonatal Fc receptor)	1.5822	0.525247	0.0104337	14.6381	14.6425	16.1986	14.1061	14.2154	14.1706	13.7204	14.8503
P63104	1433Z	14-3-3 protein zeta/delta (Protein kinase C inhibitor protein 1) (KCIP-1)	1.5786	-0.653466	5.99979e-06	15.7709	15.7504	15.7297	15.668	16.2593	16.5357	16.464	16.2825
Q92598	HS105	Heat shock protein 105 kDa (Antigen NY-CO-25) (Heat shock 110 kDa protein)	1.5759	-0.633704	5.53486e-09	14.6673	14.8271	14.9284	14.7742	15.4565	15.4212	15.437	15.5005
P61599	NAA20	N-alpha-acetyltransferase 20 (EC 2.3.1.254) (Methionine N-acetyltransferase) (N-acetyltransferase 5) (N-terminal acetyltransferase B complex catalytic subunit NAA20) (N-terminal acetyltransferase B complex catalytic subunit NAT5) (NatB complex subunit NAT5) (NatB catalytic subunit)	1.5757	-0.694951	0.00563456	13.8168	NA	13.5096	13.2416	NA	14.3605	14.3332	14.2494
P06733	ENOA	Alpha-enolase (EC 4.2.1.11) (2-phospho-D-glycerate hydro-lyase) (C-myc promoter-binding protein) (Enolase 1) (MBP-1) (MPB-1) (Non-neural enolase) (NNE) (Phosphopyruvate hydratase) (Plasminogen-binding protein)	1.574	0.65566	1.14469e-05	17.7833	17.1229	17.3917	17.5352	16.6897	16.7076	17.1413	16.6794
P29373	RABP2	Cellular retinoic acid-binding protein 2 (Cellular retinoic acid-binding protein II) (CRABP-II)	1.5707	-0.576653	0.105827	15.0892	14.7183	14.0968	14.314	14.9525	14.9951	15.3023	15.578
Q14116	IL18	Interleukin-18 (IL-18) (Iboctadekin) (Interferon gamma-inducing factor) (IFN-gamma-inducing factor) (Interleukin-1 gamma) (IL-1 gamma)	1.5704	0.639205	0.00398701	14.8903	15.0314	14.2749	14.8771	14.2699	13.3137	14.32	14.561
Q12955	ANK3	Ankyrin-3 (ANK-3) (Ankyrin-G)	1.5699	0.594538	9.01873e-09	14.1272	14.1461	14.4477	14.0787	13.4909	13.7337	13.5211	13.4457
P15428	PGDH	15-hydroxyprostaglandin dehydrogenase [NAD(+)] (15-PGDH) (EC 1.1.1.141) (Eicosanoid/docosanoid dehydrogenase [NAD(+)]) (EC 1.1.1.-, EC 1.1.1.232) (Prostaglandin dehydrogenase 1) (Short chain dehydrogenase/reductase family 36C member 1)	1.5681	0.586712	0.0210307	14.3277	14.5876	15.0142	14.4293	14.5775	13.9625	13.7155	13.4982
O75608	LYPA1	Acyl-protein thioesterase 1 (APT-1) (hAPT1) (EC 3.1.2.-) (Lysophospholipase 1) (Lysophospholipase I) (LPL-I) (LysoPLA I) (Palmitoyl-protein hydrolase) (EC 3.1.2.22)	1.5674	-0.639096	0.00129918	14.8683	15.7128	14.9541	14.6588	15.641	15.6989	15.6902	15.7678
Q8NBM4	UBAC2	Ubiquitin-associated domain-containing protein 2 (UBA domain-containing protein 2) (Phosphoglycerate dehydrogenase-like protein 1)	1.5673	0.775319	0.146571	14.3847	NA	13.8349	13.19	12.6488	13.3261	12.3415	13.6605
O95340	PAPS2	Bifunctional 3'-phosphoadenosine 5'-phosphosulfate synthase 2 (PAPS synthase 2) (PAPSS 2) (Sulfurylase kinase 2) (SK 2) (SK2) [Includes: Sulfate adenylyltransferase (EC 2.7.7.4) (ATP-sulfurylase) (Sulfate adenylate transferase) (SAT); Adenylyl-sulfate kinase (EC 2.7.1.25) (3'-phosphoadenosine-5'-phosphosulfate synthase) (APS kinase) (Adenosine-5'-phosphosulfate 3'-phosphotransferase) (Adenylylsul…	1.5664	0.682872	0.00670884	15.0756	16.1983	15.0673	15.9813	15.0559	14.7374	15.043	14.8838
P46782	RS5	Small ribosomal subunit protein uS7 (40S ribosomal protein S5) [Cleaved into: Small ribosomal subunit protein uS7, N-terminally processed (40S ribosomal protein S5, N-terminally processed)]	1.5657	-0.642176	0.0213619	14.8953	15.7934	14.9571	15.1873	16.139	15.617	16.0729	15.6055
O43278	SPIT1	Kunitz-type protease inhibitor 1 (Hepatocyte growth factor activator inhibitor type 1) (HAI-1)	1.5654	0.630957	3.99637e-07	15.4519	15.1871	15.1406	15.312	14.7434	14.4902	14.7323	14.525
Q9NZI8	IF2B1	Insulin-like growth factor 2 mRNA-binding protein 1 (IGF2 mRNA-binding protein 1) (IMP-1) (IMP1) (Coding region determinant-binding protein) (CRD-BP) (IGF-II mRNA-binding protein 1) (VICKZ family member 1) (Zipcode-binding protein 1) (ZBP-1)	1.5642	-0.622697	0.00125192	15.6702	15.887	15.484	15.5106	16.2179	16.2198	16.3415	16.3714
O14910	LIN7A	Protein lin-7 homolog A (Lin-7A) (hLin-7) (Mammalian lin-seven protein 1) (MALS-1) (Tax interaction protein 33) (TIP-33) (Vertebrate lin-7 homolog 1) (Veli-1)	1.5632	0.654863	0.000341857	15.9679	15.9074	15.1444	15.4244	14.9145	14.6622	15.1391	15.1312
Q9UNI6	DUS12	Dual specificity protein phosphatase 12 (EC 3.1.3.16) (EC 3.1.3.48) (Dual specificity tyrosine phosphatase YVH1)	1.5624	-0.548607	0.0114172	13.2376	12.6873	12.8329	12.7609	14.0461	13.5642	13.1338	13.3703
O94979	SC31A	Protein transport protein Sec31A (ABP125) (ABP130) (SEC31-like protein 1) (SEC31-related protein A) (Web1-like protein)	1.5599	0.61792	2.74288e-08	15.7571	15.6336	15.8411	15.8069	15.1908	14.9735	15.402	14.8808
Q13190	STX5	Syntaxin-5	1.5566	-0.47495	0.00240856	14.1926	14.6925	14.3662	14.6683	14.7292	15.2051	15.3169	15.2546
O60637	TSN3	Tetraspanin-3 (Tspan-3) (Tetraspanin TM4-A) (Transmembrane 4 superfamily member 8)	1.5491	-0.552409	0.0958046	14.0641	13.7485	NA	13.7903	14.7102	14.1548	14.0086	15.0621
Q02318	CP27A	Sterol 26-hydroxylase, mitochondrial (EC 1.14.15.15) (5-beta-cholestane-3-alpha,7-alpha,12-alpha-triol 26-hydroxylase) (Cytochrome P-450C27/25) (Cytochrome P450 27) (Sterol 27-hydroxylase) (Vitamin D(3) 25-hydroxylase)	1.5468	0.613877	6.67158e-05	15.193	15.9331	15.7716	15.2952	15.1815	14.6291	14.8364	14.9761
P30740	ILEU	Leukocyte elastase inhibitor (LEI) (Monocyte/neutrophil elastase inhibitor) (EI) (M/NEI) (Peptidase inhibitor 2) (PI-2) (Serpin B1)	1.5458	0.651622	2.0201e-09	16.3707	16.3008	16.0188	16.1238	15.6987	15.5477	15.396	15.6034
P16930	FAAA	Fumarylacetoacetase (FAA) (EC 3.7.1.2) (Beta-diketonase) (Fumarylacetoacetate hydrolase)	1.5454	0.596658	0.0157959	15.1078	15.1282	15.1219	15.5366	14.614	14.3035	14.5766	14.8327
O60502	OGA	Protein O-GlcNAcase (OGA) (EC 3.2.1.169) (Beta-N-acetylglucosaminidase) (Beta-N-acetylhexosaminidase) (Beta-hexosaminidase) (Meningioma-expressed antigen 5) (N-acetyl-beta-D-glucosaminidase) (N-acetyl-beta-glucosaminidase) (Nuclear cytoplasmic O-GlcNAcase and acetyltransferase) (NCOAT)	1.5451	-0.658471	0.00399653	14.5572	14.7516	14.0544	13.7422	14.8247	15.1615	15.0883	14.5979
Q96SB4	SRPK1	SRSF protein kinase 1 (EC 2.7.11.1) (SFRS protein kinase 1) (Serine/arginine-rich protein-specific kinase 1) (SR-protein-specific kinase 1)	1.5447	-0.5695	0.0170929	13.3267	13.3892	12.6944	14.2137	14.154	13.6639	14.3379	14.0346
O43396	TXNL1	Thioredoxin-like protein 1 (32 kDa thioredoxin-related protein)	1.5428	0.672846	6.01092e-08	14.2136	14.2469	14.1503	14.1392	13.6562	13.4966	13.5514	13.4824
Q99747	SNAG	Gamma-soluble NSF attachment protein (SNAP-gamma) (N-ethylmaleimide-sensitive factor attachment protein gamma)	1.5414	-0.66342	0.000735521	15.277	15.6572	15.511	14.8792	15.8876	16.1063	15.9349	15.9565
Q69YQ0	CYTSA	Cytospin-A (Renal carcinoma antigen NY-REN-22) (Sperm antigen with calponin homology and coiled-coil domains 1-like) (SPECC1-like protein)	1.54	-0.639629	0.586204	13.5837	12.6313	14.0639	13.4285	13.0066	16.4199	13.3445	13.4948
Q9NUY8	TBC23	TBC1 domain family member 23 (HCV non-structural protein 4A-transactivated protein 1)	1.5387	0.521297	0.001184	14.5272	14.3056	14.6366	14.6205	13.8197	13.9627	13.9558	13.7954
Q9Y265	RUVB1	RuvB-like 1 (EC 3.6.4.12) (49 kDa TATA box-binding protein-interacting protein) (49 kDa TBP-interacting protein) (54 kDa erythrocyte cytosolic protein) (ECP-54) (INO80 complex subunit H) (Nuclear matrix protein 238) (NMP 238) (Pontin 52) (TIP49a) (TIP60-associated protein 54-alpha) (TAP54-alpha)	1.533	-0.611296	4.02383e-07	14.579	14.7338	14.1716	14.6375	15.0202	15.3317	15.0999	15.2169
Q9Y376	CAB39	Calcium-binding protein 39 (MO25alpha) (Protein Mo25)	1.5324	0.650959	5.99979e-06	16.6375	16.1114	16.7122	16.6081	15.856	15.8116	15.963	15.8927
O60678	ANM3	Protein arginine N-methyltransferase 3 (EC 2.1.1.319) (Heterogeneous nuclear ribonucleoprotein methyltransferase-like protein 3)	1.5322	0.640326	0.00970073	13.0458	NA	13.8628	13.8523	NA	12.7048	12.8612	13.0334
Q53FA7	QORX	Quinone oxidoreductase PIG3 (EC 1.6.5.5) (NADPH:quinone reductase PIG3) (Tumor protein p53-inducible protein 3) (Protein PIG3) (p53-induced gene 3 protein)	1.531	0.569255	0.00555657	14.493	14.3084	14.3352	14.1544	13.9066	13.5321	13.417	13.8918
P23528	COF1	Cofilin-1 (18 kDa phosphoprotein) (p18) (Cofilin, non-muscle isoform)	1.5276	-0.634475	0.029888	16.4749	16.5105	16.5095	17.1245	17.3052	17.0847	17.6498	17.1175
Q9NT62	ATG3	Ubiquitin-like-conjugating enzyme ATG3 (EC 2.3.2.-) (Autophagy-related protein 3) (APG3-like) (hApg3) (Protein PC3-96)	1.5268	-0.627245	0.000433173	13.8376	13.689	14.0565	13.8904	14.5487	14.5693	14.3089	14.5832
Q96H20	SNF8	Vacuolar-sorting protein SNF8 (ELL-associated protein of 30 kDa) (ESCRT-II complex subunit VPS22) (hVps22)	1.5258	-0.602432	0.000209778	14.6278	15.0999	14.773	15.7079	15.4208	15.5456	16.028	15.7491
Q96JG6	VPS50	Syndetin (Coiled-coil domain-containing protein 132) (EARP/GARPII complex subunit VPS50)	1.5234	0.677621	0.000794665	15.3429	13.9201	14.0356	14.4722	13.7037	14.0136	14.0096	13.5129
Q5T9A4	ATD3B	ATPase family AAA domain-containing protein 3B (AAA-TOB3)	1.5204	-0.650659	0.000205781	13.3348	13.6601	13.8447	14.0524	14.2956	14.2004	14.3829	14.5389
O94760	DDAH1	N(G),N(G)-dimethylarginine dimethylaminohydrolase 1 (DDAH-1) (Dimethylarginine dimethylaminohydrolase 1) (EC 3.5.3.18) (DDAHI) (Dimethylargininase-1)	1.5198	0.601005	8.81069e-07	16.2132	15.7798	16.1744	16.4316	15.3807	15.2866	15.9401	15.4668
Q9NZM3	ITSN2	Intersectin-2 (SH3 domain-containing protein 1B) (SH3P18) (SH3P18-like WASP-associated protein)	1.5184	0.598603	0.010308	14.4041	14.3283	NA	15.005	13.7651	13.4968	14.188	14.1226
Q02127	PYRD	Dihydroorotate dehydrogenase (quinone), mitochondrial (DHOdehase) (EC 1.3.5.2) (Dihydroorotate oxidase)	1.5183	-0.63334	0.0355166	15.6777	15.3273	15.0925	14.829	15.8322	15.4253	16.2421	15.9492
Q9Y624	JAM1	Junctional adhesion molecule A (JAM-A) (Junctional adhesion molecule 1) (JAM-1) (Platelet F11 receptor) (Platelet adhesion molecule 1) (PAM-1) (CD antigen CD321)	1.5174	0.634444	2.66738e-05	16.4188	15.8399	16.1306	16.3968	15.3758	15.5341	15.8968	15.4584
Q99497	PARK7	Parkinson disease protein 7 (Maillard deglycase) (Oncogene DJ1) (Parkinsonism-associated deglycase) (Protein DJ-1) (DJ-1) (Protein/nucleic acid deglycase DJ-1) (EC 3.1.2.-, EC 3.5.1.-, EC 3.5.1.124)	1.5154	-0.620989	0.00034821	15.0379	15.3878	14.6631	15.3642	15.9649	15.5106	15.9187	15.5765
Q8NF91	SYNE1	Nesprin-1 (Enaptin) (KASH domain-containing protein 1) (KASH1) (Myocyte nuclear envelope protein 1) (Myne-1) (Nuclear envelope spectrin repeat protein 1) (Synaptic nuclear envelope protein 1) (Syne-1)	1.5153	-0.629131	0.0339294	13.8797	15.8263	15.6791	15.1753	15.6219	15.4913	16.2212	15.7434
P35232	PHB1	Prohibitin 1	1.5109	-0.597097	0.00561506	15.4476	16.332	15.5408	15.7804	16.2053	16.5417	16.4386	16.4254
Q9NV70	EXOC1	Exocyst complex component 1 (Exocyst complex component Sec3)	1.5106	0.616859	0.002701	15.0684	14.2952	15.3068	14.9532	13.9569	14.1355	14.661	14.3606
Q9P287	BCCIP	BRCA2 and CDKN1A-interacting protein (P21- and CDK-associated protein 1) (Protein TOK-1)	1.5054	-0.568197	0.000218185	14.0836	14.3547	13.7124	14.8769	14.7696	14.8426	15.1507	14.7657
P57764	GSDMD	Gasdermin-D (Gasdermin domain-containing protein 1) [Cleaved into: Gasdermin-D, N-terminal (GSDMD-NT) (hGSDMD-NTD); Gasdermin-D, C-terminal (GSDMD-CT) (hGSDMD-CTD); Gasdermin-D, p13 (Gasdermin-D, 13 kDa) (13 kDa GSDMD); Gasdermin-D, p40]	1.5045	0.624907	0.00206489	13.484	13.5014	13.9598	13.6268	12.9407	12.9987	12.9336	13.1995
Q04446	GLGB	1,4-alpha-glucan-branching enzyme (EC 2.4.1.18) (Brancher enzyme) (Glycogen-branching enzyme)	1.5037	0.759129	0.00308907	NA	14.5061	14.2251	14.5417	13.6255	NA	13.976	13.6698
Q9P289	STK26	Serine/threonine-protein kinase 26 (EC 2.7.11.1) (MST3 and SOK1-related kinase) (Mammalian STE20-like protein kinase 4) (MST-4) (STE20-like kinase MST4) (Serine/threonine-protein kinase MASK)	1.5034	0.55097	0.0769648	14.48	13.5074	15.3295	14.9532	14.2933	13.7907	14.5165	13.1719
Q01650	LAT1	Large neutral amino acids transporter small subunit 1 (4F2 light chain) (4F2 LC) (4F2LC) (CD98 light chain) (Integral membrane protein E16) (E16) (L-type amino acid transporter 1) (hLAT1) (Solute carrier family 7 member 5) (y+ system cationic amino acid transporter)	1.503	-0.775372	0.00891147	13.2655	12.5714	14.1203	12.8389	13.1672	14.3898	13.5555	14.1806
Q9Y580	RBM7	RNA-binding protein 7 (RNA-binding motif protein 7)	1.501	-0.657368	0.0148097	14.1908	15.3804	14.4854	14.1178	15.7515	15.3425	15.0568	14.5174
O00151	PDLI1	PDZ and LIM domain protein 1 (C-terminal LIM domain protein 1) (Elfin) (LIM domain protein CLP-36)	1.4986	0.596723	1.21261e-06	15.4478	15.3621	15.2726	15.3965	14.8845	14.7948	14.7809	14.5291
Q08722	CD47	Leukocyte surface antigen CD47 (Antigenic surface determinant protein OA3) (Integrin-associated protein) (IAP) (Protein MER6) (CD antigen CD47)	1.4985	0.744864	0.00101124	15.1592	14.0546	14.5689	14.9491	13.5854	14.4166	13.9649	14.2752
Q15067	ACOX1	Peroxisomal acyl-coenzyme A oxidase 1 (AOX) (EC 1.3.3.6) (Palmitoyl-CoA oxidase) (Peroxisomal fatty acyl-CoA oxidase) (Straight-chain acyl-CoA oxidase) (SCOX) [Cleaved into: Peroxisomal acyl-CoA oxidase 1, A chain; Peroxisomal acyl-CoA oxidase 1, B chain; Peroxisomal acyl-CoA oxidase 1, C chain]	1.497	-0.5819	5.54782e-05	13.786	14.2515	13.6996	14.1973	14.4702	14.9112	14.5259	14.5143
P29966	MARCS	Myristoylated alanine-rich C-kinase substrate (MARCKS) (Protein kinase C substrate, 80 kDa protein, light chain) (80K-L protein) (PKCSL)	1.4954	0.639927	2.83561e-05	16.9331	16.7245	16.7853	16.9301	16.1928	16.1143	16.2422	16.3392
Q9NWB6	ARGL1	Arginine and glutamate-rich protein 1	1.4953	-0.486222	0.0242968	15.8673	15.6039	14.7665	15.2115	15.8851	16.1236	15.686	16.2388
P62277	RS13	Small ribosomal subunit protein uS15 (40S ribosomal protein S13)	1.4953	-0.642154	0.000131779	16.933	16.9046	16.6242	16.2326	17.2903	17.4071	17.3358	17.1454
Q53HC9	EIPR1	EARP and GARP complex-interacting protein 1 (Endosome-associated recycling protein-interacting protein) (Golgi-associated retrograde protein-interacting protein) (Tumor-suppressing STF cDNA 1 protein) (Tumor-suppressing subchromosomal transferable fragment candidate gene 1 protein)	1.4934	0.64036	0.00104414	14.9416	14.2536	14.5291	14.2177	14.0136	14.0632	13.2214	14.1628
P23193	TCEA1	Transcription elongation factor A protein 1 (Transcription elongation factor S-II protein 1) (Transcription elongation factor TFIIS.o)	1.4926	-0.557824	0.000381109	14.9818	15.2777	15.2574	15.1132	15.7069	15.5378	16.0854	15.7798
Q96L91	EP400	E1A-binding protein p400 (EC 3.6.4.-) (CAG repeat protein 32) (Domino homolog) (hDomino) (Trinucleotide repeat-containing gene 12 protein) (p400 kDa SWI2/SNF2-related protein)	1.4913	0.660986	0.0709072	NA	12.4414	11.3706	NA	11.5755	10.4665	NA	11.7653
Q92917	GPKOW	G-patch domain and KOW motifs-containing protein (G-patch domain-containing protein 5) (Protein MOS2 homolog) (Protein T54)	1.4875	-0.653297	0.0107395	12.646	12.6745	13.325	13.7782	14.2473	13.855	13.5991	13.1936
O43674	NDUB5	NADH dehydrogenase [ubiquinone] 1 beta subcomplex subunit 5, mitochondrial (Complex I-SGDH) (CI-SGDH) (NADH-ubiquinone oxidoreductase SGDH subunit)	1.486	0.588333	0.000428481	16.4043	16.1814	15.6536	15.475	15.9198	15.493	14.7265	15.1062
Q9Y3Q8	T22D4	TSC22 domain family protein 4 (TSC22-related-inducible leucine zipper protein 2)	1.4851	0.695649	0.00090903	17.474	16.9245	17.4595	17.4733	16.5964	16.5855	16.7567	16.9254
Q04941	PLP2	Proteolipid protein 2 (Differentiation-dependent protein A4) (Intestinal membrane A4 protein)	1.4844	-0.690165	0.124915	15.2101	11.6098	14.9639	14.7872	13.9052	14.9624	15.1055	15.0641
Q9H3H5	GPT	UDP-N-acetylglucosamine--dolichyl-phosphate N-acetylglucosaminephosphotransferase (EC 2.7.8.15) (GlcNAc-1-P transferase) (G1PT) (GPT) (N-acetylglucosamine-1-phosphate transferase)	1.4841	-0.801865	0.100389	NA	15.776	NA	15.6955	16.6272	NA	16.5921	16.4297
Q9NZD8	SPG21	Maspardin (Acid cluster protein 33) (Spastic paraplegia 21 autosomal recessive Mast syndrome protein) (Spastic paraplegia 21 protein)	1.4795	0.742023	0.00134868	14.9803	14.0645	13.9183	14.002	13.7599	12.9746	13.8732	13.8993
Q07021	C1QBP	Complement component 1 Q subcomponent-binding protein, mitochondrial (ASF/SF2-associated protein p32) (Glycoprotein gC1qBP) (C1qBP) (Hyaluronan-binding protein 1) (Mitochondrial matrix protein p32) (gC1q-R protein) (p33) (SF2AP32)	1.4789	-0.56631	0.000125229	14.5688	15.2626	15.0119	15.0774	15.6734	15.4663	15.5581	15.6799
Q9Y6D9	MD1L1	Mitotic spindle assembly checkpoint protein MAD1 (Mitotic arrest deficient 1-like protein 1) (MAD1-like protein 1) (Mitotic checkpoint MAD1 protein homolog) (HsMAD1) (hMAD1) (Tax-binding protein 181)	1.4754	-0.654782	0.00944246	14.7597	14.9916	NA	14.4981	15.6045	15.1566	15.4036	15.3264
O94832	MYO1D	Unconventional myosin-Id	1.4754	0.603646	6.40203e-09	16.0164	15.9694	15.8876	15.4568	15.2378	15.1983	15.1872	15.2556
Q709C8	VP13C	Intermembrane lipid transfer protein VPS13C (Vacuolar protein sorting-associated protein 13C)	1.4752	0.496076	0.166565	NA	13.7566	14.845	14.4918	13.4346	NA	14.3178	13.1165
Q01085	TIAR	Nucleolysin TIAR (TIA-1-related protein)	1.4737	0.621119	0.0560155	14.7988	15.3714	15.5722	15.8201	15.3915	14.6295	14.7434	14.3497
P07195	LDHB	L-lactate dehydrogenase B chain (LDH-B) (EC 1.1.1.27) (LDH heart subunit) (LDH-H) (Renal carcinoma antigen NY-REN-46)	1.4698	-0.601619	5.67024e-07	16.3813	16.4711	16.4138	16.2644	17.0438	17.0482	16.9509	16.9297
Q9Y305	ACOT9	Acyl-coenzyme A thioesterase 9, mitochondrial (Acyl-CoA thioesterase 9) (EC 3.1.2.-) (Acyl-CoA thioester hydrolase 9)	1.4659	-0.534973	0.0111381	12.9617	14.0252	12.9809	14.4295	13.9164	14.1899	14.6488	14.0777
Q96T60	PNKP	Bifunctional polynucleotide phosphatase/kinase (DNA 5'-kinase/3'-phosphatase) (Polynucleotide kinase-3'-phosphatase) [Includes: Polynucleotide 3'-phosphatase (EC 3.1.3.32) (2'(3')-polynucleotidase); Polynucleotide 5'-hydroxyl-kinase (EC 2.7.1.78)]	1.4658	0.586253	0.255187	12.9005	12.3993	11.8329	13.6706	12.5427	12.2377	12.6453	10.9424
Q8WYQ3	CHC10	Coiled-coil-helix-coiled-coil-helix domain-containing protein 10, mitochondrial (Protein N27C7-4)	1.4642	-0.446153	0.0478281	14.1133	13.78	14.264	14.2687	14.4735	14.2745	14.6829	15.4278
P56199	ITA1	Integrin alpha-1 (CD49 antigen-like family member A) (Laminin and collagen receptor) (VLA-1) (CD antigen CD49a)	1.464	0.859767	0.00585562	NA	13.9255	14.8745	14.151	13.4398	NA	13.5016	13.8661
Q13907	IDI1	Isopentenyl-diphosphate Delta-isomerase 1 (EC 5.3.3.2) (Isopentenyl pyrophosphate isomerase 1) (IPP isomerase 1) (IPPI1)	1.4637	0.649994	0.000120951	16.4603	15.7233	15.693	15.9702	15.3553	15.2823	15.5837	15.1937
Q9HCN8	SDF2L	Stromal cell-derived factor 2-like protein 1 (SDF2-like protein 1) (PWP1-interacting protein 8)	1.4629	-0.696247	0.0253238	12.6092	14.4222	13.4894	13.5825	14.8635	14.0957	13.42	14.1544
P68363	TBA1B	Tubulin alpha-1B chain (EC 3.6.5.-) (Alpha-tubulin ubiquitous) (Tubulin K-alpha-1) (Tubulin alpha-ubiquitous chain) [Cleaved into: Detyrosinated tubulin alpha-1B chain]	1.4626	0.557534	0.00268004	15.1571	15.0808	15.5174	15.7982	14.6273	14.3787	15.3724	14.7449
P33316	DUT	Deoxyuridine 5'-triphosphate nucleotidohydrolase, mitochondrial (dUTPase) (EC 3.6.1.23) (dUTP pyrophosphatase)	1.4615	0.606068	0.112361	13.9627	13.4969	13.9946	13.0038	13.6035	11.7173	13.1549	13.5543
Q9H3G5	CPVL	Probable serine carboxypeptidase CPVL (EC 3.4.16.-) (Carboxypeptidase, vitellogenic-like) (Vitellogenic carboxypeptidase-like protein) (VCP-like protein) (hVLP)	1.457	0.58908	0.00700326	15.746	14.6598	14.8477	14.3649	14.248	14.4909	14.6055	13.8533
P07099	HYEP	Epoxide hydrolase 1 (EC 3.3.2.9) (Epoxide hydratase) (Microsomal epoxide hydrolase) (mEH)	1.455	0.613643	1.83945e-10	16.242	15.9647	16.151	16.0277	15.4378	15.5099	15.5548	15.4656
P21399	ACOHC	Cytoplasmic aconitate hydratase (Aconitase) (EC 4.2.1.3) (Citrate hydro-lyase) (Ferritin repressor protein) (Iron regulatory protein 1) (IRP1) (Iron-responsive element-binding protein 1) (IRE-BP 1)	1.4545	0.59795	2.73933e-08	15.4617	15.1865	15.3516	14.9924	14.4768	14.7651	14.6166	14.7173
O76095	JTB	Protein JTB (Jumping translocation breakpoint protein) (Prostate androgen-regulated protein) (PAR protein)	1.4532	-1.00247	0.0802996	12.5898	NA	12.5809	10.9365	NA	12.4779	13.6834	NA
Q86X10	RLGPB	Ral GTPase-activating protein subunit beta (p170)	1.4529	0.76867	0.0266731	14.1591	14.0846	14.2432	NA	13.7054	12.7729	NA	13.6726
Q9H089	LSG1	Large subunit GTPase 1 homolog (hLsg1) (EC 3.6.1.-)	1.4519	-0.578626	0.0241958	13.4158	13.7353	12.6812	13.5434	14.463	13.7516	13.8135	13.7598
Q15388	TOM20	Mitochondrial import receptor subunit TOM20 homolog (Mitochondrial 20 kDa outer membrane protein) (Outer mitochondrial membrane receptor Tom20)	1.4513	-0.548948	0.00405494	13.5186	13.8968	13.8276	13.9203	14.5236	14.213	14.2794	14.5583
Q9UIJ7	KAD3	GTP:AMP phosphotransferase AK3, mitochondrial (EC 2.7.4.10) (Adenylate kinase 3) (AK 3) (Adenylate kinase 3 alpha-like 1)	1.4491	-0.540312	0.0341665	13.8117	14.4673	14.2573	13.9751	14.7991	14.7088	14.6194	14.7916
Q5C9Z4	NOM1	Nucleolar MIF4G domain-containing protein 1 (SGD1 homolog)	1.4479	-0.754795	0.0640752	13.8259	NA	13.4554	14.2953	NA	14.4467	14.4337	14.9677
Q7Z3U7	MON2	Protein MON2 homolog (Protein SF21)	1.4471	0.579293	1.28354e-06	14.9224	15.0933	15.1658	15.4806	14.667	14.6121	14.6972	14.2816
O60942	MCE1	mRNA-capping enzyme (HCAP1) (HCE) [Includes: mRNA 5'-triphosphate monophosphatase (EC 3.6.1.74) (mRNA 5'-phosphatase); mRNA guanylyltransferase (EC 2.7.7.50) (GTP--RNA guanylyltransferase) (GTase)]	1.4471	-0.814803	0.038665	11.2195	NA	13.6958	11.7671	NA	12.8974	12.8203	13.3557
Q96EY8	MMAB	Corrinoid adenosyltransferase MMAB (EC 2.5.1.-) (ATP:co(I)rrinoid adenosyltransferase MMAB) (Methylmalonic aciduria type B protein)	1.4462	0.600679	8.49332e-07	15.2381	15.2767	15.6244	15.24	14.9657	14.7445	14.7461	14.5202
Q6P9B9	INT5	Integrator complex subunit 5 (Int5)	1.4454	0.59767	0.00741745	14.86	14.3054	14.1279	14.5279	14.3251	13.9258	14.0874	13.0816
Q96EV8	DTBP1	Dysbindin (Biogenesis of lysosome-related organelles complex 1 subunit 8) (BLOC-1 subunit 8) (Dysbindin-1) (Dystrobrevin-binding protein 1) (Hermansky-Pudlak syndrome 7 protein) (HPS7 protein)	1.4451	0.713461	0.00925189	14.4381	NA	14.8243	14.4061	NA	13.7845	13.2079	14.4588
Q9NPE3	NOP10	H/ACA ribonucleoprotein complex subunit 3 (Nucleolar protein 10) (Nucleolar protein family A member 3) (snoRNP protein NOP10)	1.4447	0.600056	0.0907731	13.4445	13.6167	13.9577	14.2999	13.159	13.6675	12.9623	13.1297
P12931	SRC	Proto-oncogene tyrosine-protein kinase Src (EC 2.7.10.2) (Proto-oncogene c-Src) (pp60c-src) (p60-Src)	1.4436	-0.551992	0.116524	15.5692	14.2097	13.3096	14.7247	14.4281	15.3295	15.1869	15.2671
Q9NZ32	ARP10	Actin-related protein 10 (Actin-related protein 11) (hARP11)	1.4344	0.549362	0.00163809	13.867	13.9928	14.1035	13.7685	13.3295	13.4882	13.2753	13.2557
Q9UJ70	NAGK	N-acetyl-D-glucosamine kinase (N-acetylglucosamine kinase) (EC 2.7.1.59) (GlcNAc kinase) (Muramyl dipeptide kinase) (EC 2.7.1.-) (N-acetyl-D-mannosamine kinase) (EC 2.7.1.60)	1.4328	0.607471	2.07411e-07	15.6912	15.6796	15.5006	15.392	15.0392	15.1811	14.8564	14.8063
Q96KB5	TOPK	Lymphokine-activated killer T-cell-originated protein kinase (EC 2.7.12.2) (Cancer/testis antigen 84) (CT84) (MAPKK-like protein kinase) (Nori-3) (PDZ-binding kinase) (Spermatogenesis-related protein kinase) (SPK) (T-LAK cell-originated protein kinase)	1.4327	-0.824751	0.00274007	14.7249	15.4697	14.8959	NA	15.9229	15.9317	NA	15.8069
Q9NW64	RBM22	Pre-mRNA-splicing factor RBM22 (RNA-binding motif protein 22) (Zinc finger CCCH domain-containing protein 16)	1.4308	-0.561153	0.00927805	13.8264	13.4278	14.1948	14.1262	14.1017	14.1869	15.1779	14.4859
P42785	PCP	Lysosomal Pro-X carboxypeptidase (EC 3.4.16.2) (Angiotensinase C) (Lysosomal carboxypeptidase C) (Proline carboxypeptidase) (Prolylcarboxypeptidase) (PRCP)	1.4304	0.545655	0.000126122	16.0787	16.0106	16.2068	16.3673	15.7419	15.3555	15.7449	15.4447
P37235	HPCL1	Hippocalcin-like protein 1 (Calcium-binding protein BDR-1) (HLP2) (Visinin-like protein 3) (VILIP-3)	1.4287	0.582524	0.000651754	15.9727	15.5926	15.8989	15.5352	14.8616	15.1281	15.1297	15.5065
P35237	SPB6	Serpin B6 (Cytoplasmic antiproteinase) (CAP) (Peptidase inhibitor 6) (PI-6) (Placental thrombin inhibitor)	1.4274	0.694661	0.000467143	16.4238	15.4621	15.1615	15.6252	15.0631	15.065	15.0902	15.0829
P09210	GSTA2	Glutathione S-transferase A2 (EC 2.5.1.18) (GST HA subunit 2) (GST class-alpha member 2) (GST-gamma) (GSTA2-2) (GTH2)	1.4257	-0.568467	0.342524	15.4238	16.5284	13.3398	15.0371	15.8365	15.9464	15.8832	15.0317
Q6UWE0	LRSM1	E3 ubiquitin-protein ligase LRSAM1 (EC 2.3.2.27) (Leucine-rich repeat and sterile alpha motif-containing protein 1) (RING-type E3 ubiquitin transferase LRSAM1) (Tsg101-associated ligase) (hTAL)	1.4249	0.614765	0.00169144	14.0934	13.7993	13.664	13.3271	13.3191	13.4296	13.2555	12.5123
Q04917	1433F	14-3-3 protein eta (Protein AS1)	1.4238	-0.614995	1.61929e-05	14.8693	15.0385	14.7858	15.2692	15.7723	15.3156	15.774	15.4665
P37059	DHB2	17-beta-hydroxysteroid dehydrogenase type 2 (17-beta-HSD 2) (20 alpha-hydroxysteroid dehydrogenase) (20-alpha-HSD) (E2DH) (Estradiol 17-beta-dehydrogenase 2) (EC 1.1.1.62) (Microsomal 17-beta-hydroxysteroid dehydrogenase) (Short chain dehydrogenase/reductase family 9C member 2) (Testosterone 17-beta-dehydrogenase) (EC 1.1.1.239)	1.4227	0.596778	0.00268004	15.437	15.0093	15.2788	15.2619	14.5098	14.668	14.7452	14.7004
Q9Y5Y6	ST14	Suppressor of tumorigenicity 14 protein (EC 3.4.21.109) (Matriptase) (Membrane-type serine protease 1) (MT-SP1) (Prostamin) (Serine protease 14) (Serine protease TADG-15) (Tumor-associated differentially-expressed gene 15 protein)	1.4223	0.619079	0.0784118	13.8226	14.8724	14.7144	14.8168	14.2717	13.4593	13.9793	NA
Q9BZ67	FRMD8	FERM domain-containing protein 8 (Band4.1 inhibitor LRP interactor) (Bili) (iRhom tail-associated protein) (iTAP)	1.4222	0.439173	0.156132	14.0855	NA	13.4267	13.3109	NA	13.2625	12.8586	12.5108
Q8NFJ5	RAI3	Retinoic acid-induced protein 3 (G-protein coupled receptor family C group 5 member A) (Phorbol ester induced gene 1) (PEIG-1) (Retinoic acid-induced gene 1 protein) (RAIG-1)	1.4108	-0.670266	0.00469036	14.6687	14.8305	14.5973	13.2434	15.6699	14.9552	14.855	14.2038
Q15293	RCN1	Reticulocalbin-1	1.4092	-0.515068	0.00233982	15.3392	15.4036	15.0331	15.5782	15.8017	15.9997	16.1244	15.7694
P07858	CATB	Cathepsin B (EC 3.4.22.1) (APP secretase) (APPS) (Cathepsin B1) [Cleaved into: Cathepsin B light chain; Cathepsin B heavy chain]	1.4085	0.621633	0.000153345	15.6286	16.0949	15.3816	15.8874	15.1626	14.7367	15.3844	15.369
P32320	CDD	Cytidine deaminase (EC 3.5.4.5) (Cytidine aminohydrolase)	1.4072	0.550949	0.110535	15.7595	16.0339	15.978	15.9963	15.4934	14.5615	16.4073	14.9675
O75635	SPB7	Serpin B7 (Megsin) (TP55)	1.406	0.661473	0.118296	15.8594	NA	14.6521	15.6914	NA	14.4295	14.5225	15.0498
O75382	TRIM3	Tripartite motif-containing protein 3 (EC 2.3.2.27) (Brain-expressed RING finger protein) (RING finger protein 22) (RING finger protein 97)	1.4057	0.578006	0.132778	14.3949	14.4925	14.2908	14.5146	14.3748	14.3601	12.9023	13.7204
Q08257	QOR	Quinone oxidoreductase (EC 1.6.5.5) (NADPH:quinone reductase) (Zeta-crystallin)	1.4048	0.638329	3.04318e-07	16.1664	15.9508	16.1984	15.934	15.4307	15.5865	15.611	15.2875
O43920	NDUS5	NADH dehydrogenase [ubiquinone] iron-sulfur protein 5 (Complex I-15 kDa) (CI-15 kDa) (NADH-ubiquinone oxidoreductase 15 kDa subunit)	1.4047	0.638353	0.0478281	13.1738	13.5408	13.1951	13.8369	12.6157	12.779	13.1059	NA
P22102	PUR2	Trifunctional purine biosynthetic protein adenosine-3 [Includes: Phosphoribosylamine--glycine ligase (EC 6.3.4.13) (Glycinamide ribonucleotide synthetase) (GARS) (Phosphoribosylglycinamide synthetase); Phosphoribosylformylglycinamidine cyclo-ligase (EC 6.3.3.1) (AIR synthase) (AIRS) (Phosphoribosyl-aminoimidazole synthetase); Phosphoribosylglycinamide formyltransferase (EC 2.1.2.2) (5'-phosphorib…	1.4027	-0.561242	7.35874e-05	14.5472	14.7747	14.3445	14.3566	15.1488	15.1223	15.0422	15.0401
P98164	LRP2	Low-density lipoprotein receptor-related protein 2 (LRP-2) (Glycoprotein 330) (gp330) (Megalin)	1.4026	0.576576	0.107162	15.5488	15.0035	14.5633	14.0967	14.0512	14.3307	14.5867	13.9133
Q9Y676	RT18B	Small ribosomal subunit protein mS40 (28S ribosomal protein S18-2, mitochondrial) (MRP-S18-2) (28S ribosomal protein S18b, mitochondrial) (MRP-S18-b) (Mrps18-b) (S18mt-b) (Small ribosomal subunit protein bS18b)	1.4018	-0.459397	0.0835737	13.8242	13.3033	11.8949	13.6759	13.5273	13.4956	13.9588	14.0455
O00264	PGRC1	Membrane-associated progesterone receptor component 1 (mPR) (Dap1) (IZA)	1.4001	0.542872	0.024198	14.8644	14.4337	15.3888	15.2805	14.188	14.5668	14.7503	14.1363
Q96GQ7	DDX27	Probable ATP-dependent RNA helicase DDX27 (EC 3.6.4.13) (DEAD box protein 27)	1.3972	-0.580315	2.8419e-05	15.0942	15.3382	14.8929	15.2107	15.7834	15.8221	15.5991	15.6527
P50897	PPT1	Palmitoyl-protein thioesterase 1 (PPT-1) (EC 3.1.2.22) (Palmitoyl-protein hydrolase 1)	1.3969	0.568326	0.00339503	15.2648	15.1367	14.8784	14.9505	14.7653	14.863	14.4994	13.7819
P29218	IMPA1	Inositol monophosphatase 1 (IMP 1) (IMPase 1) (EC 3.1.3.25) (D-galactose 1-phosphate phosphatase) (EC 3.1.3.94) (Inositol-1(or 4)-monophosphatase 1) (Lithium-sensitive myo-inositol monophosphatase A1)	1.3968	0.576925	0.00627811	14.1332	14.2602	14.1415	13.7426	13.7099	14.0089	13.1774	13.0609
O00487	PSDE	26S proteasome non-ATPase regulatory subunit 14 (EC 3.4.19.-) (26S proteasome regulatory subunit RPN11) (26S proteasome-associated PAD1 homolog 1)	1.3963	-0.526367	0.0175198	14.3593	14.9298	13.9637	14.9497	14.9968	15.1053	15.2433	15.1769
P42356	PI4KA	Phosphatidylinositol 4-kinase alpha (PI4-kinase alpha) (PI4K-alpha) (PtdIns-4-kinase alpha) (EC 2.7.1.67) (Phosphatidylinositol 4-Kinase III alpha)	1.3962	0.570051	0.00169144	13.7512	14.2684	14.25	13.9033	13.815	13.7347	13.5739	12.7296
P07108	ACBP	Acyl-CoA-binding protein (ACBP) (Diazepam-binding inhibitor) (DBI) (Endozepine) (EP)	1.3954	0.615296	0.00936483	19.0471	18.1659	19.252	19.1307	18.0294	18.304	18.8116	18.1322
P18077	RL35A	Large ribosomal subunit protein eL33 (60S ribosomal protein L35a) (Cell growth-inhibiting gene 33 protein)	1.3936	-0.566348	0.201123	15.9053	17.1604	15.1315	16.0691	16.9475	16.5363	16.3174	16.7804
Q16222	UAP1	UDP-N-acetylhexosamine pyrophosphorylase (Antigen X) (AGX) (Protein-pyrophosphorylation enzyme) (EC 2.7.4.-) (Sperm-associated antigen 2) (UDP-N-acetylgalactosamine pyrophosphorylase) (EC 2.7.7.83) (UDP-N-acetylglucosamine pyrophosphorylase) (EC 2.7.7.23)	1.3919	0.583914	2.68448e-07	15.5114	15.661	15.9573	15.3953	15.0176	14.9958	15.1241	15.075
P40925	MDHC	Malate dehydrogenase, cytoplasmic (EC 1.1.1.37) (Aromatic alpha-keto acid reductase) (KAR) (EC 1.1.1.96) (Cytosolic malate dehydrogenase)	1.3917	0.58471	7.81438e-05	19.0914	18.407	18.6578	18.7592	18.073	18.1216	18.2891	18.1195
P62834	RAP1A	Ras-related protein Rap-1A (EC 3.6.5.2) (C21KG) (G-22K) (GTP-binding protein smg p21A) (Ras-related protein Krev-1)	1.3897	0.630793	0.00418148	14.8811	14.8772	15.0743	14.7416	14.1322	14.0604	14.7664	14.3064
P78417	GSTO1	Glutathione S-transferase omega-1 (GSTO-1) (EC 2.5.1.18) (Glutathione S-transferase omega 1-1) (GSTO 1-1) (Glutathione-dependent dehydroascorbate reductase) (EC 1.8.5.1) (Monomethylarsonic acid reductase) (MMA(V) reductase) (EC 1.20.4.2) (S-(Phenacyl)glutathione reductase) (SPG-R)	1.3897	0.613634	0.000991915	17.4256	17.6832	17.45	18.0737	16.9789	16.9169	17.4733	16.9547
Q9NZ45	CISD1	CDGSH iron-sulfur domain-containing protein 1 (Cysteine transaminase CISD1) (EC 2.6.1.3) (MitoNEET)	1.3893	0.605377	5.44514e-05	15.4093	15.5528	15.707	15.6366	15.0143	14.6211	15.155	15.2072
Q71UI9	H2AV	Histone H2A.V (H2A.F/Z) (H2A.Z variant histone 2)	1.3873	-0.516106	0.00804506	16.7751	16.2754	16.5389	17.2166	16.9547	17.2236	17.3985	17.534
P53634	CATC	Dipeptidyl peptidase 1 (EC 3.4.14.1) (Cathepsin C) (Cathepsin J) (Dipeptidyl peptidase I) (DPP-I) (DPPI) (Dipeptidyl transferase) [Cleaved into: Dipeptidyl peptidase 1 exclusion domain chain (Dipeptidyl peptidase I exclusion domain chain); Dipeptidyl peptidase 1 heavy chain (Dipeptidyl peptidase I heavy chain); Dipeptidyl peptidase 1 light chain (Dipeptidyl peptidase I light chain)]	1.3866	0.561162	0.00222	15.1994	14.7085	15.0083	15.3136	14.0198	14.7653	14.7234	14.4178
Q8NBS9	TXND5	Thioredoxin domain-containing protein 5 (EC 1.8.4.-) (EC 5.3.4.1) (Endoplasmic reticulum resident protein 46) (ER protein 46) (ERp46) (Thioredoxin-like protein p46)	1.386	-0.554128	0.0042235	14.8224	15.1977	14.7858	14.9681	15.761	15.7406	15.2045	15.3705
P19388	RPAB1	DNA-directed RNA polymerases I, II, and III subunit RPABC1 (RNA polymerases I, II, and III subunit ABC1) (DNA-directed RNA polymerase II 23 kDa polypeptide) (DNA-directed RNA polymerase II subunit E) (RPB5 homolog) (XAP4)	1.385	0.617348	0.00770407	15.2198	15.1741	14.8551	14.5583	15.0524	14.7264	13.3929	14.3347
P24534	EF1B	Elongation factor 1-beta (EF-1-beta)	1.3849	-0.552969	0.0344096	14.4204	13.8887	14.1995	14.6204	14.6339	15.0094	15.1433	14.6433
Q9UFN0	NPS3A	Protein NipSnap homolog 3A (NipSnap3A) (Protein NipSnap homolog 4) (NipSnap4) (Target for Salmonella secreted protein C) (TassC)	1.3831	0.574475	0.0260861	14.8223	14.4194	15.4129	15.5919	14.3641	14.2537	14.6329	14.6979
P07919	QCR6	Cytochrome b-c1 complex subunit 6, mitochondrial (Complex III subunit 6) (Complex III subunit VIII) (Cytochrome c1 non-heme 11 kDa protein) (Mitochondrial hinge protein) (Ubiquinol-cytochrome c reductase complex 11 kDa protein)	1.3815	-0.590556	0.0137557	15.3834	14.6397	15.942	15.9753	16.1291	16.1866	16.0512	15.8686
Q96B49	TOM6	Mitochondrial import receptor subunit TOM6 homolog (Overexpressed breast tumor protein) (Translocase of outer membrane 6 kDa subunit homolog)	1.3812	-0.569385	0.169058	14.0499	13.7129	13.6277	13.3667	13.7093	14.4686	14.5545	14.3194
O95235	KI20A	Kinesin-like protein KIF20A (GG10_2) (Mitotic kinesin-like protein 2) (MKlp2) (Rab6-interacting kinesin-like protein) (Rabkinesin-6)	1.3794	0.346971	0.398322	16.6809	16.1758	16.5816	NA	15.8998	16.0572	NA	15.4505
O43824	GTPB6	Putative GTP-binding protein 6 (Pseudoautosomal GTP-binding protein-like)	1.3775	-0.671835	0.00585949	12.7345	13.0264	NA	12.7452	13.5937	13.26	14.0912	12.8806
Q6IAA8	LTOR1	Ragulator complex protein LAMTOR1 (Late endosomal/lysosomal adaptor and MAPK and MTOR activator 1) (Lipid raft adaptor protein p18) (Protein associated with DRMs and endosomes) (p27Kip1-releasing factor from RhoA) (p27RF-Rho)	1.3773	0.587989	0.0176075	12.877	12.6348	12.4135	11.9626	12.0064	12.0188	11.6687	11.906
Q9Y5X2	SNX8	Sorting nexin-8	1.377	0.56691	2.11833e-05	14.7676	14.5403	14.6418	14.6368	14.1206	14.2681	13.9365	13.9735
O95479	G6PE	GDH/6PGL endoplasmic bifunctional protein [Includes: Hexose-6-phosphate dehydrogenase (Glucose 1-dehydrogenase) (GDH) (EC 1.1.1.47) (Glucose-6-phosphate dehydrogenase) (EC 1.1.1.363); 6-phosphogluconolactonase (6PGL) (EC 3.1.1.31)]	1.3761	-0.542177	0.172811	18.2112	18.3403	18.0105	18.0995	18.186	18.8883	18.8788	18.9945
Q7LBR1	CHM1B	Charged multivesicular body protein 1b (CHMP1.5) (Chromatin-modifying protein 1b) (CHMP1b) (Vacuolar protein sorting-associated protein 46-2) (Vps46-2) (hVps46-2)	1.3748	-0.563274	0.013458	16.335	16.2809	15.5693	15.7815	16.7966	16.7668	16.7027	15.9847
Q9HCB6	SPON1	Spondin-1 (F-spondin) (Vascular smooth muscle cell growth-promoting factor)	1.3745	0.548247	0.000499112	15.1616	14.5725	14.8932	14.6985	14.2072	14.362	14.2942	14.1787
Q93099	HGD	Homogentisate 1,2-dioxygenase (EC 1.13.11.5) (Homogentisate oxygenase) (Homogentisic acid oxidase) (Homogentisicase)	1.3694	0.543327	0.000600557	15.4437	14.7882	15.6499	15.0031	14.4733	14.6924	14.8064	14.6378
P52434	RPAB3	DNA-directed RNA polymerases I, II, and III subunit RPABC3 (RNA polymerases I, II, and III subunit ABC3) (DNA-directed RNA polymerase II subunit H) (DNA-directed RNA polymerases I, II, and III 17.1 kDa polypeptide) (RPB17) (RPB8 homolog) (hRPB8)	1.3691	0.731187	0.123921	13.6975	NA	15.009	13.8464	NA	13.6539	13.1786	13.4965
Q9BRX8	PXL2A	Peroxiredoxin-like 2A (Peroxiredoxin-like 2 activated in M-CSF stimulated monocytes) (Protein PAMM) (Redox-regulatory protein FAM213A)	1.3667	0.581505	0.000178777	16.5731	16.7238	16.635	16.5197	16.1476	15.974	16.2605	15.7988
Q96N64	PWP2A	PWWP domain-containing protein 2A	1.364	0.724507	0.0244635	13.5947	13.1137	13.5648	NA	12.6224	13.2348	NA	12.2101
Q9Y2B0	CNPY2	Protein canopy homolog 2 (MIR-interacting saposin-like protein) (Putative secreted protein Zsig9) (Transmembrane protein 4)	1.3637	-0.545458	0.000699669	13.5216	13.8251	13.4596	14.038	14.1225	14.5335	14.2958	14.1581
Q9GZT3	SLIRP	SRA stem-loop-interacting RNA-binding protein, mitochondrial	1.3634	-0.499189	0.130846	13.0858	15.6942	13.9007	14.8726	15.6248	14.1266	14.9326	15.1345
P02671	FIBA	Fibrinogen alpha chain [Cleaved into: Fibrinopeptide A; Fibrinogen alpha chain]	1.3627	0.790021	0.0334105	13.6522	14.2685	14.2454	NA	13.1536	13.2229	NA	13.4198
Q9BSC4	NOL10	Nucleolar protein 10	1.362	-0.550874	0.0481405	14.0417	14.3247	13.4505	13.86	14.6811	14.7416	14.2332	14.2838
Q9P0U3	SENP1	Sentrin-specific protease 1 (EC 3.4.22.-) (Sentrin/SUMO-specific protease SENP1)	1.3606	0.860953	0.00645099	12.8542	NA	12.7886	12.561	NA	11.8327	12.1997	11.8545
Q96HV5	TM41A	Transmembrane protein 41A	1.3599	0.532067	0.00139603	16.5414	16.028	16.3797	16.3111	15.7466	15.8215	15.754	15.6789
O76003	GLRX3	Glutaredoxin-3 (PKC-interacting cousin of thioredoxin) (PICOT) (PKC-theta-interacting protein) (PKCq-interacting protein) (Thioredoxin-like protein 2)	1.3581	-0.55948	0.00191834	15.2422	15.5141	15.4637	15.4505	15.8561	16.062	16.0112	15.9974
P25685	DNJB1	DnaJ homolog subfamily B member 1 (DnaJ protein homolog 1) (Heat shock 40 kDa protein 1) (HSP40) (Heat shock protein 40) (Human DnaJ protein 1) (hDj-1)	1.358	-0.511629	0.00042335	14.244	14.4614	14.2209	14.637	14.9331	15.0474	15.1182	14.7206
Q16718	NDUA5	NADH dehydrogenase [ubiquinone] 1 alpha subcomplex subunit 5 (Complex I subunit B13) (Complex I-13kD-B) (CI-13kD-B) (NADH-ubiquinone oxidoreductase 13 kDa-B subunit)	1.3575	0.553112	0.000307229	15.0627	15.0229	15.506	14.3053	14.4273	14.1106	14.4975	14.6062
Q9HC21	TPC	Mitochondrial thiamine pyrophosphate carrier (Mitochondrial thiamine pyrophosphate transporter) (MTPPT) (Mitochondrial uncoupling protein 1) (Solute carrier family 25 member 19)	1.3521	-0.476795	0.195914	14.2679	13.8649	14.8674	13.5757	14.0459	15.1203	14.9	14.756
Q9NP97	DLRB1	Dynein light chain roadblock-type 1 (Bithoraxoid-like protein) (BLP) (Dynein light chain 2A, cytoplasmic) (Dynein-associated protein Km23) (Roadblock domain-containing protein 1)	1.3512	-0.534577	0.00033432	15.1055	15.3297	14.8522	14.5826	15.3254	15.7612	15.3541	15.6741
Q02878	RL6	Large ribosomal subunit protein eL6 (60S ribosomal protein L6) (Neoplasm-related protein C140) (Tax-responsive enhancer element-binding protein 107) (TaxREB107)	1.3502	-0.536882	3.29483e-05	16.5295	16.6918	16.5295	16.796	16.9298	17.0449	17.5744	17.2408
P11441	UBL4A	Ubiquitin-like protein 4A (Ubiquitin-like protein GDX)	1.3492	-0.563916	0.0109977	13.0728	13.7979	NA	13.913	13.907	14.1794	14.2803	14.6637
A1L3X0	ELOV7	Very long chain fatty acid elongase 7 (EC 2.3.1.199) (3-keto acyl-CoA synthase ELOVL7) (ELOVL fatty acid elongase 7) (ELOVL FA elongase 7) (Elongation of very long chain fatty acids protein 7) (Very long chain 3-ketoacyl-CoA synthase 7) (Very long chain 3-oxoacyl-CoA synthase 7)	1.349	0.540399	0.015622	15.914	15.3668	16.1638	NA	15.3529	14.973	NA	NA
Q53H82	LACB2	Endoribonuclease LACTB2 (EC 3.1.27.-) (Beta-lactamase-like protein 2)	1.3484	0.553058	0.000364879	17.6213	17.4245	17.7045	17.1421	16.9982	16.681	16.956	17.0169
P60002	ELOF1	Transcription elongation factor 1 homolog	1.3479	-0.44755	0.0406502	13.5349	13.6783	13.123	13.0799	13.9892	14.2538	13.2955	14.117
P21291	CSRP1	Cysteine and glycine-rich protein 1 (Cysteine-rich protein 1) (CRP) (CRP1) (Epididymis luminal protein 141) (HEL-141)	1.3467	0.399424	0.0232499	15.1598	16.1351	16.6886	15.1903	15.801	14.9441	14.9469	15.2444
P62906	RL10A	Large ribosomal subunit protein uL1 (60S ribosomal protein L10a) (CSA-19) (Neural precursor cell expressed developmentally down-regulated protein 6) (NEDD-6)	1.3458	-0.528414	0.000275255	16.5595	15.9562	16.2593	16.0541	16.5562	16.7798	16.741	16.9879
Q8N684	CPSF7	Cleavage and polyadenylation specificity factor subunit 7 (Cleavage and polyadenylation specificity factor 59 kDa subunit) (CPSF 59 kDa subunit) (Cleavage factor Im complex 59 kDa subunit) (CFIm59) (Pre-mRNA cleavage factor Im 59 kDa subunit)	1.3457	-0.438691	0.000580913	14.5581	15.0134	14.4789	14.6165	15.5255	15.1828	14.794	15.4003
Q8TD57	DYH3	Dynein axonemal heavy chain 3 (Axonemal beta dynein heavy chain 3) (HsADHC3) (Ciliary dynein heavy chain 3) (Dnahc3-b)	1.3443	-0.450897	0.0105754	18.0647	18.3565	NA	18.4827	18.7089	18.5108	19.0369	NA
P13804	ETFA	Electron transfer flavoprotein subunit alpha, mitochondrial (Alpha-ETF)	1.3436	0.567766	4.01001e-05	17.9421	17.4211	17.4349	17.5353	17.1586	17.0113	17.0414	16.8899
P51654	GPC3	Glypican-3 (GTR2-2) (Intestinal protein OCI-5) (MXR7) [Cleaved into: Glypican-3 alpha subunit; Glypican-3 beta subunit]	1.3425	0.513861	0.0107936	15.6152	15.606	15.4003	15.5187	15.1461	15.001	15.3683	14.3944
Q9UPN6	SCAF8	SR-related and CTD-associated factor 8 (CDC5L complex-associated protein 7) (RNA-binding motif protein 16)	1.3411	-0.731964	0.121846	NA	13.7821	12.6439	13.9362	14.4272	NA	13.9518	NA
Q01970	PLCB3	1-phosphatidylinositol 4,5-bisphosphate phosphodiesterase beta-3 (EC 3.1.4.11) (Phosphoinositide phospholipase C-beta-3) (Phospholipase C-beta-3) (PLC-beta-3)	1.3409	0.545813	0.0051401	14.243	14.6487	15.2654	14.7617	14.0703	14.3687	14.1133	14.139
P05114	HMGN1	Non-histone chromosomal protein HMG-14 (High mobility group nucleosome-binding domain-containing protein 1)	1.3404	0.58399	0.124795	17.7564	17.1046	16.7968	16.6958	16.6862	16.449	17.0195	15.9721
Q07065	CKAP4	Cytoskeleton-associated protein 4 (63-kDa cytoskeleton-linking membrane protein) (Climp-63) (p63)	1.3402	-0.54158	1.7095e-07	15.4653	15.7065	15.5643	15.5131	16.1545	16.0598	16.1079	16.1535
O43488	ARK72	Aflatoxin B1 aldehyde reductase member 2 (EC 1.1.1.n11) (AFB1 aldehyde reductase 1) (AFB1-AR 1) (Aldoketoreductase 7) (Succinic semialdehyde reductase) (SSA reductase)	1.3386	0.586534	1.12959e-05	16.8014	16.0444	16.3655	16.2488	15.6363	15.9297	15.8986	15.7717
O15226	NKRF	NF-kappa-B-repressing factor (NFkB-repressing factor) (NRF) (Protein ITBA4)	1.3368	0.461238	0.396585	NA	16.1394	16.3475	15.4707	16.2399	NA	14.6366	NA
P16403	H12	Histone H1.2 (Histone H1c) (Histone H1d) (Histone H1s-1)	1.3347	-0.552811	0.290528	13.4071	14.4846	15.1295	15.4698	15.8685	14.3059	15.5561	14.9779
P78316	NOP14	Nucleolar protein 14 (Nucleolar complex protein 14)	1.3344	-0.498981	0.166327	14.3847	14.2046	13.4048	14.5128	14.5142	14.844	14.9862	14.3794
Q5JTV8	TOIP1	Torsin-1A-interacting protein 1 (Lamin-associated protein 1B) (LAP1B)	1.334	-0.549523	0.00105792	13.4196	14.0841	14.2719	14.2598	14.7032	14.4743	14.5459	14.5283
Q9BVA1	TBB2B	Tubulin beta-2B chain	1.3334	-0.546344	0.114822	13.8965	15.8866	14.5149	15.4858	16.0591	15.9438	15.3507	14.6453
P27449	VATL	V-type proton ATPase 16 kDa proteolipid subunit c (V-ATPase 16 kDa proteolipid subunit c) (Vacuolar proton pump 16 kDa proteolipid subunit c)	1.3326	0.556497	0.000494604	16.3565	16.4545	16.1921	15.8291	16.0499	15.8245	15.3923	15.3515
Q9UNN8	EPCR	Endothelial protein C receptor (Activated protein C receptor) (APC receptor) (Endothelial cell protein C receptor) (CD antigen CD201)	1.3292	-0.555249	0.201206	13.7999	13.3619	13.1553	13.0664	14.2544	13.1795	14.3393	NA
O43676	NDUB3	NADH dehydrogenase [ubiquinone] 1 beta subcomplex subunit 3 (Complex I-B12) (CI-B12) (NADH-ubiquinone oxidoreductase B12 subunit)	1.3285	0.640886	0.000330176	14.5905	14.4031	NA	14.6753	13.7557	13.9429	14.1315	13.8316
O15460	P4HA2	Prolyl 4-hydroxylase subunit alpha-2 (4-PH alpha-2) (EC 1.14.11.2) (Procollagen-proline,2-oxoglutarate-4-dioxygenase subunit alpha-2)	1.3283	0.51816	0.00551443	14.0287	13.8318	14.2027	13.4953	13.2759	13.5528	13.355	13.168
P11586	C1TC	C-1-tetrahydrofolate synthase, cytoplasmic (C1-THF synthase) (Epididymis secretory sperm binding protein) [Cleaved into: C-1-tetrahydrofolate synthase, cytoplasmic, N-terminally processed] [Includes: Methylenetetrahydrofolate dehydrogenase (EC 1.5.1.5); Methenyltetrahydrofolate cyclohydrolase (EC 3.5.4.9); Formyltetrahydrofolate synthetase (EC 6.3.4.3)]	1.3266	-0.514294	5.07882e-05	15.0097	15.3396	15.0818	15.0202	15.7164	15.738	15.5498	15.6511
P52564	MP2K6	Dual specificity mitogen-activated protein kinase kinase 6 (MAP kinase kinase 6) (MAPKK 6) (EC 2.7.12.2) (MAPK/ERK kinase 6) (MEK 6) (Stress-activated protein kinase kinase 3) (SAPK kinase 3) (SAPKK-3) (SAPKK3)	1.3257	0.421859	0.256214	14.5531	14.5103	14.0223	13.5603	13.6806	14.3279	13.2003	13.2347
P98196	AT11A	Phospholipid-transporting ATPase IH (EC 7.6.2.1) (ATPase IS) (ATPase class VI type 11A) (P4-ATPase flippase complex alpha subunit ATP11A)	1.3247	0.493195	0.119738	NA	14.5632	16.0381	14.8427	14.4601	NA	14.6382	14.2843
Q92747	ARC1A	Actin-related protein 2/3 complex subunit 1A (SOP2-like protein)	1.3225	0.545978	0.0773829	15.5671	15.3032	15.5529	15.2327	14.4625	15.0752	14.88	15.041
Q70UQ0	IKIP	Inhibitor of nuclear factor kappa-B kinase-interacting protein (I kappa-B kinase-interacting protein) (IKBKB-interacting protein) (IKK-interacting protein)	1.32	-0.454775	0.0675298	13.0013	13.7095	13.8924	13.6954	13.552	14.2707	14.3189	14.3499
Q9NPF4	OSGEP	tRNA N6-adenosine threonylcarbamoyltransferase (EC 2.3.1.234) (N6-L-threonylcarbamoyladenine synthase) (t(6)A synthase) (O-sialoglycoprotein endopeptidase) (hOSGEP) (t(6)A37 threonylcarbamoyladenosine biosynthesis protein OSGEP) (tRNA threonylcarbamoyladenosine biosynthesis protein OSGEP)	1.3182	0.517391	0.0266731	13.9562	13.5841	14.0784	12.916	12.7789	13.3934	12.998	13.1744
P30046	DOPD	D-dopachrome decarboxylase (EC 4.1.1.84) (D-dopachrome tautomerase) (Phenylpyruvate tautomerase II)	1.318	0.571068	0.000991915	16.1784	15.9781	15.9129	16.4132	15.4353	15.4776	15.8442	15.5358
P42167	LAP2B	Lamina-associated polypeptide 2, isoforms beta/gamma (Thymopoietin, isoforms beta/gamma) (TP beta/gamma) (Thymopoietin-related peptide isoforms beta/gamma) (TPRP isoforms beta/gamma) [Cleaved into: Thymopoietin (TP) (Splenin); Thymopentin (TP5)]	1.317	0.498752	0.026189	14.754	15.2565	15.5331	14.4473	14.2135	14.6661	14.0576	14.8657
P83731	RL24	Large ribosomal subunit protein eL24 (60S ribosomal protein L24) (60S ribosomal protein L30)	1.3169	-0.588213	0.0233483	15.4553	15.6991	15.8969	15.2937	16.246	16.047	16.3795	15.8602
P30084	ECHM	Enoyl-CoA hydratase, mitochondrial (mECH) (mECH1) (EC 4.2.1.17) (EC 5.3.3.8) (Enoyl-CoA hydratase 1) (ECHS1) (Short-chain enoyl-CoA hydratase) (SCEH)	1.3168	-0.52894	0.026189	16.1749	17.2176	16.394	16.3567	17.2109	16.9952	17.0561	17.0689
P04626	ERBB2	Receptor tyrosine-protein kinase erbB-2 (EC 2.7.10.1) (Metastatic lymph node gene 19 protein) (MLN 19) (Proto-oncogene Neu) (Proto-oncogene c-ErbB-2) (Tyrosine kinase-type cell surface receptor HER2) (p185erbB2) (CD antigen CD340)	1.3162	0.522144	0.095344	14.9373	14.5756	15.8603	14.5384	14.4096	14.1958	14.4378	14.6816
Q13442	HAP28	28 kDa heat- and acid-stable phosphoprotein (PDGF-associated protein) (PAP) (PDGFA-associated protein 1) (PAP1)	1.316	-0.511592	0.0149289	14.9029	14.2199	14.3754	15.0443	15.0326	14.998	15.0651	15.6331
P28676	GRAN	Grancalcin	1.3151	0.453845	0.00194319	15.9375	15.8737	16.0533	15.2545	15.4079	15.4552	14.8683	15.2028
P27797	CALR	Calreticulin (CRP55) (Calregulin) (Endoplasmic reticulum resident protein 60) (ERp60) (HACBP) (grp60)	1.3142	0.551402	0.00819439	17.56	16.9144	17.3377	17.2527	16.649	16.569	17.1188	16.5447
P62081	RS7	Small ribosomal subunit protein eS7 (40S ribosomal protein S7)	1.3139	-0.552363	0.0603926	15.4941	16.136	16.8535	16.1896	16.8644	16.9184	16.2902	16.783
Q9NWS8	RMND1	Required for meiotic nuclear division protein 1 homolog	1.3138	0.614905	0.00148265	NA	14.819	14.2744	13.7695	14.0908	NA	13.5641	13.2764
O95716	RAB3D	Ras-related protein Rab-3D	1.3124	0.598572	0.272299	14.2629	14.1505	NA	13.9652	13.6111	13.5737	13.3572	13.5686
Q9H936	GHC1	Mitochondrial glutamate carrier 1 (GC-1) (Glutamate/H(+) symporter 1) (Solute carrier family 25 member 22)	1.3094	-0.603242	0.00264435	14.2315	14.6547	14.7897	14.0836	14.9708	15.3383	14.735	14.8908
Q05209	PTN12	Tyrosine-protein phosphatase non-receptor type 12 (EC 3.1.3.48) (PTP-PEST) (Protein-tyrosine phosphatase G1) (PTPG1)	1.3091	-0.491948	0.0266673	14.2526	15.0958	14.4979	14.0461	15.0068	14.886	15	15.1746
P26572	MGAT1	Alpha-1,3-mannosyl-glycoprotein 2-beta-N-acetylglucosaminyltransferase (EC 2.4.1.101) (N-glycosyl-oligosaccharide-glycoprotein N-acetylglucosaminyltransferase I) (GNT-I) (GlcNAc-T I)	1.3081	0.421723	0.0599123	14.3288	14.1769	15.3005	13.8491	14.1365	13.7378	13.4631	14.1446
O95219	SNX4	Sorting nexin-4	1.3068	0.596557	0.000102226	14.6889	14.983	15.3022	14.9304	14.1232	14.1986	14.4289	14.9826
Q8WUY1	THEM6	Protein THEM6 (Mesenchymal stem cell protein DSCD75) (Thioesterase superfamily member 6)	1.3048	-0.513166	0.00140944	14.7235	14.2266	13.9975	14.2355	14.7031	15.0619	14.4314	15.1545
P11766	ADHX	Alcohol dehydrogenase class-3 (EC 1.1.1.1) (Alcohol dehydrogenase 5) (Alcohol dehydrogenase class chi chain) (Alcohol dehydrogenase class-III) (Glutathione-dependent formaldehyde dehydrogenase) (FALDH) (FDH) (GSH-FDH) (EC 1.1.1.-) (S-(hydroxymethyl)glutathione dehydrogenase) (EC 1.1.1.284)	1.3045	0.58247	3.88133e-06	18.1589	18.0215	17.9762	18.1729	17.6125	17.4116	17.7005	17.4376
Q96A65	EXOC4	Exocyst complex component 4 (Exocyst complex component Sec8)	1.3045	0.461504	0.0100787	15.3521	14.9096	15.4057	15.47	14.5787	15.135	14.5469	14.7095
O43847	NRDC	Nardilysin (EC 3.4.24.61) (N-arginine dibasic convertase) (NRD convertase) (NRD-C) (Nardilysin convertase)	1.3043	0.532015	0.00412267	14.3258	14.0598	13.8767	15.2179	13.6853	13.5351	14.477	13.6159
P01024	CO3	Complement C3 (C3 and PZP-like alpha-2-macroglobulin domain-containing protein 1) [Cleaved into: Complement C3 beta chain; C3-beta-c (C3bc); Complement C3 alpha chain; C3a anaphylatoxin; Acylation stimulating protein (ASP) (C3adesArg); Complement C3b alpha' chain; Complement C3c alpha' chain fragment 1; Complement C3dg fragment; Complement C3g fragment; Complement C3d fragment; Complement C3f fra…	1.3036	0.500593	0.0133629	14.855	14.4698	14.5073	14.8471	13.968	14.2932	14.5873	13.6648
Q6P1K2	PMF1	Polyamine-modulated factor 1 (PMF-1)	1.3006	0.52551	0.0761171	13.3692	12.8474	12.8721	13.1244	12.4621	12.2446	13.054	12.2916
P82675	RT05	Small ribosomal subunit protein uS5m (28S ribosomal protein S5, mitochondrial) (MRP-S5) (S5mt)	1.2999	0.500509	0.00853735	13.9569	14.4798	14.3763	14.0447	14.2593	13.415	13.9351	13.0886
Q9NUN5	LMBD1	Lysosomal cobalamin transport escort protein LMBD1 (LMBD1) (HDAg-L-interacting protein NESI) (LMBR1 domain-containing protein 1) (Nuclear export signal-interacting protein)	1.2994	0.530052	0.029453	14.4066	14.1173	14.485	14.7062	14.0693	13.6911	13.8435	13.9523
P19174	PLCG1	1-phosphatidylinositol 4,5-bisphosphate phosphodiesterase gamma-1 (EC 3.1.4.11) (PLC-148) (Phosphoinositide phospholipase C-gamma-1) (Phospholipase C-II) (PLC-II) (Phospholipase C-gamma-1) (PLC-gamma-1)	1.2991	-0.332701	0.476467	15.0731	14.0947	11.763	14.6626	14.0975	14.5122	14.687	14.4551
Q9UKK6	NXT1	NTF2-related export protein 1 (Protein p15)	1.2981	-0.622733	0.0863	NA	12.8661	12.3546	12.5621	12.9454	NA	13.7162	NA
Q9BVC6	TM109	Voltage-gated monoatomic cation channel TMEM109 (Mitsugumin-23) (Mg23) (Transmembrane protein 109)	1.2981	-0.540989	0.0796183	15.6271	15.5762	16.0518	15.5322	16.1756	16.4471	16.0682	16.2529
O75976	CBPD	Carboxypeptidase D (EC 3.4.17.22) (Metallocarboxypeptidase D) (gp180)	1.2943	0.542585	3.18348e-07	15.3048	15.0734	15.2747	14.9899	14.4511	14.6977	14.7337	14.6098
Q969Z3	45353	Mitochondrial amidoxime reducing component 2 (mARC2) (EC 1.7.-.-) (Molybdenum cofactor sulfurase C-terminal domain-containing protein 2) (MOSC domain-containing protein 2) (Moco sulfurase C-terminal domain-containing protein 2)	1.2943	0.532757	0.0289849	15.3442	15.9467	15.3397	15.1219	15.0447	14.665	15.0151	14.8775
O14639	ABLM1	Actin-binding LIM protein 1 (abLIM-1) (Actin-binding LIM protein family member 1) (Actin-binding double zinc finger protein) (LIMAB1) (Limatin)	1.2941	-0.498751	0.0441356	14.1278	14.8799	15.2388	15.6415	14.9608	15.4856	15.5591	16.0326
Q8N335	GPD1L	Glycerol-3-phosphate dehydrogenase 1-like protein (GPD1-L) (EC 1.1.1.8)	1.2936	-0.515746	0.008561	13.5715	13.8356	14.2636	13.5922	14.1835	14.541	14.0902	14.5973
Q6VY07	PACS1	Phosphofurin acidic cluster sorting protein 1 (PACS-1)	1.2934	0.609527	0.0271686	12.4444	13.3284	13.4058	NA	13.049	11.5823	NA	12.586
Q9NX24	NHP2	H/ACA ribonucleoprotein complex subunit 2 (Nucleolar protein family A member 2) (snoRNP protein NHP2)	1.2925	0.535556	0.00740003	13.7251	13.783	13.655	13.6986	13.2795	13.4296	13.283	12.7222
P49662	CASP4	Caspase-4 (CASP-4) (EC 3.4.22.57) (ICE and Ced-3 homolog 2) (ICH-2) (ICE(rel)-II) (Mih1) (Protease TX) [Cleaved into: Caspase-4 subunit p10; Caspase-4 subunit p20]	1.2914	-0.501876	0.154864	12.7482	14.3859	13.627	13.6225	14.0141	14.2991	14.3569	13.8591
Q8WXH0	SYNE2	Nesprin-2 (KASH domain-containing protein 2) (KASH2) (Nuclear envelope spectrin repeat protein 2) (Nucleus and actin connecting element protein) (Protein NUANCE) (Synaptic nuclear envelope protein 2) (Syne-2)	1.291	-0.46426	0.575401	NA	14.1088	11.7227	16.2235	13.9329	NA	15.5311	14.6981
Q9NPD8	UBE2T	Ubiquitin-conjugating enzyme E2 T (EC 2.3.2.23) (Cell proliferation-inducing gene 50 protein) (E2 ubiquitin-conjugating enzyme T) (Ubiquitin carrier protein T) (Ubiquitin-protein ligase T)	1.2855	0.570138	0.346941	13.541	12.3306	12.4747	11.9278	12.2499	13.4557	9.56548	12.8673
P50151	GBG10	Guanine nucleotide-binding protein G(I)/G(S)/G(O) subunit gamma-10	1.2854	0.571382	0.00105792	14.2006	14.4752	14.5298	14.7712	13.9771	13.9718	14.3412	13.5512
P52735	VAV2	Guanine nucleotide exchange factor VAV2 (VAV-2)	1.2853	0.462175	0.00144859	14.9773	14.7313	14.9731	14.9781	14.2391	14.399	14.5297	14.3567
O00560	SDCB1	Syntenin-1 (Melanoma differentiation-associated protein 9) (MDA-9) (Pro-TGF-alpha cytoplasmic domain-interacting protein 18) (TACIP18) (Scaffold protein Pbp1) (Syndecan-binding protein 1)	1.2837	-0.6318	0.0643535	14.1173	14.3701	14.1756	NA	14.6274	15.2923	NA	NA
Q14435	GALT3	Polypeptide N-acetylgalactosaminyltransferase 3 (EC 2.4.1.41) (Polypeptide GalNAc transferase 3) (GalNAc-T3) (pp-GaNTase 3) (Protein-UDP acetylgalactosaminyltransferase 3) (UDP-GalNAc:polypeptide N-acetylgalactosaminyltransferase 3)	1.2837	0.515438	7.81672e-05	15.5173	15.2632	15.6309	15.0073	14.941	14.9107	14.7093	14.7252
P61018	RAB4B	Ras-related protein Rab-4B (EC 3.6.5.2)	1.2835	0.668249	0.00166195	15.2481	NA	14.9979	14.7385	NA	14.5143	14.1221	14.2614
P08195	4F2	Amino acid transporter heavy chain SLC3A2 (4F2 cell-surface antigen heavy chain) (4F2hc) (4F2 heavy chain antigen) (Lymphocyte activation antigen 4F2 large subunit) (Solute carrier family 3 member 2) (CD antigen CD98)	1.2822	-0.508829	1.92657e-07	16.104	15.8743	15.9852	16.0859	16.3377	16.3644	16.6593	16.8182
Q13685	AAMP	Angio-associated migratory cell protein	1.2818	0.517667	2.14196e-06	15.4352	15.1999	15.6209	15.6565	14.7272	14.7366	15.2073	15.1118
P17301	ITA2	Integrin alpha-2 (CD49 antigen-like family member B) (Collagen receptor) (Platelet membrane glycoprotein Ia) (GPIa) (VLA-2 subunit alpha) (CD antigen CD49b)	1.2796	-0.543217	0.000822373	13.863	14.1115	14.1737	13.9152	14.6072	14.4934	14.7856	14.303
Q14186	TFDP1	Transcription factor Dp-1 (DRTF1-polypeptide 1) (DRTF1) (E2F dimerization partner 1)	1.279	0.73261	0.0109297	NA	12.9268	13.302	12.5198	12.0349	NA	11.7551	12.8751
Q9NPF5	DMAP1	DNA methyltransferase 1-associated protein 1 (DNMAP1) (DNMT1-associated protein 1)	1.2779	0.481114	0.0446004	NA	13.7801	13.6872	12.3612	13.405	NA	12.065	12.595
P19404	NDUV2	NADH dehydrogenase [ubiquinone] flavoprotein 2, mitochondrial (NDUFV2) (EC 7.1.1.2) (NADH-ubiquinone oxidoreductase 24 kDa subunit)	1.2771	0.58082	0.00139603	13.6241	14.3454	12.853	13.2707	13.0962	12.7603	13.0349	13.0803
Q96CQ1	S2536	Solute carrier family 25 member 36	1.2767	0.743686	0.069781	13.0707	14.4836	13.7272	NA	13.2692	12.6992	NA	NA
P14618	KPYM	Pyruvate kinase PKM (EC 2.7.1.40) (Cytosolic thyroid hormone-binding protein) (CTHBP) (Opa-interacting protein 3) (OIP-3) (Pyruvate kinase 2/3) (Pyruvate kinase muscle isozyme) (Threonine-protein kinase PKM2) (EC 2.7.11.1) (Thyroid hormone-binding protein 1) (THBP1) (Tumor M2-PK) (Tyrosine-protein kinase PKM2) (EC 2.7.10.2) (p58)	1.2762	-0.53007	0.0120935	14.9601	15.2311	14.7057	15.0151	15.412	15.5488	15.7086	15.3628
P00395	COX1	Cytochrome c oxidase subunit 1 (EC 7.1.1.9) (Cytochrome c oxidase polypeptide I)	1.2755	0.676415	0.0912489	12.9451	11.9928	11.1565	11.3264	10.9106	11.6006	11.0572	11.7333
Q96NC0	ZMAT2	Zinc finger matrin-type protein 2	1.274	-0.48202	0.0133797	14.2955	14.6721	14.2621	13.9322	15.2504	14.2805	14.8152	14.9325
P46781	RS9	Small ribosomal subunit protein uS4 (40S ribosomal protein S9)	1.2714	-0.50032	0.000558587	17.6576	18.0144	17.5922	17.7143	18.4243	17.9826	18.4162	18.2677
P61086	UBE2K	Ubiquitin-conjugating enzyme E2 K (EC 2.3.2.23) (E2 ubiquitin-conjugating enzyme K) (Huntingtin-interacting protein 2) (HIP-2) (Ubiquitin carrier protein) (Ubiquitin-conjugating enzyme E2-25 kDa) (Ubiquitin-conjugating enzyme E2(25K)) (Ubiquitin-conjugating enzyme E2-25K) (Ubiquitin-protein ligase)	1.2685	-0.494049	2.76339e-05	14.7452	15.4514	15.3176	15.301	15.5877	15.6194	15.6216	16.0939
Q96ME7	ZN512	Zinc finger protein 512	1.2683	0.637981	0.00347698	15.3537	14.5806	15.1648	15.5795	14.2176	14.5795	15.1927	14.5817
P00403	COX2	Cytochrome c oxidase subunit 2 (EC 7.1.1.9) (Cytochrome c oxidase polypeptide II)	1.2682	0.580495	0.000238997	14.0157	14.0383	13.8925	14.1486	13.7865	13.7802	13.2019	13.2195
Q9UHK6	AMACR	Alpha-methylacyl-CoA racemase (EC 5.1.99.4) (2-methylacyl-CoA racemase)	1.2676	0.53193	0.00625077	15.0796	14.0985	15.0883	14.4966	13.9137	14.2358	14.3018	14.2057
Q15046	SYK	Lysine--tRNA ligase (EC 2.7.7.-) (EC 6.1.1.6) (Lysyl-tRNA synthetase) (LysRS)	1.2666	-0.513576	1.61929e-05	14.7401	15.1429	14.7153	14.8522	15.5204	15.5647	15.2669	15.2026
Q9Y6D5	BIG2	Brefeldin A-inhibited guanine nucleotide-exchange protein 2 (Brefeldin A-inhibited GEP 2) (ADP-ribosylation factor guanine nucleotide-exchange factor 2)	1.2651	0.446919	0.000430003	15.3563	15.0674	15.0784	14.7104	14.4722	14.6229	14.4769	14.5386
O00584	RNT2	Ribonuclease T2 (EC 4.6.1.19) (Ribonuclease 6)	1.2649	0.617184	0.00510176	15.9077	16.4441	16.2379	16.7833	15.7965	15.0008	16.7289	15.7453
Q9BW83	IFT27	Intraflagellar transport protein 27 homolog (Putative GTP-binding protein RAY-like) (Rab-like protein 4)	1.2648	0.592185	0.00160124	14.9133	14.3154	14.7285	14.4653	13.8708	14.3234	13.8338	NA
P43304	GPDM	Glycerol-3-phosphate dehydrogenase, mitochondrial (GPD-M) (GPDH-M) (EC 1.1.5.3) (mitohondrial glycerophosphate dehydrogenase gene) (mGDH) (mtGPD)	1.2635	0.489039	0.000115317	16.0873	15.6487	15.9854	15.8131	15.4022	15.3463	15.3771	15.3098
Q14185	DOCK1	Dedicator of cytokinesis protein 1 (180 kDa protein downstream of CRK) (DOCK180)	1.2633	0.625081	0.0159942	14.0421	14.1488	NA	14.518	13.7582	13.409	13.6665	NA
Q9Y3T9	NOC2L	Nucleolar complex protein 2 homolog (Protein NOC2 homolog) (NOC2-like protein) (Novel INHAT repressor)	1.2631	-0.5404	0.00218072	15.4981	15.6338	15.282	14.3876	15.9939	15.7024	15.5933	15.6103
O75165	DJC13	DnaJ homolog subfamily C member 13 (Required for receptor-mediated endocytosis 8) (RME-8)	1.2624	0.502184	2.08936e-05	15.0851	14.3597	14.85	14.3862	13.7704	14.6507	13.7719	14.3906
P12694	ODBA	2-oxoisovalerate dehydrogenase subunit alpha, mitochondrial (EC 1.2.4.4) (Branched-chain alpha-keto acid dehydrogenase E1 component alpha chain) (BCKDE1A) (BCKDH E1-alpha)	1.2601	0.525508	0.00838686	15.793	15.2406	15.3296	15.5536	15.0872	15.2802	15.125	14.3309
P45880	VDAC2	Voltage-dependent anion-selective channel protein 2 (VDAC-2) (hVDAC2) (Outer mitochondrial membrane protein porin 2)	1.2585	-0.477489	0.0904929	15.5377	16.2721	15.4081	15.4497	16.2339	16.4195	16.1295	15.9757
O96000	NDUBA	NADH dehydrogenase [ubiquinone] 1 beta subcomplex subunit 10 (Complex I-PDSW) (CI-PDSW) (NADH-ubiquinone oxidoreductase PDSW subunit)	1.257	0.516969	0.00889573	14.9112	15.0521	15.588	14.6883	14.6596	14.4026	14.6243	14.4647
Q6P9B6	MEAK7	MTOR-associated protein MEAK7 (MEAK7) (MTOR associated protein, eak-7 homolog) (TBC/LysM-associated domain-containing protein 1) (TLD domain-containing protein 1)	1.2561	-0.467164	0.013458	14.0835	13.6266	14.5428	14.5388	14.2323	14.6163	14.9353	15.0945
P17987	TCPA	T-complex protein 1 subunit alpha (TCP-1-alpha) (CCT-alpha)	1.2558	-0.517783	9.74911e-08	14.9841	15.2485	15.061	15.1047	15.7082	15.7286	15.6111	15.4367
Q96CM8	ACSF2	Medium-chain acyl-CoA ligase ACSF2, mitochondrial (EC 6.2.1.2)	1.2555	0.525504	4.45418e-06	15.4355	15.8068	15.7196	15.6497	15.025	14.937	15.3843	15.1793
P34897	GLYM	Serine hydroxymethyltransferase, mitochondrial (SHMT) (EC 2.1.2.1) (Glycine hydroxymethyltransferase) (Serine methylase)	1.2544	-0.485606	0.000364879	16.0644	15.4073	14.8306	14.96	16.068	16.2398	15.4898	15.5487
P36406	TRI23	E3 ubiquitin-protein ligase TRIM23 (EC 2.3.2.27) (ADP-ribosylation factor domain-containing protein 1) (GTP-binding protein ARD-1) (RING finger protein 46) (RING-type E3 ubiquitin transferase TRIM23) (Tripartite motif-containing protein 23)	1.2523	0.544594	0.0141235	14.9565	14.6675	13.896	14.6158	14.4089	13.501	14.3475	13.7979
Q9HCE1	MOV10	Helicase MOV-10 (EC 3.6.4.13) (Armitage homolog) (Moloney leukemia virus 10 protein)	1.2514	-0.499377	0.0122901	14.1118	14.505	14.8567	14.0984	14.5119	14.7903	15.1037	15.2449
Q16625	OCLN	Occludin	1.2492	-0.495804	0.000102226	14.8411	14.9457	14.8188	14.8989	15.2259	15.5165	15.2928	15.5446
Q9NWT1	PK1IP	p21-activated protein kinase-interacting protein 1 (PAK/PLC-interacting protein 1) (hPIP1) (PAK1-interacting protein 1) (WD repeat-containing protein 84)	1.2485	-0.429152	0.0065284	15.0691	14.5324	14.4146	14.5457	15.2654	14.8154	15.4424	15.113
Q969X1	LFG3	Protein lifeguard 3 (Protein RECS1 homolog) (Transmembrane BAX inhibitor motif-containing protein 1)	1.2476	-0.518195	0.00706277	15.9476	15.5826	15.874	15.6643	16.2604	16.1858	16.4752	16.2198
Q9BQP7	MGME1	Mitochondrial genome maintenance exonuclease 1 (EC 3.1.-.-)	1.2468	-0.580436	0.0145951	14.4673	14.6127	14.9045	NA	14.9226	15.6083	NA	15.4586
Q96E39	RMXL1	RNA binding motif protein, X-linked-like-1 (Heterogeneous nuclear ribonucleoprotein G-like 1)	1.2457	-0.61263	0.000447553	15.4911	15.2113	NA	15.0474	15.9568	15.7121	15.9186	NA
P14927	QCR7	Cytochrome b-c1 complex subunit 7 (Complex III subunit 7) (Complex III subunit VII) (QP-C) (Ubiquinol-cytochrome c reductase complex 14 kDa protein)	1.2417	0.630717	0.00465794	14.8239	15.62	15.0176	15.9348	15.2323	14.8565	14.6385	14.6059
P35241	RADI	Radixin	1.2413	0.525543	0.000155578	15.3114	16.0798	15.5434	15.3045	15.134	14.8229	15.1353	15.0846
Q5T2W1	NHRF3	Na(+)/H(+) exchange regulatory cofactor NHE-RF3 (NHERF-3) (CFTR-associated protein of 70 kDa) (Na(+)/H(+) exchanger regulatory factor 3) (Na/Pi cotransporter C-terminal-associated protein 1) (NaPi-Cap1) (PDZ domain-containing protein 1) (Sodium-hydrogen exchanger regulatory factor 3)	1.2404	0.517439	3.28689e-05	15.325	14.9106	15.3302	15.3038	14.597	14.5121	14.7921	14.9075
O43924	PDE6D	Retinal rod rhodopsin-sensitive cGMP 3',5'-cyclic phosphodiesterase subunit delta (GMP-PDE delta) (Protein p17)	1.2393	0.480273	0.127175	NA	13.4171	NA	14.7863	12.7776	NA	14.4148	13.5632
P30838	AL3A1	Aldehyde dehydrogenase, dimeric NADP-preferring (EC 1.2.1.5) (ALDHIII) (Aldehyde dehydrogenase 3) (Aldehyde dehydrogenase family 3 member A1)	1.2381	-0.693423	0.0844451	NA	13.4045	NA	14.3332	14.3708	NA	14.6061	14.71
Q13123	RED	Protein Red (Cytokine IK) (IK factor) (Protein RER)	1.2356	-0.488563	0.000646709	14.5146	14.8717	14.3429	14.2057	15.3291	14.9507	14.5574	15.1505
O95671	ASML	Probable bifunctional dTTP/UTP pyrophosphatase/methyltransferase protein [Includes: dTTP/UTP pyrophosphatase (dTTPase/UTPase) (EC 3.6.1.9) (Nucleoside triphosphate pyrophosphatase) (Nucleotide pyrophosphatase) (Nucleotide PPase); N-acetylserotonin O-methyltransferase-like protein (ASMTL) (EC 2.1.1.-)]	1.2354	-0.513106	0.0446426	13.5297	14.4509	13.8527	13.1595	14.5769	13.8116	14.4491	14.2076
Q8TCT9	HM13	Minor histocompatibility antigen H13 (EC 3.4.23.-) (Intramembrane protease 1) (IMP-1) (IMPAS-1) (hIMP1) (Presenilin-like protein 3) (Signal peptide peptidase)	1.2334	-0.458372	4.22755e-05	15.5722	15.5893	15.5358	15.7476	16.121	16.0807	16.0919	16.2006
O95359	TACC2	Transforming acidic coiled-coil-containing protein 2 (Anti-Zuai-1) (AZU-1)	1.2332	0.559117	0.00209516	15.2165	14.7015	14.5038	14.688	13.8608	14.1704	14.3609	14.6688
Q8TE67	ES8L3	Epidermal growth factor receptor kinase substrate 8-like protein 3 (EPS8-like protein 3) (Epidermal growth factor receptor pathway substrate 8-related protein 3) (EPS8-related protein 3)	1.2325	0.407648	0.0799256	16.2283	13.9749	16.3699	15.8392	14.3751	15.6158	15.3321	15.0417
Q96HE7	ERO1A	ERO1-like protein alpha (ERO1-L) (ERO1-L-alpha) (EC 1.8.4.-) (Endoplasmic oxidoreductin-1-like protein) (Endoplasmic reticulum oxidoreductase alpha) (Oxidoreductin-1-L-alpha)	1.2313	0.505621	0.00445912	16.4374	15.931	16.27	16.078	15.5221	15.8848	15.6686	15.5954
P05386	RLA1	Large ribosomal subunit protein P1 (60S acidic ribosomal protein P1)	1.2312	-0.509996	3.96118e-05	12.775	12.3433	12.5602	13.2868	12.8714	13.167	13.661	13.3114
Q6PIF6	MYO7B	Unconventional myosin-VIIb	1.2311	0.659639	0.00388868	16.324	15.1586	15.8458	NA	15.0347	15.3607	NA	14.8327
P62070	RRAS2	Ras-related protein R-Ras2 (EC 3.6.5.-) (Ras-like protein TC21) (Teratocarcinoma oncogene)	1.231	0.520927	5.99979e-06	15.8576	15.2926	15.6574	15.4609	14.8353	15.2673	14.9896	15.1311
Q9UID3	VPS51	Vacuolar protein sorting-associated protein 51 homolog (Another new gene 2 protein) (Protein fat-free homolog)	1.2305	0.369578	0.199767	12.7285	13.8436	14.4002	NA	13.0789	12.5672	NA	13.3639
P40855	PEX19	Peroxisomal biogenesis factor 19 (33 kDa housekeeping protein) (Peroxin-19) (Peroxisomal farnesylated protein)	1.23	-0.501269	0.046707	13.6471	13.765	13.9656	13.8725	14.1368	14.2163	14.2547	14.686
Q9BXJ9	NAA15	N-alpha-acetyltransferase 15, NatA auxiliary subunit (Gastric cancer antigen Ga19) (N-terminal acetyltransferase) (NMDA receptor-regulated protein 1) (Protein tubedown-1) (Tbdn100)	1.23	-0.453316	1.31348e-05	15.0618	14.5666	15.1298	14.8821	15.0349	15.5257	15.4439	15.6793
P61353	RL27	Large ribosomal subunit protein eL27 (60S ribosomal protein L27)	1.2298	-0.510777	0.0414806	15.3361	15.7561	15.8313	16.1876	16.0845	16.5918	16.1733	16.3046
O15305	PMM2	Phosphomannomutase 2 (PMM 2) (EC 5.4.2.8)	1.2286	-0.500954	0.0470181	15.6163	16.7406	16.3076	16.1292	16.7117	16.3072	17.0311	16.7848
E9PRG8	CK098	Uncharacterized protein C11orf98	1.2284	-0.543254	0.00386345	14.6321	15.6152	14.8545	15.2387	15.9186	15.601	15.8987	14.963
P35573	GDE	Glycogen debranching enzyme (Glycogen debrancher) [Includes: 4-alpha-glucanotransferase (EC 2.4.1.25) (Oligo-1,4-1,4-glucantransferase); Amylo-alpha-1,6-glucosidase (Amylo-1,6-glucosidase) (EC 3.2.1.33) (Dextrin 6-alpha-D-glucosidase)]	1.228	0.494151	0.00104414	14.0317	14.1836	14.2053	14.5391	13.6977	13.4953	14.0918	13.6346
P0DP25	CALM3	Calmodulin-3	1.2272	0.494618	0.00110129	17.557	16.859	17.2288	17.3056	16.5067	16.5765	16.9921	16.8363
O95833	CLIC3	Chloride intracellular channel protein 3	1.2259	0.408252	0.0963898	13.9726	13.8272	14.7557	14.4378	13.7368	13.8553	13.6504	13.7142
P22307	SCP2	Sterol carrier protein 2 (SCP-2) (Acetyl-CoA C-myristoyltransferase) (EC 2.3.1.155) (Non-specific lipid-transfer protein) (NSL-TP) (Propanoyl-CoA C-acyltransferase) (EC 2.3.1.176) (SCP-2/3-oxoacyl-CoA thiolase) (SCP-2/thiolase) (EC 2.3.1.16) (SCP-chi) (SCPX) (Sterol carrier protein X) (SCP-X)	1.2243	-0.488648	0.0128158	15.2343	15.6081	14.8206	14.6913	15.6032	15.7377	15.6991	15.3483
Q96DB5	RMD1	Regulator of microtubule dynamics protein 1 (RMD-1) (hRMD-1) (Protein FAM82B)	1.2216	0.534916	0.000480496	14.7682	14.8629	15.2607	14.3112	14.3854	14.1112	14.1573	14.5193
P62854	RS26	Small ribosomal subunit protein eS26 (40S ribosomal protein S26)	1.2208	-0.471748	0.071524	15.9821	17.3241	16.0999	16.074	17.4586	16.9078	16.4865	16.6553
Q9UNE7	CHIP	E3 ubiquitin-protein ligase CHIP (EC 2.3.2.27) (Antigen NY-CO-7) (CLL-associated antigen KW-8) (Carboxy terminus of Hsp70-interacting protein) (RING-type E3 ubiquitin transferase CHIP) (STIP1 homology and U box-containing protein 1)	1.2195	-0.709484	0.0053876	NA	14.4413	13.5132	13.6681	15.246	NA	14.243	14.3744
Q92783	STAM1	Signal transducing adapter molecule 1 (STAM-1)	1.2194	0.465043	0.0058574	14.4219	14.7027	15.0945	14.373	14.1717	14.2958	14.0444	14.0542
Q9NQ94	A1CF	APOBEC1 complementation factor (APOBEC1-stimulating protein)	1.2183	0.49732	6.6885e-05	14.2972	14.9246	14.5697	14.1003	14.2075	14.1189	13.6949	13.8465
P61978	HNRPK	Heterogeneous nuclear ribonucleoprotein K (hnRNP K) (Transformation up-regulated nuclear protein) (TUNP)	1.2177	-0.496022	0.00170592	15.9511	16.4452	16.1434	16.0704	16.6762	16.3918	16.7251	16.8401
O95352	ATG7	Ubiquitin-like modifier-activating enzyme ATG7 (ATG12-activating enzyme E1 ATG7) (Autophagy-related protein 7) (APG7-like) (hAGP7) (Ubiquitin-activating enzyme E1-like protein)	1.2167	0.800315	0.0232499	NA	13.5312	14.3041	13.2831	13.0773	NA	12.546	NA
P54105	ICLN	Methylosome subunit pICln (Chloride channel, nucleotide sensitive 1A) (Chloride conductance regulatory protein ICln) (I(Cln)) (Chloride ion current inducer protein) (ClCI) (Reticulocyte pICln)	1.2145	0.497321	0.172384	12.4768	12.6122	14.2392	13.5941	12.5611	11.6418	13.2939	13.4078
Q96HC4	PDLI5	PDZ and LIM domain protein 5 (Enigma homolog) (Enigma-like PDZ and LIM domains protein)	1.2137	-0.454267	0.00129662	14.5285	14.8548	14.5583	15.2742	15.1996	15.2034	15.6856	15.1437
Q4KWH8	PLCH1	1-phosphatidylinositol 4,5-bisphosphate phosphodiesterase eta-1 (EC 3.1.4.11) (Phosphoinositide phospholipase C-eta-1) (Phospholipase C-eta-1) (PLC-eta-1) (Phospholipase C-like protein 3) (PLC-L3)	1.2135	0.532711	0.000674034	17.8024	17.598	17.9185	18.2122	17.3664	17.147	17.4252	17.5765
Q99426	TBCB	Tubulin-folding cofactor B (Cytoskeleton-associated protein 1) (Cytoskeleton-associated protein CKAPI) (Tubulin-specific chaperone B)	1.2127	-0.470141	0.0326678	14.1673	15.1714	14.193	14.2307	15.2452	14.8533	14.5015	15.1773
Q5ZPR3	CD276	CD276 antigen (4Ig-B7-H3) (B7 homolog 3) (B7-H3) (Costimulatory molecule) (CD antigen CD276)	1.2105	0.543354	0.0779415	14.1259	12.8094	13.0904	13.3621	12.4357	13.3952	12.609	NA
Q9UP95	S12A4	Solute carrier family 12 member 4 (Electroneutral potassium-chloride cotransporter 1) (Erythroid K-Cl cotransporter 1) (hKCC1)	1.2101	0.657428	0.0442923	12.5743	13.0662	NA	13.8946	12.3082	12.2112	13.0435	NA
Q96F24	NRBF2	Nuclear receptor-binding factor 2 (NRBF-2) (Comodulator of PPAR and RXR)	1.2096	0.468852	0.00684879	16.1603	15.8676	16.4708	16.4277	15.6875	15.6471	15.7628	15.8195
O75223	GGCT	Gamma-glutamylcyclotransferase (EC 4.3.2.9) (Cytochrome c-releasing factor 21)	1.2086	0.53466	0.0226489	16.4784	16.2319	16.1276	15.6893	15.8064	15.8077	15.5703	15.3347
O00193	SMAP	Small acidic protein	1.2084	-0.501901	0.0363651	13.7993	13.7826	14.7081	14.2335	14.6118	14.8971	14.3619	14.6603
Q92890	UFD1	Ubiquitin recognition factor in ER-associated degradation protein 1 (Ubiquitin fusion degradation protein 1) (UB fusion protein 1)	1.2084	0.451443	0.0286288	15.4898	14.7613	15.0722	15.0078	14.9698	14.8638	14.6661	13.8238
Q96ST3	SIN3A	Paired amphipathic helix protein Sin3a (Histone deacetylase complex subunit Sin3a) (Transcriptional corepressor Sin3a)	1.2077	0.490254	0.00030185	14.3644	13.8999	14.1429	14.0869	13.4865	13.8372	13.7654	13.3987
Q15555	MARE2	Microtubule-associated protein RP/EB family member 2 (APC-binding protein EB2) (End-binding protein 2) (EB2)	1.2057	-0.493128	0.0176862	14.1564	14.9088	13.6965	13.7287	14.9115	14.7088	13.9747	14.8986
Q9P0I2	EMC3	ER membrane protein complex subunit 3 (Transmembrane protein 111)	1.2038	-0.57525	0.0210307	14.0083	14.3316	12.9974	14.1943	14.4102	14.3555	14.6759	NA
P49748	ACADV	Very long-chain specific acyl-CoA dehydrogenase, mitochondrial (VLCAD) (EC 1.3.8.9)	1.203	0.526497	1.03047e-05	16.2599	16.2048	16.2443	16.0142	15.6594	15.4925	15.9105	15.6621
Q96A26	F162A	Protein FAM162A (E2-induced gene 5 protein) (Growth and transformation-dependent protein) (HGTD-P)	1.2016	0.540294	0.0171202	15.4421	15.4889	15.7448	15.3343	15.2368	14.902	15.0613	14.8136
P04424	ARLY	Argininosuccinate lyase (ASAL) (EC 4.3.2.1) (Arginosuccinase)	1.1999	0.525795	9.82487e-05	15.7771	16.7816	16.0843	16.0173	15.8386	15.7269	15.6248	15.4764
P31937	3HIDH	3-hydroxyisobutyrate dehydrogenase, mitochondrial (HIBADH) (EC 1.1.1.31)	1.1996	-0.462161	0.0730617	13.9532	14.617	13.4336	14.2032	14.5399	14.4166	15.1785	14.065
Q96C01	F136A	Protein FAM136A	1.1995	-0.501841	0.0238048	14.699	14.9999	15.2268	15.3969	15.4805	15.5494	15.904	15.3816
Q12931	TRAP1	Heat shock protein 75 kDa, mitochondrial (HSP 75) (TNFR-associated protein 1) (Tumor necrosis factor type 1 receptor-associated protein) (TRAP-1)	1.1989	-0.461248	2.70536e-06	15.7613	15.8466	15.6822	15.8288	16.2895	16.1657	16.187	16.4685
P43155	CACP	Carnitine O-acetyltransferase (Carnitine acetylase) (EC 2.3.1.137) (EC 2.3.1.7) (Carnitine acetyltransferase) (CAT) (CrAT)	1.1988	0.466523	0.00836945	15.7436	16.0203	16.272	16.1979	15.748	15.5218	15.9124	15.0599
Q9Y679	AUP1	Lipid droplet-regulating VLDL assembly factor AUP1 (Ancient ubiquitous protein 1)	1.1965	-0.621907	0.11267	NA	12.2678	12.3611	13.5527	13.1898	12.5799	13.4433	14.1834
P98160	PGBM	Basement membrane-specific heparan sulfate proteoglycan core protein (HSPG) (Perlecan) (PLC) [Cleaved into: Endorepellin; LG3 peptide]	1.1955	0.397919	0.666163	NA	14.9938	NA	14.8604	15.221	NA	14.2249	14.1416
P06753	TPM3	Tropomyosin alpha-3 chain (Gamma-tropomyosin) (Tropomyosin-3) (Tropomyosin-5) (hTM5)	1.1951	-0.501118	0.00240657	18.2843	18.2175	17.9931	18.577	18.6482	18.9259	18.4701	19.0132
P49023	PAXI	Paxillin	1.1948	-0.496683	0.0258212	15.3326	15.3195	14.4251	14.5983	15.5431	15.4294	15.2112	15.4767
O15294	OGT1	UDP-N-acetylglucosamine--peptide N-acetylglucosaminyltransferase 110 kDa subunit (EC 2.4.1.255) (O-GlcNAc transferase subunit p110) (O-linked N-acetylglucosamine transferase 110 kDa subunit) (OGT)	1.1938	0.519039	2.14611e-05	14.9598	14.46	14.4256	14.9476	14.2287	14.2552	14.2587	14.0672
O75400	PR40A	Pre-mRNA-processing factor 40 homolog A (Fas ligand-associated factor 1) (Formin-binding protein 11) (Formin-binding protein 3) (Huntingtin yeast partner A) (Huntingtin-interacting protein 10) (HIP-10) (Huntingtin-interacting protein A) (Renal carcinoma antigen NY-REN-6)	1.1935	-0.4394	0.00100639	14.845	15.0974	14.6433	15.2191	15.0768	15.1949	15.8416	15.6742
Q9NV96	CC50A	Cell cycle control protein 50A (P4-ATPase flippase complex beta subunit TMEM30A) (Transmembrane protein 30A)	1.1933	0.563018	0.00046458	15.3934	15.2308	16.3452	15.6847	14.7573	14.7104	15.3329	15.8711
Q6GMV2	SMYD5	Histone-lysine N-trimethyltransferase SMYD5 (EC 2.1.1.372) (Protein NN8-4AG) (Retinoic acid-induced protein 15) (SET and MYND domain-containing protein 5) ([histone H4]-lysine20 N-trimethyltransferase SMYD5)	1.1925	0.478099	0.00134868	14.7922	14.901	15.5372	15.2476	14.499	14.835	14.6114	14.5514
P15529	MCP	Membrane cofactor protein (TLX) (Trophoblast leukocyte common antigen) (CD antigen CD46)	1.1905	0.453913	0.00237772	17.2789	16.6744	17.0878	16.6257	16.44	16.4954	16.3591	16.3944
O15498	YKT6	Synaptobrevin homolog YKT6 (EC 2.3.1.-)	1.189	-0.497951	0.000131107	14.9274	15.0516	15.0754	15.1109	15.5898	15.455	15.4877	15.6082
P46976	GLYG	Glycogenin-1 (GN-1) (GN1) (EC 2.4.1.186)	1.1877	0.450357	0.101877	14.0492	13.5355	14.1372	13.5665	13.3514	13.5445	12.8368	13.5825
P35790	CHKA	Choline kinase alpha (CK) (EC 2.7.1.32) (CHETK-alpha) (Ethanolamine kinase) (EK) (EC 2.7.1.82)	1.1875	0.492751	0.0042341	13.5343	13.7431	13.5836	13.887	13.3105	13.1294	12.8755	13.4595
Q8N392	RHG18	Rho GTPase-activating protein 18 (MacGAP) (Rho-type GTPase-activating protein 18)	1.1874	0.466339	0.0479325	15.129	14.395	14.6411	14.4059	14.3196	14.3241	14.0156	13.9389
Q96B97	SH3K1	SH3 domain-containing kinase-binding protein 1 (CD2-binding protein 3) (CD2BP3) (Cbl-interacting protein of 85 kDa) (Human Src family kinase-binding protein 1) (HSB-1)	1.187	-0.60646	0.00467413	13.3204	13.3088	13.5152	14.1218	14.1935	13.9613	14.4701	13.6134
P24752	THIL	Acetyl-CoA acetyltransferase, mitochondrial (EC 2.3.1.9) (Acetoacetyl-CoA thiolase) (T2)	1.1843	-0.4919	0.000691565	14.9254	15.0958	14.9304	14.9761	15.461	15.4475	15.5548	15.432
Q9GZS3	SKI8	Superkiller complex protein 8 (Ski8) (Meiotic recombination REC14 protein homolog) (WD repeat-containing protein 61) [Cleaved into: Superkiller complex protein 8, N-terminally processed (WD repeat-containing protein 61, N-terminally processed)]	1.1839	0.499663	5.19425e-05	14.3026	13.7602	14.0706	14.0188	13.3619	13.7307	13.4532	13.6396
Q13509	TBB3	Tubulin beta-3 chain (Tubulin beta-4 chain) (Tubulin beta-III)	1.1834	-0.465497	0.0787161	11.49	12.5263	12.7517	12.1176	12.8301	12.4025	12.9911	12.6279
P35625	TIMP3	Metalloproteinase inhibitor 3 (Protein MIG-5) (Tissue inhibitor of metalloproteinases 3) (TIMP-3)	1.1825	-0.487506	0.0035526	15.4599	15.4857	15.193	14.8184	16.0123	15.5535	15.8151	15.5406
P61224	RAP1B	Ras-related protein Rap-1b (EC 3.6.5.2) (GTP-binding protein smg p21B)	1.1819	0.59397	0.00101548	15.6494	14.8113	15.0867	15.3036	14.5887	14.6073	14.9991	14.6924
P63208	SKP1	S-phase kinase-associated protein 1 (Cyclin-A/CDK2-associated protein p19) (p19A) (Organ of Corti protein 2) (OCP-2) (Organ of Corti protein II) (OCP-II) (RNA polymerase II elongation factor-like protein) (SIII) (Transcription elongation factor B polypeptide 1-like) (p19skp1)	1.1814	0.464894	0.000646709	17.1546	16.8894	17.2387	17.1259	16.4551	16.5175	16.9367	16.5366
Q8WW12	PCNP	PEST proteolytic signal-containing nuclear protein (PCNP) (PEST-containing nuclear protein)	1.18	-0.426031	0.219962	14.8522	14.97	13.5162	15.9756	15.367	14.8673	15.5596	15.4804
Q92947	GCDH	Glutaryl-CoA dehydrogenase, mitochondrial (GCD) (EC 1.3.8.6)	1.1799	0.399528	0.00311461	14.0139	14.2452	14.2594	13.6778	13.794	14.0361	12.8976	13.5084
P60604	UB2G2	Ubiquitin-conjugating enzyme E2 G2 (EC 2.3.2.23) (E2 ubiquitin-conjugating enzyme G2) (Ubiquitin carrier protein G2) (Ubiquitin-protein ligase G2)	1.1798	-0.494949	0.0173014	14.1127	14.2874	14.6222	14.3997	14.6962	14.6783	15.0694	14.9382
Q02338	BDH	D-beta-hydroxybutyrate dehydrogenase, mitochondrial (EC 1.1.1.30) (3-hydroxybutyrate dehydrogenase) (BDH) (Short chain dehydrogenase/reductase family 9C member 1)	1.1784	-0.45038	0.0870952	13.6666	14.738	14.2289	13.462	14.8678	13.9896	14.7814	14.4145
P62314	SMD1	Small nuclear ribonucleoprotein Sm D1 (Sm-D1) (Sm-D autoantigen) (snRNP core protein D1)	1.1781	0.489305	0.0954604	16.0639	15.2516	15.8275	15.7205	15.3191	15.1865	15.23	15.1708
O95210	STBD1	Starch-binding domain-containing protein 1 (Genethonin-1) (Glycophagy cargo receptor STBD1)	1.1776	0.369329	0.382479	16.2747	15.6643	14.8334	14.0954	15.725	15.1189	14.3799	13.6876
O75351	VPS4B	Vacuolar protein sorting-associated protein 4B (EC 3.6.4.6) (Cell migration-inducing gene 1 protein) (Suppressor of K(+) transport growth defect 1) (Protein SKD1)	1.1759	0.479159	0.0011231	14.9788	14.8856	15.5509	14.6169	14.6227	14.2916	14.4301	14.7342
Q8TAQ2	SMRC2	SWI/SNF complex subunit SMARCC2 (BRG1-associated factor 170) (BAF170) (SWI/SNF complex 170 kDa subunit) (SWI/SNF-related matrix-associated actin-dependent regulator of chromatin subfamily C member 2)	1.1755	0.462698	0.00293459	14.2106	14.3395	14.5159	14.8586	13.524	13.9277	14.4285	14.0914
Q99714	HCD2	3-hydroxyacyl-CoA dehydrogenase type-2 (EC 1.1.1.35) (17-beta-estradiol 17-dehydrogenase) (EC 1.1.1.62) (2-methyl-3-hydroxybutyryl-CoA dehydrogenase) (MHBD) (3-alpha-(17-beta)-hydroxysteroid dehydrogenase (NAD(+))) (EC 1.1.1.239) (3-hydroxy-2-methylbutyryl-CoA dehydrogenase) (EC 1.1.1.178) (3-hydroxyacyl-CoA dehydrogenase type II) (3alpha(or 20beta)-hydroxysteroid dehydrogenase) (EC 1.1.1.53) (7-…	1.1723	-0.456543	0.000140608	13.8862	14.3456	13.7431	14.0878	14.6498	14.5174	14.2226	14.6205
Q6DD88	ATLA3	Atlastin-3 (EC 3.6.5.-)	1.1706	-0.460779	4.75864e-05	14.9498	15.3079	15.1843	14.972	15.5204	15.6897	15.4665	15.6823
L0R6Q1	S35U4	SLC35A4 upstream open reading frame protein	1.1689	0.418246	0.0086596	15.6224	14.8263	15.7729	14.8509	14.49	15.0451	14.5782	15.0174
P18206	VINC	Vinculin (Metavinculin) (MV)	1.1684	-0.464529	1.30402e-05	14.9883	15.2305	14.9416	15.1942	15.5503	15.6192	15.5985	15.5277
Q02750	MP2K1	Dual specificity mitogen-activated protein kinase kinase 1 (MAP kinase kinase 1) (MAPKK 1) (MKK1) (EC 2.7.12.2) (ERK activator kinase 1) (MAPK/ERK kinase 1) (MEK 1)	1.1681	-0.461664	0.0560155	15.6496	15.04	15.2282	14.224	15.1311	15.6136	15.6416	15.6964
Q9H334	FOXP1	Forkhead box protein P1 (Mac-1-regulated forkhead) (MFH)	1.168	-0.455947	0.325802	12.7542	12.1758	12.7802	11.2236	12.6522	12.9305	12.3143	NA
O95571	ETHE1	Persulfide dioxygenase ETHE1, mitochondrial (EC 1.13.11.18) (Ethylmalonic encephalopathy protein 1) (Hepatoma subtracted clone one protein) (Sulfur dioxygenase ETHE1)	1.1674	0.52575	0.000151295	15.9691	15.8557	15.7539	15.5332	15.2067	15.4219	15.2845	15.2594
O95563	MPC2	Mitochondrial pyruvate carrier 2 (Brain protein 44)	1.1672	0.403294	0.0351317	17.5649	17.4548	17.7894	17.4979	17.216	17.198	17.2147	16.7391
Q01831	XPC	DNA repair protein complementing XP-C cells (Xeroderma pigmentosum group C-complementing protein) (p125)	1.1669	0.344559	0.338563	NA	13.0348	13.5985	13.3113	12.7841	NA	12.8521	NA
Q7LBC6	KDM3B	Lysine-specific demethylase 3B (EC 1.14.11.65) (JmjC domain-containing histone demethylation protein 2B) (Jumonji domain-containing protein 1B) (Nuclear protein 5qNCA) ([histone H3]-dimethyl-L-lysine(9) demethylase 3B)	1.1658	0.507919	0.00240657	15.294	15.2013	15.0724	14.9075	14.4246	14.5969	14.9782	14.5387
P54577	SYYC	Tyrosine--tRNA ligase, cytoplasmic (EC 6.1.1.1) (Tyrosyl-tRNA synthetase) (TyrRS) [Cleaved into: Tyrosine--tRNA ligase, cytoplasmic, N-terminally processed]	1.1657	-0.411375	0.00198599	15.9771	15.5408	15.4863	15.3085	15.9333	16.1168	16.0601	16.1391
P62993	GRB2	Growth factor receptor-bound protein 2 (Adapter protein GRB2) (Protein Ash) (SH2/SH3 adapter GRB2)	1.1655	-0.578666	0.00882695	11.7839	13.0907	12.0932	12.8454	13.3024	13.0862	12.9166	12.4444
Q8NCG7	DGLB	Diacylglycerol lipase-beta (DAGL-beta) (DGL-beta) (EC 3.1.1.116) (KCCR13L) (PUFA-specific triacylglycerol lipase) (EC 3.1.1.3) (Sn1-specific diacylglycerol lipase beta)	1.1654	0.529209	0.00109168	15.5134	NA	15.2024	14.8403	NA	14.6769	14.4984	NA
O43765	SGTA	Small glutamine-rich tetratricopeptide repeat-containing protein alpha (Alpha-SGT) (Vpu-binding protein) (UBP)	1.1654	-0.460637	0.0012391	14.615	14.5678	14.7418	15.0782	15.58	15.1382	15.2237	14.9971
Q14684	RRP1B	Ribosomal RNA processing protein 1 homolog B (RRP1-like protein B)	1.1644	-0.474444	0.0811695	13.2953	14.8566	14.7393	14.0751	14.7947	14.8713	14.2668	14.9681
P51608	MECP2	Methyl-CpG-binding protein 2 (MeCp-2 protein) (MeCp2)	1.1643	-0.580323	0.0748278	13.3941	12.1361	NA	13.3492	12.7592	13.6361	14.2251	NA
Q14118	DAG1	Dystroglycan 1 (Dystroglycan) (Dystrophin-associated glycoprotein 1) [Cleaved into: Alpha-dystroglycan (Alpha-DG); Beta-dystroglycan (Beta-DG)]	1.1642	0.46243	0.13678	13.827	14.6211	15.5235	14.5824	13.681	13.6012	14.5038	14.8338
P06756	ITAV	Integrin alpha-V (Vitronectin receptor) (Vitronectin receptor subunit alpha) (CD antigen CD51) [Cleaved into: Integrin alpha-V heavy chain; Integrin alpha-V light chain]	1.1642	0.536405	0.0546957	16.0063	13.9628	14.5903	14.6102	13.5763	14.9779	14.6951	13.986
Q9NZ43	USE1	Vesicle transport protein USE1 (Putative MAPK-activating protein PM26) (USE1-like protein) (p31)	1.1642	0.568487	0.0605967	NA	13.4553	13.7623	14.7972	13.1693	NA	14.2683	12.9239
Q7KZN9	COX15	Heme A synthase COX15 (HAS) (EC 1.17.99.9) (Cytochrome c oxidase assembly protein COX15 homolog)	1.1638	-0.506125	0.0874057	14.8238	14.7958	15.0693	14.6953	15.2916	15.4172	15.3159	15.293
O15484	CAN5	Calpain-5 (EC 3.4.22.-) (Calpain htra-3) (New calpain 3) (nCL-3)	1.1618	0.476039	0.00559347	13.5948	14.337	14.2551	13.6297	13.6347	13.581	13.2597	13.411
Q92615	LAR4B	La-related protein 4B (La ribonucleoprotein domain family member 4B) (La ribonucleoprotein domain family member 5) (La-related protein 5)	1.1617	-0.455302	0.0350002	11.7338	11.4917	11.7104	12.2991	12.2436	11.9932	12.4979	12.4305
Q13885	TBB2A	Tubulin beta-2A chain (Tubulin beta class IIa)	1.1604	0.443575	0.328317	NA	14.3657	NA	14.547	14.2925	NA	14.5126	12.8169
Q969M3	YIPF5	Protein YIPF5 (Five-pass transmembrane protein localizing in the Golgi apparatus and the endoplasmic reticulum 5) (Smooth muscle cell-associated protein 5) (SMAP-5) (YIP1 family member 5) (YPT-interacting protein 1 A)	1.1597	0.314967	0.150101	16.0996	15.9824	15.5731	15.3474	15.5747	15.2166	15.5423	NA
Q8TAE8	G45IP	Large ribosomal subunit protein mL64 (39S ribosomal protein L59, mitochondrial) (MRP-L59) (CKII beta-associating protein) (CR6-interacting factor 1) (CRIF1) (Growth arrest and DNA damage-inducible proteins-interacting protein 1) (Papillomavirus L2-interacting nuclear protein 1) (PLINP) (PLINP-1) (p53-responsive gene 6 protein)	1.1596	-0.542218	0.0030088	13.7961	13.5478	13.8769	14.0533	14.6124	14.3615	14.0687	14.1582
Q16850	CP51A	Lanosterol 14-alpha demethylase (LDM) (EC 1.14.14.154) (CYPLI) (Cytochrome P450 51A1) (CYP51A1) (Cytochrome P450-14DM) (Cytochrome P45014DM) (Cytochrome P450LI) (Sterol 14-alpha demethylase)	1.1594	0.438972	0.000826556	15.2028	15.0178	15.1903	15.4697	14.5713	14.8305	15.1466	14.406
Q9BXR0	TGT	Queuine tRNA-ribosyltransferase catalytic subunit 1 (EC 2.4.2.64) (Guanine insertion enzyme) (tRNA-guanine transglycosylase)	1.1589	-0.39474	0.0693715	14.1621	13.7304	13.7148	14.4629	14.0922	14.43	14.8677	14.6057
Q12830	BPTF	Nucleosome-remodeling factor subunit BPTF (Bromodomain and PHD finger-containing transcription factor) (Fetal Alz-50 clone 1 protein) (Fetal Alzheimer antigen)	1.1588	0.724255	0.0745043	NA	13.546	13.5123	13.8636	12.5972	NA	12.9789	13.4019
P48643	TCPE	T-complex protein 1 subunit epsilon (TCP-1-epsilon) (CCT-epsilon)	1.1586	-0.442542	0.000600557	15.3996	15.5728	15.6046	15.7765	16.0022	16.1144	16.127	16.0347
Q14444	CAPR1	Caprin-1 (Cell cycle-associated protein 1) (Cytoplasmic activation- and proliferation-associated protein 1) (GPI-anchored membrane protein 1) (GPI-anchored protein p137) (GPI-p137) (p137GPI) (Membrane component chromosome 11 surface marker 1) (RNA granule protein 105)	1.1582	-0.488106	0.000205781	14.2697	14.6294	14.4597	14.9222	15.2144	15.1515	15.1057	14.7337
P61247	RS3A	Small ribosomal subunit protein eS1 (40S ribosomal protein S3a) (v-fos transformation effector protein) (Fte-1)	1.1581	-0.481029	0.00139091	16.1979	16.7824	16.2308	16.6328	16.8762	17.1608	16.7114	17.0197
P46952	3HAO	3-hydroxyanthranilate 3,4-dioxygenase (EC 1.13.11.6) (3-hydroxyanthranilate oxygenase) (3-HAO) (h3HAO) (3-hydroxyanthranilic acid dioxygenase) (HAD)	1.1548	0.49516	0.00190576	15.0481	15.6545	14.9579	15.6206	14.8527	14.909	14.8005	14.8002
Q96HR9	REEP6	Receptor expression-enhancing protein 6 (Polyposis locus protein 1-like 1)	1.1543	0.41093	0.0124065	16.6087	16.7209	17.234	17.3116	16.4278	16.5456	16.7414	16.2427
O14737	PDCD5	Programmed cell death protein 5 (TF-1 cell apoptosis-related protein 19) (Protein TFAR19)	1.1541	-0.486287	0.00462397	16.2825	16.4568	16.1813	15.8877	16.5538	16.9026	16.6617	16.6077
Q96FV2	SCRN2	Secernin-2	1.1521	0.450271	0.00329486	15.1028	15.374	15.8529	14.8022	14.9014	14.7684	14.6404	14.9078
Q96ER9	MITOK	Mitochondrial potassium channel (MITOK) (Coiled-coil domain-containing protein 51)	1.1519	-0.444831	0.277441	14.6507	14.0163	13.6365	13.3832	14.3568	14.7668	14.1012	14.3755
O60701	UGDH	UDP-glucose 6-dehydrogenase (UDP-Glc dehydrogenase) (UDP-GlcDH) (UDPGDH) (EC 1.1.1.22)	1.1519	-0.458802	5.19422e-08	14.9469	15.0191	14.8203	14.8471	15.3232	15.556	15.238	15.4297
P11717	MPRI	Cation-independent mannose-6-phosphate receptor (CI Man-6-P receptor) (CI-MPR) (M6PR) (300 kDa mannose 6-phosphate receptor) (MPR 300) (Insulin-like growth factor 2 receptor) (Insulin-like growth factor II receptor) (IGF-II receptor) (M6P/IGF2 receptor) (M6P/IGF2R) (CD antigen CD222)	1.1517	0.501603	3.88133e-06	15.1763	15.169	15.2705	14.9729	14.8547	14.5181	14.6599	14.6427
P28370	SMCA1	Probable global transcription activator SNF2L1 (EC 3.6.4.-) (ATP-dependent helicase SMARCA1) (Nucleosome-remodeling factor subunit SNF2L) (SWI/SNF-related matrix-associated actin-dependent regulator of chromatin subfamily A member 1)	1.1513	-0.462856	0.0348797	14.1311	14.1834	13.8047	14.2395	14.0206	14.6152	14.6992	14.9363
Q96AG4	LRC59	Leucine-rich repeat-containing protein 59 (Ribosome-binding protein p34) (p34) [Cleaved into: Leucine-rich repeat-containing protein 59, N-terminally processed]	1.1503	-0.462374	0.000126673	15.7877	16.0955	16.0721	16.3671	16.4543	16.3898	16.871	16.5182
P02652	APOA2	Apolipoprotein A-II (Apo-AII) (ApoA-II) (Apolipoprotein A2) [Cleaved into: Proapolipoprotein A-II (ProapoA-II); Truncated apolipoprotein A-II (Apolipoprotein A-II(1-76))]	1.1498	0.519041	0.229032	15.0964	NA	16.0393	15.6013	NA	14.3637	15.7382	15.096
Q9NX40	OCAD1	OCIA domain-containing protein 1 (Ovarian cancer immunoreactive antigen domain containing 1) (Ovarian carcinoma immunoreactive antigen)	1.1497	0.478249	0.000289791	15.2477	15.0614	15.4386	15.2308	14.5989	14.7242	14.6967	15.0485
P32004	L1CAM	Neural cell adhesion molecule L1 (N-CAM-L1) (NCAM-L1) (CD antigen CD171)	1.1494	-0.455331	0.0331928	13.7345	13.9742	14.1274	14.216	14.5305	14.4565	14.6851	14.2897
Q969X5	ERGI1	Endoplasmic reticulum-Golgi intermediate compartment protein 1 (ER-Golgi intermediate compartment 32 kDa protein) (ERGIC-32)	1.1492	0.477299	0.0473927	15.7677	15.7822	15.3545	14.7663	15.2836	15.172	14.7416	14.5644
P48147	PPCE	Prolyl endopeptidase (PE) (EC 3.4.21.26) (Post-proline cleaving enzyme)	1.1478	0.518828	1.17252e-06	16.3525	15.8584	15.9783	15.9531	15.576	15.6264	15.4343	15.5986
Q9BYC5	FUT8	Alpha-(1,6)-fucosyltransferase (Alpha1-6FucT) (EC 2.4.1.68) (Fucosyltransferase 8) (GDP-L-Fuc:N-acetyl-beta-D-glucosaminide alpha1,6-fucosyltransferase) (GDP-fucose--glycoprotein fucosyltransferase) (Glycoprotein 6-alpha-L-fucosyltransferase)	1.1458	0.475896	0.00830719	15.2665	15.2342	15.6865	15.4249	14.9419	15.127	14.9489	14.6907
P11177	ODPB	Pyruvate dehydrogenase E1 component subunit beta, mitochondrial (PDHE1-B) (EC 1.2.4.1)	1.1454	-0.467136	0.000704583	15.3957	15.3864	15.2496	15.3751	15.898	16.0697	15.7221	15.6199
Q9UFG5	CS025	UPF0449 protein C19orf25	1.1439	-0.454387	0.213882	13.8237	NA	NA	14.3816	NA	14.5183	14.6705	14.8634
Q99470	SDF2	Stromal cell-derived factor 2 (SDF-2)	1.1426	0.52717	0.0570614	14.9413	13.9896	14.4913	14.0703	13.922	14.1398	13.752	13.7804
P54725	RD23A	UV excision repair protein RAD23 homolog A (HR23A) (hHR23A)	1.1416	0.292429	0.224036	14.6352	13.1768	14.3733	13.5541	13.101	14.0905	12.7983	13.853
Q07817	B2CL1	Bcl-2-like protein 1 (Bcl2-L-1) (Apoptosis regulator Bcl-X)	1.141	-0.432647	0.0505917	15.2135	15.7892	16.0833	16.5988	15.9735	16.6562	16.4879	16.4627
O95881	TXD12	Thioredoxin domain-containing protein 12 (EC 1.8.4.2) (Endoplasmic reticulum resident protein 18) (ER protein 18) (ERp18) (Endoplasmic reticulum resident protein 19) (ER protein 19) (ERp19) (Thioredoxin-like protein p19) (hTLP19)	1.1406	-0.461014	0.00293459	15.2404	15.4727	15.3062	15.294	15.8957	15.7061	16.0626	15.5438
Q02790	FKBP4	Peptidyl-prolyl cis-trans isomerase FKBP4 (PPIase FKBP4) (EC 5.2.1.8) (51 kDa FK506-binding protein) (FKBP51) (52 kDa FK506-binding protein) (52 kDa FKBP) (FKBP-52) (59 kDa immunophilin) (p59) (FK506-binding protein 4) (FKBP-4) (FKBP59) (HSP-binding immunophilin) (HBI) (Immunophilin FKBP52) (Rotamase) [Cleaved into: Peptidyl-prolyl cis-trans isomerase FKBP4, N-terminally processed]	1.1405	-0.527746	4.63285e-05	15.6209	15.3376	15.2811	15.335	16.0042	16.0611	15.6176	15.7865
P50150	GBG4	Guanine nucleotide-binding protein G(I)/G(S)/G(O) subunit gamma-4	1.1402	0.563295	0.0863	14.4146	14.2654	14.2747	14.7347	14.0859	13.2612	14.0493	14.3987
O14929	HAT1	Histone acetyltransferase type B catalytic subunit (EC 2.3.1.48) (Histone acetyltransferase 1)	1.1398	0.500914	0.0178538	13.7401	13.7874	13.7427	13.4552	13.2775	13.0493	13.4243	13.0807
P80404	GABT	4-aminobutyrate aminotransferase, mitochondrial (EC 2.6.1.19) ((S)-3-amino-2-methylpropionate transaminase) (EC 2.6.1.22) (GABA aminotransferase) (GABA-AT) (Gamma-amino-N-butyrate transaminase) (GABA transaminase) (GABA-T) (L-AIBAT)	1.1383	0.342595	0.0546627	14.9509	14.121	15.1672	14.8999	13.6476	14.3122	14.8291	14.459
O14976	GAK	Cyclin-G-associated kinase (EC 2.7.11.1)	1.138	0.483834	0.00074206	15.0101	15.1369	15.7216	15.5571	14.5934	14.4626	15.0098	15.469
Q9Y5P4	CERT	Ceramide transfer protein (hCERT) (Collagen type IV alpha-3-binding protein) (Goodpasture antigen-binding protein) (GPBP) (START domain-containing protein 11) (StARD11) (StAR-related lipid transfer protein 11)	1.1373	0.407261	0.0146867	15.7174	15.5604	15.77	15.4062	15.3836	14.902	15.1402	15.1387
Q96PK6	RBM14	RNA-binding protein 14 (Paraspeckle protein 2) (PSP2) (RNA-binding motif protein 14) (RRM-containing coactivator activator/modulator) (Synaptotagmin-interacting protein) (SYT-interacting protein)	1.1367	0.398467	0.0966207	13.74	14.6299	14.5742	14.1742	13.7034	13.6027	14.314	13.6097
Q32MZ4	LRRF1	Leucine-rich repeat flightless-interacting protein 1 (LRR FLII-interacting protein 1) (GC-binding factor 2) (TAR RNA-interacting protein)	1.1365	0.643956	0.124795	NA	12.8044	13.4508	11.5464	12.7262	NA	11.1955	12.551
P19634	SL9A1	Sodium/hydrogen exchanger 1 (APNH) (Na(+)/H(+) antiporter, amiloride-sensitive) (Na(+)/H(+) exchanger 1) (NHE-1) (Solute carrier family 9 member 1)	1.1364	0.670321	0.00613778	14.824	NA	14.5652	13.8148	NA	14.0932	13.4205	NA
Q9Y2Q3	GSTK1	Glutathione S-transferase kappa 1 (EC 2.5.1.18) (GST 13-13) (GST class-kappa) (GSTK1-1) (hGSTK1) (Glutathione S-transferase subunit 13)	1.1352	0.441998	4.63122e-05	16.0461	16.2754	16.1409	16.2548	15.8828	15.559	15.8549	15.5346
Q9Y2U8	MAN1	Inner nuclear membrane protein Man1 (LEM domain-containing protein 3)	1.1341	0.573261	0.0377816	NA	13.912	13.7096	14.036	13.49	NA	13.0879	13.3881
Q9BVP2	GNL3	Guanine nucleotide-binding protein-like 3 (E2-induced gene 3 protein) (Novel nucleolar protein 47) (NNP47) (Nucleolar GTP-binding protein 3) (Nucleostemin)	1.133	-0.467976	0.000298953	15.0362	15.0035	15.06	14.6299	15.8101	15.5944	15.0475	15.16
Q14789	GOGB1	Golgin subfamily B member 1 (372 kDa Golgi complex-associated protein) (GCP372) (Giantin) (Macrogolgin)	1.1326	0.462863	0.00387132	14.7398	13.9471	14.4534	13.9292	13.8956	13.997	13.42	13.8753
P20700	LMNB1	Lamin-B1	1.1317	-0.470027	0.00562219	14.9758	15.5503	15.6505	15.7579	16.0473	16.0978	15.7604	15.9091
O60287	NPA1P	Nucleolar pre-ribosomal-associated protein 1 (Nucleolar protein 254 kDa) (URB1 ribosome biogenesis 1 homolog)	1.1309	-0.422147	0.106227	13.8946	NA	12.9685	13.7819	NA	14.5227	14.0406	13.5171
Q86X76	NIT1	Deaminated glutathione amidase (dGSH amidase) (EC 3.5.1.128) (Nitrilase homolog 1)	1.1306	0.52021	0.0560155	16.3409	15.554	16.3076	16.8464	15.5332	15.9559	15.7502	NA
Q9UK22	FBX2	F-box only protein 2	1.1289	0.462033	0.000159342	17.0518	16.6421	17.115	16.6477	16.3145	16.4828	16.325	16.4588
Q96IU4	ABHEB	Putative protein-lysine deacylase ABHD14B (EC 2.3.1.-) (Alpha/beta hydrolase domain-containing protein 14B) (Abhydrolase domain-containing protein 14B) (CCG1-interacting factor B)	1.1286	0.543009	0.00166946	14.065	15.0534	14.3993	13.9421	13.9491	14.0236	13.8027	13.8093
P13639	EF2	Elongation factor 2 (EF-2) (EC 3.6.5.-)	1.1281	-0.459722	0.00169233	15.6729	15.8028	15.693	15.6422	16.1528	16.2488	16.174	16.1095
Q96JY6	PDLI2	PDZ and LIM domain protein 2 (PDZ-LIM protein mystique)	1.1277	0.466577	0.0452229	15.4294	15.1946	15.5954	15.5495	15.0606	15.0213	14.727	15.0865
Q9UBU8	MO4L1	Mortality factor 4-like protein 1 (MORF-related gene 15 protein) (MRG15) (Protein MSL3-1) (Transcription factor-like protein MRG15)	1.1276	-0.467504	0.10521	15.6599	14.7738	14.4562	15.0972	15.4927	15.793	15.305	15.2697
Q7Z7K6	CENPV	Centromere protein V (CENP-V) (Nuclear protein p30) (Proline-rich protein 6)	1.1271	-0.453625	0.00108436	14.6215	14.5768	14.4885	14.8827	15.1311	14.9179	15.44	14.9532
Q7Z4S6	KI21A	Kinesin-like protein KIF21A (Kinesin-like protein KIF2) (Renal carcinoma antigen NY-REN-62)	1.1265	0.39602	0.00168152	14.4928	14.4141	14.8854	14.3211	14.0729	13.9416	14.2247	14.0025
Q5T653	RM02	Large ribosomal subunit protein uL2m (39S ribosomal protein L2, mitochondrial) (L2mt) (MRP-L2)	1.1261	-0.439816	0.271845	14.2528	14.2025	14.1759	14.4876	14.4727	14.8858	14.839	14.792
O43520	AT8B1	Phospholipid-transporting ATPase IC (EC 7.6.2.1) (ATPase class I type 8B member 1) (Familial intrahepatic cholestasis type 1) (P4-ATPase flippase complex alpha subunit ATP8B1)	1.1242	0.490944	0.00840689	14.3719	14.6992	14.1983	13.6815	14.0569	13.7017	13.5595	13.7651
Q15717	ELAV1	ELAV-like protein 1 (Hu-antigen R) (HuR)	1.1232	-0.414099	0.0611437	14.0292	15.2075	14.6124	14.6062	14.8845	15.1962	15.2274	15.0132
P22681	CBL	E3 ubiquitin-protein ligase CBL (EC 2.3.2.27) (Casitas B-lineage lymphoma proto-oncogene) (Proto-oncogene c-Cbl) (RING finger protein 55) (RING-type E3 ubiquitin transferase CBL) (Signal transduction protein CBL)	1.1223	0.287459	0.56512	13.5291	13.9524	14.2519	13.5581	14.3759	11.6303	13.3959	14.0249
P13073	COX41	Cytochrome c oxidase subunit 4 isoform 1, mitochondrial (Cytochrome c oxidase polypeptide IV) (Cytochrome c oxidase subunit IV isoform 1) (COX IV-1)	1.1214	0.489426	0.00184965	16.8819	16.7211	16.4251	16.4649	16.1867	15.9992	16.1164	16.3276
Q9H488	OFUT1	GDP-fucose protein O-fucosyltransferase 1 (EC 2.4.1.221) (Peptide-O-fucosyltransferase 1) (O-FucT-1)	1.1199	0.501201	8.91761e-07	15.4832	15.3747	15.4362	15.458	14.9131	14.9727	15.0945	14.9113
Q8TF65	GIPC2	PDZ domain-containing protein GIPC2	1.1176	0.437816	0.0213642	15.2496	15.8685	15.2915	14.8122	14.8748	15.0315	15.0582	14.4006
E9PAV3	NACAM	Nascent polypeptide-associated complex subunit alpha, muscle-specific form (Alpha-NAC, muscle-specific form) (skNAC)	1.1164	-0.451243	0.00172871	14.8067	14.3885	14.281	14.5508	14.9749	15.2388	14.9404	14.7278
Q9Y241	HIG1A	HIG1 domain family member 1A, mitochondrial (Hypoxia-inducible gene 1 protein) (RCF1 homolog A) (RCF1a)	1.1148	0.433334	0.657513	12.9625	12.5434	15.8961	13.5896	13.19	13.4516	12.3773	14.1206
Q9BY43	CHM4A	Charged multivesicular body protein 4a (Chromatin-modifying protein 4a) (CHMP4a) (SNF7 homolog associated with Alix-2) (SNF7-1) (hSnf-1) (Vacuolar protein sorting-associated protein 32-1) (Vps32-1) (hVps32-1)	1.114	-0.478477	0.0528339	14.3495	14.6426	14.2233	13.7231	14.8532	14.6511	14.7041	14.5808
Q9UHV9	PFD2	Prefoldin subunit 2	1.1138	-0.451957	0.000221241	15.2011	15.4147	15.6379	15.3375	15.933	15.7018	15.925	15.8817
Q86VU5	CMTD1	Catechol O-methyltransferase domain-containing protein 1 (EC 2.1.1.-)	1.1112	0.407805	0.260242	13.7784	14.4248	13.7718	13.8365	13.5057	13.2288	13.7055	13.5252
Q9UHG3	PCYOX	Prenylcysteine oxidase 1 (EC 1.8.3.5) (Prenylcysteine lyase)	1.1109	0.49593	8.27499e-05	16.98	16.8778	16.915	16.6129	16.5169	16.3032	16.4144	16.3055
P12956	XRCC6	X-ray repair cross-complementing protein 6 (EC 3.6.4.-) (EC 4.2.99.-) (5'-deoxyribose-5-phosphate lyase Ku70) (5'-dRP lyase Ku70) (70 kDa subunit of Ku antigen) (ATP-dependent DNA helicase 2 subunit 1) (ATP-dependent DNA helicase II 70 kDa subunit) (CTC box-binding factor 75 kDa subunit) (CTC75) (CTCBF) (DNA repair protein XRCC6) (Lupus Ku autoantigen protein p70) (Ku70) (Thyroid-lupus autoantige…	1.1107	-0.402522	0.0102153	15.9382	16.4328	15.8934	16.0848	16.6104	16.5141	16.5671	16.503
Q9BTT0	AN32E	Acidic leucine-rich nuclear phosphoprotein 32 family member E (LANP-like protein) (LANP-L)	1.1098	0.460945	0.00387132	15.4026	14.5831	14.719	14.865	14.516	14.1282	14.568	14.5136
A2RRP1	NBAS	NBAS subunit of NRZ tethering complex (Neuroblastoma-amplified gene protein) (Neuroblastoma-amplified sequence)	1.1091	0.475953	0.000987803	15.4107	15.2006	15.1163	15.3213	14.5126	14.9527	15.1528	14.5881
Q9UQN3	CHM2B	Charged multivesicular body protein 2b (CHMP2.5) (Chromatin-modifying protein 2b) (CHMP2b) (Vacuolar protein sorting-associated protein 2-2) (Vps2-2) (hVps2-2)	1.1086	-0.784645	0.191645	10.0961	10.6735	NA	12.188	12.6529	10.2959	11.1622	13.0753
Q15041	AR6P1	ADP-ribosylation factor-like protein 6-interacting protein 1 (ARL-6-interacting protein 1) (Aip-1) (Apoptotic regulator in the membrane of the endoplasmic reticulum)	1.1075	0.397705	0.0251384	17.171	17.065	16.9556	16.2875	16.965	16.3765	16.3239	15.9736
Q9H0S4	DDX47	Probable ATP-dependent RNA helicase DDX47 (EC 3.6.4.13) (DEAD box protein 47)	1.1074	-0.453715	0.00172422	14.5392	15.0355	14.7255	14.7963	15.4926	15.2311	15.0002	15.2123
Q96HN2	SAHH3	Adenosylhomocysteinase 3 (AdoHcyase 3) (EC 3.13.2.1) (IP(3)Rs binding protein released with IP(3) 2) (IRBIT2) (Long-IRBIT) (S-adenosyl-L-homocysteine hydrolase 3) (S-adenosylhomocysteine hydrolase-like protein 2)	1.1066	0.434269	0.0538356	15.8147	15.2688	16.0799	15.2646	14.8548	15.6033	14.1379	15.9936
Q16539	MK14	Mitogen-activated protein kinase 14 (MAP kinase 14) (MAPK 14) (EC 2.7.11.24) (Cytokine suppressive anti-inflammatory drug-binding protein) (CSAID-binding protein) (CSBP) (MAP kinase MXI2) (MAX-interacting protein 2) (Mitogen-activated protein kinase p38 alpha) (MAP kinase p38 alpha) (Stress-activated protein kinase 2a) (SAPK2a)	1.1059	0.351953	0.0108986	14.2968	14.1527	14.6218	13.529	13.8984	13.976	13.0934	13.7951
Q9P013	CWC15	Spliceosome-associated protein CWC15 homolog	1.1053	-0.603581	0.296425	13.6603	13.113	15.5397	15.7525	14.446	15.1489	15.0541	15.253
P61586	RHOA	Transforming protein RhoA (EC 3.6.5.2) (Rho cDNA clone 12) (h12)	1.1049	0.436635	0.0575352	16.1191	15.5977	15.829	16.0067	15.351	15.3419	15.8438	15.1802
Q5MNZ6	WIPI3	WD repeat domain phosphoinositide-interacting protein 3 (WIPI-3) (WD repeat-containing protein 45-like) (WDR45-like protein) (WD repeat-containing protein 45B) (WIPI49-like protein)	1.1038	0.298131	0.286233	NA	14.7061	14.6698	14.1432	14.3807	NA	13.8494	13.7459
Q10567	AP1B1	AP-1 complex subunit beta-1 (Adaptor protein complex AP-1 subunit beta-1) (Adaptor-related protein complex 1 subunit beta-1) (Beta-1-adaptin) (Beta-adaptin 1) (Clathrin assembly protein complex 1 beta large chain) (Golgi adaptor HA1/AP1 adaptin beta subunit)	1.1037	0.48375	4.34108e-05	15.3567	15.3388	15.1509	14.6989	14.7302	14.8545	14.5826	14.5443
O95757	HS74L	Heat shock 70 kDa protein 4L (Heat shock 70-related protein APG-1) (Heat-shock protein family A member 4-like protein) (HSPA4-like protein) (Osmotic stress protein 94)	1.1033	-0.482025	0.00114543	14.0849	13.8082	13.8467	13.9648	14.1229	14.5296	14.5502	14.3348
Q99757	THIOM	Thioredoxin, mitochondrial (MTRX) (Mt-Trx) (Thioredoxin-2)	1.1024	-0.413868	0.060791	14.1238	14.5625	14.7654	14.9595	14.8772	14.3999	15.4221	15.5437
Q9GZR2	REXO4	RNA exonuclease 4 (EC 3.1.-.-) (Exonuclease XPMC2) (Prevents mitotic catastrophe 2 protein homolog) (hPMC2)	1.1004	-0.397288	0.0548189	14.023	13.879	12.9869	13.8669	14.2666	14.0934	14.0829	14.1408
P62699	YPEL5	Protein yippee-like 5	1.0994	0.456638	0.0997276	13.8076	13.668	13.064	13.6554	13.3676	12.9539	13.2283	12.8186
Q8NF37	PCAT1	Lysophosphatidylcholine acyltransferase 1 (LPC acyltransferase 1) (LPCAT-1) (LysoPC acyltransferase 1) (EC 2.3.1.23) (1-acylglycerol-3-phosphate O-acyltransferase) (EC 2.3.1.51) (1-acylglycerophosphocholine O-acyltransferase) (1-alkenylglycerophosphocholine O-acyltransferase) (EC 2.3.1.25) (1-alkylglycerophosphocholine O-acetyltransferase) (EC 2.3.1.67) (Acetyl-CoA:lyso-platelet-activating factor…	1.098	-0.550321	0.226467	NA	13.0422	12.9518	12.4418	13.5707	NA	13.2679	NA
P51553	IDH3G	Isocitrate dehydrogenase [NAD] subunit gamma, mitochondrial (Isocitric dehydrogenase subunit gamma) (NAD(+)-specific ICDH subunit gamma)	1.098	-0.546785	0.00393921	13.4139	12.9316	13.5051	12.8452	13.3613	13.8518	13.3856	13.9212
Q9UH65	SWP70	Switch-associated protein 70 (SWAP-70)	1.0974	-0.385866	0.0265119	15.4538	15.3381	14.592	14.7429	15.5746	15.7284	15.1535	15.4934
Q8IVM0	CCD50	Coiled-coil domain-containing protein 50 (Protein Ymer)	1.097	0.411171	0.187116	13.3827	12.7207	13.6218	13.1716	12.6462	12.4893	12.6153	13.3235
O95456	PSMG1	Proteasome assembly chaperone 1 (PAC-1) (Chromosome 21 leucine-rich protein) (C21-LRP) (Down syndrome critical region protein 2)	1.0966	0.360514	0.0980099	15.6324	15.3275	15.3848	15.1156	15.2261	14.5457	14.6764	15.1903
O75376	NCOR1	Nuclear receptor corepressor 1 (N-CoR) (N-CoR1)	1.0965	0.330195	0.336744	NA	16.0303	15.1976	14.7826	15.6992	NA	14.2408	NA
P61129	ZC3H6	Zinc finger CCCH domain-containing protein 6	1.0954	-0.425371	0.00354657	17.3552	17.9715	17.6093	18.0788	18.0356	18.3702	18.1219	18.3069
P61006	RAB8A	Ras-related protein Rab-8A (EC 3.6.5.2) (Oncogene c-mel)	1.0952	0.464249	0.0072168	15.8223	15.56	15.2295	16.1866	14.8347	15.1283	15.8886	15.1273
Q8IWW6	RHG12	Rho GTPase-activating protein 12 (Rho-type GTPase-activating protein 12)	1.0941	0.390001	0.038925	15.2042	14.3095	14.8136	15.2189	14.2165	14.4695	14.8433	14.1993
P21980	TGM2	Protein-glutamine gamma-glutamyltransferase 2 (EC 2.3.2.13) (Erythrocyte transglutaminase) (Heart G alpha(h)) (hhG alpha(h)) (Isopeptidase TGM2) (EC 3.4.-.-) (Protein G alpha(h)) (G(h)) (Protein-glutamine deamidase TGM2) (EC 3.5.1.44) (Protein-glutamine dopaminyltransferase TGM2) (EC 2.3.1.-) (Protein-glutamine histaminyltransferase TGM2) (EC 2.3.1.-) (Protein-glutamine noradrenalinyltransferase …	1.0921	0.451851	0.000717107	14.5834	14.7237	14.4063	14.7901	14.234	14.2817	14.2143	13.9591
Q9Y4W6	AFG32	AFG3-like protein 2 (EC 3.4.24.-) (Paraplegin-like protein)	1.0917	-0.46826	0.000451561	14.6743	14.7827	14.5144	14.1021	14.9317	15.1446	15.0663	14.7447
Q9UHQ9	NB5R1	NADH-cytochrome b5 reductase 1 (b5R.1) (EC 1.6.2.2) (Humb5R2) (NAD(P)H:quinone oxidoreductase type 3 polypeptide A2)	1.0908	0.448536	0.000380604	15.6309	15.4097	15.8232	15.553	15.008	15.1836	15.2809	15.1321
P40429	RL13A	Large ribosomal subunit protein uL13 (23 kDa highly basic protein) (60S ribosomal protein L13a)	1.0904	-0.396966	0.0188752	16.6869	16.7806	15.7481	16.1302	16.9698	16.9509	16.4661	16.7707
Q8NBM8	PCYXL	Prenylcysteine oxidase-like (EC 1.8.3.-)	1.0901	-0.413743	0.139778	14.5879	14.3831	14.1724	14.2793	14.7709	15.0927	14.4465	14.9238
P53618	COPB	Coatomer subunit beta (Beta-coat protein) (Beta-COP)	1.0896	0.455423	5.87408e-07	16.2459	16.0207	16.1918	16.0263	15.6769	15.5666	15.7453	15.6857
Q9Y3U8	RL36	Large ribosomal subunit protein eL36 (60S ribosomal protein L36)	1.0896	-0.424716	0.0727879	15.2061	15.4664	14.7129	14.3346	15.3804	15.0363	15.3493	15.7641
P61966	AP1S1	AP-1 complex subunit sigma-1A (Adaptor protein complex AP-1 subunit sigma-1A) (Adaptor-related protein complex 1 subunit sigma-1A) (Clathrin assembly protein complex 1 sigma-1A small chain) (Clathrin coat assembly protein AP19) (Golgi adaptor HA1/AP1 adaptin sigma-1A subunit) (HA1 19 kDa subunit) (Sigma 1a subunit of AP-1 clathrin) (Sigma-adaptin 1A) (Sigma1A-adaptin)	1.0895	0.371645	0.00927805	15.3355	15.6034	15.545	15.7008	15.0196	15.1811	15.5601	14.6139
Q8TEM1	PO210	Nuclear pore membrane glycoprotein 210 (Nuclear pore protein gp210) (Nuclear envelope pore membrane protein POM 210) (POM210) (Nucleoporin Nup210) (Pore membrane protein of 210 kDa)	1.087	-0.307685	0.120678	13.9691	14.0241	13.504	13.7976	14.076	14.0565	14.2677	14.7005
P33908	MA1A1	Mannosyl-oligosaccharide 1,2-alpha-mannosidase IA (EC 3.2.1.113) (Man(9)-alpha-mannosidase) (Man9-mannosidase) (Mannosidase alpha class 1A member 1) (Processing alpha-1,2-mannosidase IA) (Alpha-1,2-mannosidase IA)	1.0864	0.460181	0.00087805	14.8927	15.1973	14.872	14.703	14.59	14.3256	14.5444	14.4002
Q86X83	COMD2	COMM domain-containing protein 2	1.0856	0.460092	0.0168187	14.7039	14.1722	14.6416	14.1333	13.664	14.252	13.4762	14.4551
P52815	RM12	Large ribosomal subunit protein bL12m (39S ribosomal protein L12, mitochondrial) (L12mt) (MRP-L12) (5c5-2)	1.0851	-0.385095	0.0247556	15.4227	15.17	14.5007	13.8822	15.6216	15.4744	14.6684	15.014
Q9BRQ8	FSP1	Ferroptosis suppressor protein 1 (FSP1) (EC 1.6.5.-) (Apoptosis-inducing factor homologous mitochondrion-associated inducer of death) (AMID) (p53-responsive gene 3 protein)	1.0847	0.509953	0.0213642	16.8815	NA	16.6454	16.5536	NA	16.3626	16.0377	NA
Q99729	ROAA	Heterogeneous nuclear ribonucleoprotein A/B (hnRNP A/B) (APOBEC1-binding protein 1) (ABBP-1)	1.0844	-0.450387	0.0516586	15.3086	14.9942	15.4009	15.0673	15.6374	15.7333	15.6675	15.5344
Q12849	GRSF1	G-rich sequence factor 1 (GRSF-1)	1.0837	-0.543935	0.073293	11.5355	12.5983	13.4312	13.3496	12.6363	13.1489	13.3064	13.6233
Q8NBF2	NHLC2	NHL repeat-containing protein 2	1.0834	0.454476	0.00938041	13.8529	13.6477	14.2404	13.4453	13.5349	13.5498	12.9411	13.3606
Q9BZV2	S19A3	Thiamine transporter 2 (ThTr-2) (ThTr2) (Solute carrier family 19 member 3)	1.0828	0.621043	0.00275063	14.115	13.8185	13.5192	13.3604	13.4339	12.8505	13.1427	13.5871
O75368	SH3L1	Adapter SH3BGRL (SH3 domain-binding glutamic acid-rich-like protein 1)	1.0826	0.479573	0.00177182	16.05	15.8607	16.2344	15.7102	15.4318	15.3419	15.5207	15.7623
P52895	AK1C2	Aldo-keto reductase family 1 member C2 (EC 1.-.-.-) (EC 1.1.1.112) (EC 1.1.1.209) (EC 1.1.1.53) (EC 1.1.1.62) (EC 1.3.1.20) (3-alpha-HSD3) (Chlordecone reductase homolog HAKRD) (Dihydrodiol dehydrogenase 2) (DD-2) (DD2) (Dihydrodiol dehydrogenase/bile acid-binding protein) (DD/BABP) (Type III 3-alpha-hydroxysteroid dehydrogenase) (EC 1.1.1.357)	1.0825	-0.371898	0.186897	14.4111	15.0366	13.6594	14.5294	15.0669	14.9796	14.6738	14.7145
Q6NUM9	RETST	All-trans-retinol 13,14-reductase (EC 1.3.99.23) (All-trans-13,14-dihydroretinol saturase) (RetSat) (PPAR-alpha-regulated and starvation-induced gene protein)	1.0823	0.440735	0.0364533	15.9041	15.6963	15.5415	15.0238	15.161	14.9601	15.0157	15.2309
P13797	PLST	Plastin-3 (T-plastin)	1.0822	0.462348	0.000125229	15.9029	16.0396	15.9974	16.034	15.606	15.4129	15.7273	15.4298
Q9H299	SH3L3	SH3 domain-binding glutamic acid-rich-like protein 3 (SH3 domain-binding protein 1) (SH3BP-1) (TNF inhibitory protein B1) (TIP-B1)	1.0793	0.449379	0.19079	15.4762	16.0761	14.814	15.2813	15.3224	14.4004	14.9074	15.2242
O95782	AP2A1	AP-2 complex subunit alpha-1 (100 kDa coated vesicle protein A) (Adaptor protein complex AP-2 subunit alpha-1) (Adaptor-related protein complex 2 subunit alpha-1) (Alpha-adaptin A) (Alpha1-adaptin) (Clathrin assembly protein complex 2 alpha-A large chain) (Plasma membrane adaptor HA2/AP2 adaptin alpha A subunit)	1.0777	0.472487	3.0801e-07	15.2536	15.0753	15.1114	14.986	14.5246	14.612	14.8469	14.6524
P00387	NB5R3	NADH-cytochrome b5 reductase 3 (B5R) (Cytochrome b5 reductase) (EC 1.6.2.2) (Diaphorase-1)	1.077	0.435745	0.00201247	17.4388	17.0363	17.2038	16.9239	16.7441	16.7441	16.7737	16.5514
O43716	GATC	Glutamyl-tRNA(Gln) amidotransferase subunit C, mitochondrial (Glu-AdT subunit C) (EC 6.3.5.-) (Protein 15E1.2)	1.0768	-0.494171	0.176127	13.6299	13.7984	12.5914	13.6028	14.1667	13.9995	13.1907	14.0546
Q9BS26	ERP44	Endoplasmic reticulum resident protein 44 (ER protein 44) (ERp44) (Thioredoxin domain-containing protein 4)	1.0757	0.405032	9.90598e-06	16.1488	16.1355	16.2737	16.0971	15.8335	15.6871	15.8528	15.4945
Q92466	DDB2	DNA damage-binding protein 2 (DDB p48 subunit) (DDBb) (Damage-specific DNA-binding protein 2) (UV-damaged DNA-binding protein 2) (UV-DDB 2)	1.0756	0.450642	0.0482547	14.3603	13.722	14.9321	14.9545	13.7952	14.1564	14.4202	13.8102
Q96S52	PIGS	GPI transamidase component PIG-S (Phosphatidylinositol-glycan biosynthesis class S protein)	1.0753	0.439659	0.00700326	13.6853	14.0154	13.4685	13.9038	13.3139	13.2996	13.5632	13.1098
Q9Y639	NPTN	Neuroplastin (Stromal cell-derived receptor 1) (SDR-1)	1.0735	0.421008	0.00119927	16.1467	15.8621	16.0559	16.1266	15.7821	15.6175	15.4224	15.5858
Q9UKG1	DP13A	DCC-interacting protein 13-alpha (Dip13-alpha) (Adapter protein containing PH domain, PTB domain and leucine zipper motif 1)	1.0734	0.460818	0.173529	14.2262	14.426	15.0124	14.1255	14.217	14.3471	14.2881	13.1546
Q8N126	CADM3	Cell adhesion molecule 3 (Brain immunoglobulin receptor) (Immunoglobulin superfamily member 4B) (IgSF4B) (Nectin-like protein 1) (NECL-1) (Synaptic cell adhesion molecule 3) (SynCAM3) (TSLC1-like protein 1) (TSLL1)	1.0732	0.445767	0.639025	17.2353	16.3535	14.4702	15.0677	14.8424	15.6949	15.0563	15.75
O75027	ABCB7	Iron-sulfur clusters transporter ABCB7, mitochondrial (ATP-binding cassette sub-family B member 7, mitochondrial) (ATP-binding cassette transporter 7) (ABC transporter 7 protein)	1.073	-0.411692	0.0736682	14.2494	13.965	13.1466	14.3406	13.8839	14.2661	15.1537	14.1806
Q9Y4G6	TLN2	Talin-2	1.073	0.468878	0.000855706	13.7759	13.2903	13.8084	13.6297	12.8218	13.2322	13.358	13.3096
P12830	CADH1	Cadherin-1 (CAM 120/80) (Epithelial cadherin) (E-cadherin) (Uvomorulin) (CD antigen CD324) [Cleaved into: E-Cad/CTF1; E-Cad/CTF2; E-Cad/CTF3]	1.0729	0.421055	0.019058	15.1018	15.369	15.6436	14.8689	14.866	14.7444	14.8515	14.7389
Q9P015	RM15	Large ribosomal subunit protein uL15m (39S ribosomal protein L15, mitochondrial) (L15mt) (MRP-L15)	1.0722	0.417776	0.0363428	14.6504	15.8595	15.3174	15.077	15.6092	14.2128	14.7601	14.541
Q9Y2R5	RT17	Small ribosomal subunit protein uS17m (28S ribosomal protein S17, mitochondrial) (MRP-S17) (S17mt)	1.0719	0.482188	0.00952826	14.5842	14.2739	14.8823	13.9442	14.0457	14.2412	13.798	13.8188
Q14738	2A5D	Serine/threonine-protein phosphatase 2A 56 kDa regulatory subunit delta isoform (PP2A B subunit isoform B'-delta) (PP2A B subunit isoform B56-delta) (PP2A B subunit isoform PR61-delta) (PP2A B subunit isoform R5-delta)	1.0701	0.429613	0.00150807	15.0669	14.5679	15.2697	14.8734	14.2381	14.6085	14.5828	14.5707
Q9HD42	CHM1A	Charged multivesicular body protein 1a (Chromatin-modifying protein 1a) (CHMP1a) (Vacuolar protein sorting-associated protein 46-1) (Vps46-1) (hVps46-1)	1.0692	-0.37626	0.0773829	15.9186	16.3298	15.6636	16.2623	16.5464	16.4156	16.7916	16.197
Q9BWS9	CHID1	Chitinase domain-containing protein 1 (Stabilin-1-interacting chitinase-like protein) (SI-CLP)	1.0691	-0.618123	0.0576656	15.4704	15.1937	14.8616	14.4246	15.6222	15.3604	15.8925	NA
P52788	SPSY	Spermine synthase (SPMSY) (EC 2.5.1.22) (Spermidine aminopropyltransferase)	1.0686	0.449763	2.26133e-06	15.9415	15.7002	16.0321	16.1547	15.3772	15.46	15.6838	15.5322
Q96PE7	MCEE	Methylmalonyl-CoA epimerase, mitochondrial (EC 5.1.99.1) (DL-methylmalonyl-CoA racemase)	1.0686	0.401409	0.167321	14.7652	13.9421	14.0302	13.6954	13.633	14.5047	13.3331	13.1867
P50914	RL14	Large ribosomal subunit protein eL14 (60S ribosomal protein L14) (CAG-ISL 7)	1.0685	-0.421473	0.0740864	15.5594	15.9435	15.0108	16.153	16.1832	16.362	16.1663	15.7304
Q8ND30	LIPB2	Liprin-beta-2 (Protein tyrosine phosphatase receptor type f polypeptide-interacting protein-binding protein 2) (PTPRF-interacting protein-binding protein 2)	1.0685	-0.487866	0.299644	NA	14.2313	14.0896	14.7046	14.4688	NA	14.907	15.3497
P23396	RS3	Small ribosomal subunit protein uS3 (40S ribosomal protein S3) (EC 4.2.99.18)	1.0676	-0.438142	0.00189736	16.9214	17.3787	17.0133	16.7814	17.7137	17.4657	17.365	17.3242
P37108	SRP14	Signal recognition particle 14 kDa protein (SRP14) (18 kDa Alu RNA-binding protein)	1.067	-0.368335	0.0965995	14.1717	14.1531	13.5174	14.9502	14.2398	14.5244	15.1581	14.6429
P26641	EF1G	Elongation factor 1-gamma (EF-1-gamma) (eEF-1B gamma)	1.0668	-0.391413	0.0141543	16.3729	16.7522	16.6138	16.3625	17.0766	16.7723	16.7454	17.2796
Q7L266	ASGL1	Isoaspartyl peptidase/L-asparaginase (EC 3.4.19.5) (EC 3.5.1.1) (Asparaginase-like protein 1) (Beta-aspartyl-peptidase) (Isoaspartyl dipeptidase) (L-asparagine amidohydrolase) [Cleaved into: Isoaspartyl peptidase/L-asparaginase alpha chain; Isoaspartyl peptidase/L-asparaginase beta chain]	1.0666	0.471617	0.0357055	13.8511	13.066	12.8364	13.5267	12.3117	13.3449	13.3667	12.4848
Q5HYK3	COQ5	2-methoxy-6-polyprenyl-1,4-benzoquinol methylase, mitochondrial (EC 2.1.1.201) (Ubiquinone biosynthesis methyltransferase COQ5)	1.0662	0.463755	0.0025392	15.9323	15.7953	15.9534	15.6796	15.2836	15.489	15.3482	15.4683
Q8N1G4	LRC47	Leucine-rich repeat-containing protein 47	1.065	-0.4597	0.00127079	14.5243	14.8969	14.6416	14.6814	15.0459	15.3275	15.0803	15.06
Q9Y237	PIN4	Peptidyl-prolyl cis-trans isomerase NIMA-interacting 4 (EC 5.2.1.8) (Parvulin-14) (Par14) (hPar14) (Parvulin-17) (Par17) (hPar17) (Peptidyl-prolyl cis-trans isomerase Pin4) (PPIase Pin4) (Peptidyl-prolyl cis/trans isomerase EPVH) (hEPVH) (Rotamase Pin4)	1.0648	0.466327	0.048483	14.7365	14.3773	14.3144	13.6537	13.6435	13.835	14.1038	13.7306
Q9HC38	GLOD4	Glyoxalase domain-containing protein 4	1.063	0.398208	0.00261186	16.7753	16.5804	16.8053	16.5386	16.2405	16.1462	16.5065	16.0405
P15927	RFA2	Replication protein A 32 kDa subunit (RP-A p32) (Replication factor A protein 2) (RF-A protein 2) (Replication protein A 34 kDa subunit) (RP-A p34)	1.0607	0.357102	0.023239	15.356	14.8889	15.5007	15.2934	14.5826	15.2322	14.7347	14.7272
Q66K14	TBC9B	TBC1 domain family member 9B	1.0589	0.366474	0.0665855	15.2438	15.1602	15.3339	14.9141	14.7029	14.7711	14.8425	14.5764
Q13557	KCC2D	Calcium/calmodulin-dependent protein kinase type II subunit delta (CaM kinase II subunit delta) (CaMK-II subunit delta) (EC 2.7.11.17)	1.0582	0.413862	0.00197677	15.4203	15.6579	15.8344	15.5849	15.3358	15.3695	15.0795	14.9547
Q9NTZ6	RBM12	RNA-binding protein 12 (RNA-binding motif protein 12) (SH3/WW domain anchor protein in the nucleus) (SWAN)	1.058	-0.390289	0.0341875	14.1663	14.8223	14.349	14.32	15.0512	14.9254	14.8136	14.625
Q5VV41	ARHGG	Rho guanine nucleotide exchange factor 16 (Ephexin-4)	1.0575	0.362777	0.220717	13.7035	13.4534	13.2233	15.4731	13.0181	13.0594	15.2076	12.8112
P62917	RL8	Large ribosomal subunit protein uL2 (60S ribosomal protein L8)	1.0569	-0.438993	0.000756608	15.4217	15.8301	15.6537	15.6514	16.1289	16.1145	15.9855	16.0839
Q9H1P3	OSBL2	Oxysterol-binding protein-related protein 2 (ORP-2) (OSBP-related protein 2)	1.0568	0.335698	0.252397	NA	15.3268	NA	15.5796	14.9495	NA	15.1295	14.9355
Q96EY1	DNJA3	DnaJ homolog subfamily A member 3, mitochondrial (DnaJ protein Tid-1) (hTid-1) (Hepatocellular carcinoma-associated antigen 57) (Tumorous imaginal discs protein Tid56 homolog)	1.0567	-0.474066	0.000893854	14.6634	14.889	14.56	13.8562	15.1295	15.129	14.9472	14.5185
Q9UH62	ARMX3	Armadillo repeat-containing X-linked protein 3 (ARM protein lost in epithelial cancers on chromosome X 3) (Protein ALEX3)	1.0563	0.458613	0.000390889	15.1304	15.1401	15.0615	15.1089	14.663	14.4401	14.8614	14.7214
O43615	TIM44	Mitochondrial import inner membrane translocase subunit TIM44	1.0558	-0.422477	0.000354961	15.4599	15.5146	15.4777	15.1778	15.8886	15.9605	15.625	15.91
Q9BY49	PECR	Peroxisomal trans-2-enoyl-CoA reductase (TERP) (EC 1.3.1.38) (2,4-dienoyl-CoA reductase-related protein) (DCR-RP) (HPDHase) (Short chain dehydrogenase/reductase family 29C member 1) (pVI-ARL)	1.0554	0.398276	0.00150807	15.4505	15.8286	15.9511	15.847	15.3474	15.2567	15.456	15.2637
Q96BW5	PTER	Phosphotriesterase-related protein (EC 3.1.-.-) (Parathion hydrolase-related protein) (hPHRP)	1.054	0.509262	0.00253197	16.3571	16.0923	16.568	16.4035	15.8944	15.7463	15.8087	16.2204
P52292	IMA1	Importin subunit alpha-1 (Karyopherin subunit alpha-2) (RAG cohort protein 1) (SRP1-alpha)	1.0534	-0.416758	0.00943304	14.2858	14.3248	14.6003	14.3149	14.6663	14.884	14.8067	14.9188
Q15257	PTPA	Serine/threonine-protein phosphatase 2A activator (EC 5.2.1.8) (PP2A, subunit B', PR53 isoform) (Phosphotyrosyl phosphatase activator) (PTPA) (Serine/threonine-protein phosphatase 2A regulatory subunit 4) (Serine/threonine-protein phosphatase 2A regulatory subunit B')	1.0533	0.522709	0.000250468	14.366	14.28	14.3429	15.0903	13.8111	13.9087	14.3784	14.2311
O00425	IF2B3	Insulin-like growth factor 2 mRNA-binding protein 3 (IGF2 mRNA-binding protein 3) (IMP-3) (IGF-II mRNA-binding protein 3) (KH domain-containing protein overexpressed in cancer) (hKOC) (VICKZ family member 3)	1.0531	-0.43646	0.0259791	15.0077	15.6201	15.412	15.4148	15.8893	15.7134	15.6799	15.9215
P50552	VASP	Vasodilator-stimulated phosphoprotein (VASP)	1.0505	-0.391544	0.0251909	14.9007	14.3989	14.52	14.9513	15.1621	14.7754	15.4136	15.1652
Q0VDF9	HSP7E	Heat shock 70 kDa protein 14 (HSP70-like protein 1) (Heat shock protein HSP60)	1.0489	-0.362924	0.0292808	15.1574	14.303	14.7447	14.4496	14.7174	15.601	14.9585	15.1204
Q9UEY8	ADDG	Gamma-adducin (Adducin-like protein 70)	1.0476	0.395452	0.000756608	15.0582	14.9778	15.3679	15.3451	14.5164	14.5912	15.0475	14.8535
Q9BYD2	RM09	Large ribosomal subunit protein bL9m (39S ribosomal protein L9, mitochondrial) (L9mt) (MRP-L9)	1.046	0.410559	0.00902957	14.1103	14.3336	14.6608	14.1862	13.9537	13.8417	13.5076	14.2502
Q8IWV8	UBR2	E3 ubiquitin-protein ligase UBR2 (EC 2.3.2.27) (N-recognin-2) (RING-type E3 ubiquitin transferase UBR2) (Ubiquitin-protein ligase E3-alpha-2) (Ubiquitin-protein ligase E3-alpha-II)	1.0459	0.417647	0.0759378	13.4528	13.3927	NA	13.2749	13.259	12.8955	12.713	NA
P31040	SDHA	Succinate dehydrogenase [ubiquinone] flavoprotein subunit, mitochondrial (EC 1.3.5.1) (Flavoprotein subunit of complex II) (Fp)	1.0449	0.414735	0.000415616	15.8639	15.4026	15.8135	15.6097	15.0384	15.2865	15.137	15.4918
P84103	SRSF3	Serine/arginine-rich splicing factor 3 (Pre-mRNA-splicing factor SRP20) (Splicing factor, arginine/serine-rich 3)	1.0449	0.435471	0.06488	15.8551	16.2432	16.762	16.5652	15.9932	15.3397	16.085	16.2717
Q9GZU8	PIP30	PSME3-interacting protein (NEFA-interacting nuclear protein NIP30) (PA28G-interacting protein)	1.0448	-0.530198	0.192739	13.8082	14.1999	14.2656	14.0061	15.2855	14.7604	13.9123	NA
P57088	TMM33	Transmembrane protein 33 (Protein DB83) (SHINC-3)	1.0444	-0.419083	0.0138363	16.4302	16.6626	16.2626	15.5596	16.9693	16.8401	16.3059	16.5348
Q9NVI7	ATD3A	ATPase family AAA domain-containing protein 3A	1.0442	-0.441058	0.00397432	15.2945	15.3068	15.046	14.3905	15.6489	15.6764	15.3807	15.0667
Q14847	LASP1	LIM and SH3 domain protein 1 (LASP-1) (Metastatic lymph node gene 50 protein) (MLN 50)	1.0432	-0.422258	0.304646	16.0914	16.416	16.4812	16.2131	16.7153	16.6602	16.7623	16.7971
O43242	PSMD3	26S proteasome non-ATPase regulatory subunit 3 (26S proteasome regulatory subunit RPN3) (26S proteasome regulatory subunit S3) (Proteasome subunit p58)	1.0428	-0.411166	6.6885e-05	14.4927	14.8316	14.8446	14.4796	15.3167	15.1344	14.728	15.2018
Q06136	KDSR	3-ketodihydrosphingosine reductase (KDS reductase) (EC 1.1.1.102) (3-dehydrosphinganine reductase) (Follicular variant translocation protein 1) (FVT-1) (Short chain dehydrogenase/reductase family 35C member 1)	1.0413	-0.69506	0.0242968	15.4659	16.3078	15.916	NA	16.7209	16.4578	NA	NA
Q9NYJ1	COA4	Cytochrome c oxidase assembly factor 4 homolog, mitochondrial (Coiled-coil-helix-coiled-coil-helix domain-containing protein 8) (E2-induced gene 2 protein)	1.0412	0.43245	0.0419295	16.3489	15.9598	16.3775	16.1053	15.7488	15.533	16.1904	15.5895
O00488	ZN593	Zinc finger protein 593 (Zinc finger protein T86)	1.0411	-0.422471	0.0169753	14.7424	15.145	15.6762	15.1417	15.355	15.5474	15.4914	16.0413
Q96KP1	EXOC2	Exocyst complex component 2 (Exocyst complex component Sec5)	1.0403	0.363855	0.0305885	15.3977	14.9307	15.8871	15.6719	14.8935	15.1131	15.1879	14.9647
P50213	IDH3A	Isocitrate dehydrogenase [NAD] subunit alpha, mitochondrial (EC 1.1.1.41) (Isocitric dehydrogenase subunit alpha) (NAD(+)-specific ICDH subunit alpha)	1.0402	-0.392003	0.0124364	15.4521	15.8461	15.5715	15.3159	15.9768	15.9562	15.968	16.0126
Q8IVS2	FABD	Malonyl-CoA-acyl carrier protein transacylase, mitochondrial (MCT) (EC 2.3.1.39) (Mitochondrial malonyl CoA:ACP acyltransferase) (Mitochondrial malonyltransferase) ([Acyl-carrier-protein] malonyltransferase)	1.0398	0.539373	0.0473796	NA	13.5629	14.0884	13.88	13.5138	NA	13.6048	12.7564
P49207	RL34	Large ribosomal subunit protein eL34 (60S ribosomal protein L34)	1.0385	-0.426051	0.217638	15.5978	16.2761	15.3367	15.1687	16.249	16.2974	16.0957	15.4624
Q9Y316	MEMO1	Protein MEMO1 (C21orf19-like protein) (Hepatitis C virus NS5A-transactivated protein 7) (HCV NS5A-transactivated protein 7) (Mediator of ErbB2-driven cell motility 1) (Mediator of cell motility 1) (Memo-1)	1.0372	0.222067	0.325535	13.3935	13.2419	13.1162	13.4502	12.7097	12.7157	13.0643	12.989
Q9NTJ5	SAC1	Phosphatidylinositol-3-phosphatase SAC1 (EC 3.1.3.64) (Phosphatidylinositol-4-phosphate phosphatase) (Suppressor of actin mutations 1-like protein)	1.0369	-0.22901	0.048865	15.2853	15.4533	14.6219	15.3766	15.6012	15.6964	15.4122	15.75
Q3KQV9	UAP1L	UDP-N-acetylhexosamine pyrophosphorylase-like protein 1 (EC 2.7.7.-)	1.0343	0.422701	0.011187	14.3842	14.9269	14.8479	14.4883	14.328	14.348	14.2906	13.9624
Q9BXW7	HDHD5	Haloacid dehalogenase-like hydrolase domain-containing 5 (Cat eye syndrome critical region protein 5)	1.0341	-0.439501	0.060791	13.6217	14.3737	14.1444	13.4916	14.3319	14.4943	14.2967	14.2266
Q9Y5A7	NUB1	NEDD8 ultimate buster 1 (Negative regulator of ubiquitin-like proteins 1) (Renal carcinoma antigen NY-REN-18)	1.0335	0.521082	0.128296	16.4223	15.9433	15.0817	15.8664	15.3605	15.0631	15.6005	15.5727
Q15057	ACAP2	Arf-GAP with coiled-coil, ANK repeat and PH domain-containing protein 2 (Centaurin-beta-2) (Cnt-b2)	1.0321	0.393504	0.00731324	14.2527	14.1503	14.4873	14.0734	14.0422	13.7111	13.6259	13.8698
Q99933	BAG1	BAG family molecular chaperone regulator 1 (BAG-1) (Bcl-2-associated athanogene 1)	1.032	0.406251	0.0497668	13.8529	14.5686	14.5143	14.3311	14.0373	14.0053	13.9745	13.5352
Q9Y6W3	CAN7	Calpain-7 (EC 3.4.22.-) (PalB homolog) (PalBH)	1.0319	0.675935	0.0118095	13.8248	15.4353	15.0647	NA	14.4917	14.1063	NA	13.9716
P48509	CD151	CD151 antigen (GP27) (Membrane glycoprotein SFA-1) (Platelet-endothelial tetraspan antigen 3) (PETA-3) (Tetraspanin-24) (Tspan-24) (CD antigen CD151)	1.0315	-0.433994	0.0117452	16.0562	15.8088	15.0246	15.3597	16.3057	16.0259	15.8814	15.7502
Q9H3Z4	DNJC5	DnaJ homolog subfamily C member 5 (Ceroid-lipofuscinosis neuronal protein 4) (Cysteine string protein) (CSP)	1.0312	0.36529	0.173974	15.2179	14.0275	14.4771	13.941	14.1474	14.1161	13.7894	13.8974
O00186	STXB3	Syntaxin-binding protein 3 (Platelet Sec1 protein) (PSP) (Protein unc-18 homolog 3) (Unc18-3) (Protein unc-18 homolog C) (Unc-18C)	1.0305	0.501329	0.00629285	15.8991	15.1705	15.2654	15.9191	15.0125	15.0149	15.4694	15.0454
Q8N4T8	CBR4	3-oxoacyl-[acyl-carrier-protein] reductase (EC 1.1.1.100) (3-ketoacyl-[acyl-carrier-protein] reductase beta subunit) (KAR beta subunit) (Carbonyl reductase family member 4) (CBR4) (Quinone reductase CBR4) (EC 1.6.5.10) (Short chain dehydrogenase/reductase family 45C member 1)	1.0301	-0.26556	0.486869	14.4284	NA	11.7647	13.779	NA	13.9779	14.0545	13.5823
Q8WX92	NELFB	Negative elongation factor B (NELF-B) (Cofactor of BRCA1)	1.0298	-0.366218	0.0437056	13.6304	14.4652	14.3866	14.7453	14.6263	14.5862	14.786	14.9399
Q03154	ACY1	Aminoacylase-1 (ACY-1) (EC 3.5.1.14) (N-acyl-L-amino-acid amidohydrolase)	1.0288	0.434066	0.00021899	15.9708	15.8384	15.9612	15.6062	15.338	15.3418	15.5513	15.4365
Q13438	OS9	Protein OS-9 (Amplified in osteosarcoma 9)	1.0281	0.52099	0.0620456	15.0584	14.2165	14.126	14.2563	13.5408	14.4061	13.9538	14.0484
P04062	GBA1	Lysosomal acid glucosylceramidase (Lysosomal acid GCase) (EC 3.2.1.45) (Acid beta-glucosidase) (Alglucerase) (Beta-glucocerebrosidase) (Beta-GC) (Beta-glucosylceramidase 1) (Cholesterol glucosyltransferase) (SGTase) (EC 2.4.1.-) (Cholesteryl-beta-glucosidase) (EC 3.2.1.-) (D-glucosyl-N-acylsphingosine glucohydrolase) (Glucosylceramidase beta 1) (Imiglucerase) (Lysosomal cholesterol glycosyltransf…	1.0281	0.458286	3.774e-05	15.5494	15.2031	15.3496	15.1459	14.7111	15.0433	14.7892	14.9964
Q9UK76	JUPI1	Jupiter microtubule associated homolog 1 (Androgen-regulated protein 2) (Hematological and neurological expressed 1 protein) [Cleaved into: Jupiter microtubule associated homolog 1, N-terminally processed]	1.0263	0.448598	0.00290678	15.5947	15.549	15.7182	15.6714	15.2453	14.8031	15.3761	15.4039
Q03252	LMNB2	Lamin-B2	1.026	-0.437899	0.00419497	14.5444	14.9122	14.4801	14.7292	15.2173	15.0734	15.1184	14.9614
P14314	GLU2B	Glucosidase 2 subunit beta (80K-H protein) (Glucosidase II subunit beta) (Protein kinase C substrate 60.1 kDa protein heavy chain) (PKCSH)	1.0259	0.434718	0.000465321	16.7154	16.4668	16.5806	16.4501	16.2404	15.9736	16.2789	16.0156
Q9UM01	YLAT1	Y+L amino acid transporter 1 (Monocyte amino acid permease 2) (MOP-2) (Solute carrier family 7 member 7) (y(+)L-type amino acid transporter 1) (Y+LAT1) (y+LAT-1)	1.0257	0.477374	0.0322254	13.4192	13.4582	13.4651	13.7891	13.0598	12.872	13.6736	12.8221
Q7L5N7	PCAT2	Lysophosphatidylcholine acyltransferase 2 (LPC acyltransferase 2) (LPCAT-2) (LysoPC acyltransferase 2) (EC 2.3.1.23) (1-acylglycerol-3-phosphate O-acyltransferase 11) (1-AGP acyltransferase 11) (1-AGPAT 11) (EC 2.3.1.51) (1-acylglycerophosphocholine O-acyltransferase) (1-alkenylglycerophosphocholine O-acyltransferase) (EC 2.3.1.25) (1-alkylglycerophosphocholine O-acetyltransferase) (EC 2.3.1.67) …	1.0254	0.425339	0.00143955	14.8747	14.7177	15.134	15.1397	14.5254	14.4901	14.6499	14.4971
O95834	EMAL2	Echinoderm microtubule-associated protein-like 2 (EMAP-2) (HuEMAP-2)	1.0244	0.311176	0.0871607	14.8621	14.525	15.1473	14.7695	14.5359	14.2994	14.8566	13.91
O15258	RER1	Protein RER1	1.0236	0.371575	0.221543	15.1147	14.1314	15.8823	15.8825	14.6485	14.7448	15.3215	14.5954
Q2M389	WASC4	WASH complex subunit 4 (Strumpellin and WASH-interacting protein) (SWIP) (WASH complex subunit SWIP)	1.0221	0.468541	1.351e-05	15.2832	14.914	14.9793	15.3827	14.5965	14.7436	14.9107	14.6104
Q9NXG2	THUM1	THUMP domain-containing protein 1	1.0211	0.397052	0.00980204	14.9771	15.4788	14.932	15.0326	14.5788	14.5171	14.8977	14.7305
Q8N490	PNKD	Probable hydrolase PNKD (EC 3.-.-.-) (Myofibrillogenesis regulator 1) (MR-1) (Paroxysmal nonkinesiogenic dyskinesia protein) (Trans-activated by hepatitis C virus core protein 2)	1.0203	0.253246	0.476552	14.423	14.2308	15.1995	14.3246	14.0527	14.4761	13.6234	14.3307
Q9UHX1	PUF60	Poly(U)-binding-splicing factor PUF60 (60 kDa poly(U)-binding-splicing factor) (FUSE-binding protein-interacting repressor) (FBP-interacting repressor) (Ro-binding protein 1) (RoBP1) (Siah-binding protein 1) (Siah-BP1)	1.0185	-0.387663	0.00087551	14.4849	14.7238	14.7416	14.7595	14.9899	15.1376	15.0973	15.1771
O43464	HTRA2	Serine protease HTRA2, mitochondrial (EC 3.4.21.108) (High temperature requirement protein A2) (HtrA2) (Omi stress-regulated endoprotease) (Serine protease 25) (Serine proteinase OMI)	1.0183	0.434821	0.0339294	15.1073	14.3962	14.5695	14.2548	14.2781	14.4833	13.3525	14.5223
Q8NBJ5	GT251	Procollagen galactosyltransferase 1 (EC 2.4.1.50) (Collagen beta(1-O)galactosyltransferase 1) (ColGalT 1) (Glycosyltransferase 25 family member 1) (Hydroxylysine galactosyltransferase 1)	1.017	-0.339145	0.00474749	15.6105	15.6581	15.4085	15.3796	15.9365	15.8304	15.8483	16.1312
Q9Y2H0	DLGP4	Disks large-associated protein 4 (DAP-4) (PSD-95/SAP90-binding protein 4) (SAP90/PSD-95-associated protein 4) (SAPAP-4)	1.0169	0.448831	7.94097e-05	15.1929	15.3092	15.5013	15.931	14.9877	14.7566	15.4762	15.0244
Q86VR2	RETR3	Reticulophagy regulator 3	1.0167	0.310316	0.36562	13.4133	13.3893	14.0901	13.8183	13.5517	12.8761	13.3516	13.2426
Q96L92	SNX27	Sorting nexin-27	1.0152	0.428925	0.00765529	14.6113	14.8706	14.6922	14.7083	14.1305	14.4252	14.4339	14.2062
P82979	SARNP	SAP domain-containing ribonucleoprotein (Cytokine-induced protein of 29 kDa) (Nuclear protein Hcc-1) (Proliferation-associated cytokine-inducible protein CIP29)	1.0146	-0.347671	0.0543282	15.7045	15.6879	15.563	15.0258	15.7866	15.7528	15.907	16.2205
O75177	CREST	Calcium-responsive transactivator (SS18-like protein 1) (SYT homolog 1)	1.0137	0.552053	0.220717	15.1183	NA	14.485	13.996	NA	14.5361	13.275	NA
Q9BU76	MMTA2	Multiple myeloma tumor-associated protein 2 (hMMTAG2)	1.0135	-0.626222	0.0449259	12.8505	13.9805	13.4644	NA	14.0335	14.1486	NA	13.9921
Q9UNL2	SSRG	Translocon-associated protein subunit gamma (TRAP-gamma) (Signal sequence receptor subunit gamma) (SSR-gamma)	1.0129	-0.293554	0.283792	15.8328	15.7886	14.8645	15.7444	15.8725	16.3693	15.7009	15.9705
Q6IN85	P4R3A	Serine/threonine-protein phosphatase 4 regulatory subunit 3A (SMEK homolog 1)	1.0125	0.426136	0.00298809	13.5797	13.1949	13.3094	13.3639	12.7678	12.6012	12.9362	13.4606
O00139	KIF2A	Kinesin-like protein KIF2A (Kinesin-2) (hK2)	1.0122	-0.0612337	0.884671	15.0475	15.0087	13.972	15.6165	15.0393	15.3929	15.2478	15.6463
Q9P1Y5	CAMP3	Calmodulin-regulated spectrin-associated protein 3 (Protein Nezha)	1.0119	-0.375605	0.107244	11.8965	13.1123	12.7672	13.7772	13.6242	12.7117	13.7929	13.1054
Q16526	CRY1	Cryptochrome-1	1.0117	0.308736	0.227544	15.2409	14.8098	15.2113	NA	14.7163	14.6071	NA	NA
Q9HAU5	RENT2	Regulator of nonsense transcripts 2 (Up-frameshift suppressor 2 homolog) (hUpf2)	1.0109	0.313679	0.0913102	14.0256	13.6676	14.4401	14.4458	13.4255	13.6317	14.1067	13.7355
O60869	EDF1	Endothelial differentiation-related factor 1 (EDF-1) (Multiprotein-bridging factor 1) (MBF1)	1.0101	-0.422169	0.0786405	13.8765	14.6587	13.9241	14.9187	15.0212	14.2562	15.2311	14.5477
O00743	PPP6	Serine/threonine-protein phosphatase 6 catalytic subunit (PP6C) (EC 3.1.3.16) [Cleaved into: Serine/threonine-protein phosphatase 6 catalytic subunit, N-terminally processed]	1.01	0.458099	0.000273917	15.409	15.2398	15.3652	15.1902	14.905	14.5567	14.8415	15.223
Q16798	MAON	NADP-dependent malic enzyme, mitochondrial (NADP-ME) (EC 1.1.1.40) (Malic enzyme 3)	1.0095	-0.396842	0.026189	13.1053	13.4041	13.1664	13.3323	13.6753	13.8113	13.4708	13.728
O14672	ADA10	Disintegrin and metalloproteinase domain-containing protein 10 (ADAM 10) (EC 3.4.24.81) (CDw156) (Kuzbanian protein homolog) (Mammalian disintegrin-metalloprotease) (CD antigen CD156c)	1.009	0.312876	0.0263886	14.6141	14.3817	14.7765	14.5219	14.1904	14.2583	14.1562	14.013
O95858	TSN15	Tetraspanin-15 (Tspan-15) (Tetraspan NET-7) (Transmembrane 4 superfamily member 15)	1.0069	-0.393808	0.00585949	15.8305	15.0493	15.255	15.2376	15.4925	15.7135	16.1425	15.6967
Q8TB45	DPTOR	DEP domain-containing mTOR-interacting protein (hDEPTOR) (DEP domain-containing protein 6)	1.0066	0.507205	0.0397535	14.7297	14.0663	14.6448	14.3821	13.8017	13.946	13.9878	14.415
O14949	QCR8	Cytochrome b-c1 complex subunit 8 (Complex III subunit 8) (Complex III subunit VIII) (Ubiquinol-cytochrome c reductase complex 9.5 kDa protein) (Ubiquinol-cytochrome c reductase complex ubiquinone-binding protein QP-C)	1.0065	-0.369196	0.0550072	14.7698	15.5778	14.6597	15.3697	15.3268	15.4859	15.6435	15.5929
Q13206	DDX10	Probable ATP-dependent RNA helicase DDX10 (EC 3.6.4.13) (DEAD box protein 10)	1.006	-0.388501	0.00702428	13.5318	13.8075	13.9888	14.2279	14.4263	14.2188	14.2521	14.3301
P82932	RT06	Small ribosomal subunit protein bS6m (28S ribosomal protein S6, mitochondrial) (MRP-S6) (S6mt)	1.0042	0.406165	0.0241958	15.5125	15.3112	15.7124	14.8965	14.7675	14.9689	14.8701	15.1578
P28482	MK01	Mitogen-activated protein kinase 1 (MAP kinase 1) (MAPK 1) (EC 2.7.11.24) (ERT1) (Extracellular signal-regulated kinase 2) (ERK-2) (MAP kinase isoform p42) (p42-MAPK) (Mitogen-activated protein kinase 2) (MAP kinase 2) (MAPK 2)	1.0041	0.370158	0.000371528	14.9186	14.4818	15.0908	15.1164	14.4117	14.4226	14.6012	14.5039
Q9NX08	COMD8	COMM domain-containing protein 8	1.0029	0.412694	0.0491292	14.6117	13.2991	14.5254	14.1287	13.6143	13.7951	13.5273	13.9622
Q6KC79	NIPBL	Nipped-B-like protein (Delangin) (SCC2 homolog)	1.0015	0.443402	0.000598679	15.1425	14.5171	14.6207	14.9264	14.3066	14.5697	14.4526	14.2139
P22059	OSBP1	Oxysterol-binding protein 1	1.0015	-0.417581	0.00197677	14.5226	14.7385	14.3102	14.558	14.9145	15.0056	14.9456	14.9274
Q9UKG9	OCTC	Peroxisomal carnitine O-octanoyltransferase (COT) (EC 2.3.1.137)	1.0015	0.47634	0.00909686	14.7989	14.3867	15.5094	14.726	14.166	14.1614	14.3341	15.0957
O15344	TRI18	E3 ubiquitin-protein ligase Midline-1 (EC 2.3.2.27) (Midin) (Putative transcription factor XPRF) (RING finger protein 59) (RING finger protein Midline-1) (RING-type E3 ubiquitin transferase Midline-1) (Tripartite motif-containing protein 18)	1.0014	0.660939	0.0582225	13.7102	14.1491	13.7627	NA	13.5916	12.947	NA	NA
P40616	ARL1	ADP-ribosylation factor-like protein 1	1.0011	0.379868	0.0106191	14.6658	15.1025	15.492	14.6273	14.6393	14.4212	14.7477	14.4163
Q00059	TFAM	Transcription factor A, mitochondrial (mtTFA) (Mitochondrial transcription factor 1) (MtTF1) (Transcription factor 6) (TCF-6) (Transcription factor 6-like 2)	1.0006	-0.42892	0.0100787	16.5371	17.3541	16.662	16.7873	17.4411	17.6061	16.8733	17.0824
Q9NZ01	TECR	Very-long-chain enoyl-CoA reductase (EC 1.3.1.93) (Synaptic glycoprotein SC2) (Trans-2,3-enoyl-CoA reductase) (TER)	1.0001	0.419499	8.99062e-05	16.6366	16.7503	16.5888	16.7467	16.3801	16.3707	16.1272	16.183
